# Supplementary material for: Three-dimensional geometric morphometric analysis of the skull of Protoceratops andrewsi supports a socio-sexual signalling role for the ceratopsian frill
Source: Proc Biol Sci. 2021 Feb 3;288(1944):20202938. doi: 10.1098/rspb.2020.2938 (PMC7893235; doi:10.1098/rspb.2020.2938)
Supplement: Specimen Landmark Data (raw) [file rspb20202938supp3.csv]

	X1.Protoceratops_andrewsi_AMNH_6408	X2.Protoceratops_andrewsi_AMNH_6408	X3.Protoceratops_andrewsi_AMNH_6408	X1.Protoceratops_andrewsi_AMNH_6409	X2.Protoceratops_andrewsi_AMNH_6409	X3.Protoceratops_andrewsi_AMNH_6409	X1.Protoceratops_andrewsi_AMNH_6413	X2.Protoceratops_andrewsi_AMNH_6413	X3.Protoceratops_andrewsi_AMNH_6413	X1.Protoceratops_andrewsi_AMNH_6414	X2.Protoceratops_andrewsi_AMNH_6414	X3.Protoceratops_andrewsi_AMNH_6414	X1.Protoceratops_andrewsi_AMNH_6419	X2.Protoceratops_andrewsi_AMNH_6419	X3.Protoceratops_andrewsi_AMNH_6419	X1.Protoceratops_andrewsi_AMNH_6425	X2.Protoceratops_andrewsi_AMNH_6425	X3.Protoceratops_andrewsi_AMNH_6425	X1.Protoceratops_andrewsi_AMNH_6429	X2.Protoceratops_andrewsi_AMNH_6429	X3.Protoceratops_andrewsi_AMNH_6429	X1.Protoceratops_andrewsi_AMNH_6431	X2.Protoceratops_andrewsi_AMNH_6431	X3.Protoceratops_andrewsi_AMNH_6431	X1.Protoceratops_andrewsi_AMNH_6433	X2.Protoceratops_andrewsi_AMNH_6433	X3.Protoceratops_andrewsi_AMNH_6433	X1.Protoceratops_andrewsi_AMNH_6434	X2.Protoceratops_andrewsi_AMNH_6434	X3.Protoceratops_andrewsi_AMNH_6434	X1.Protoceratops_andrewsi_AMNH_6439	X2.Protoceratops_andrewsi_AMNH_6439	X3.Protoceratops_andrewsi_AMNH_6439	X1.Protoceratops_andrewsi_AMNH_6466	X2.Protoceratops_andrewsi_AMNH_6466	X3.Protoceratops_andrewsi_AMNH_6466	X1.Protoceratops_andrewsi_AMNH_6467	X2.Protoceratops_andrewsi_AMNH_6467	X3.Protoceratops_andrewsi_AMNH_6467	X1.Protoceratops_andrewsi_CMNH_9185	X2.Protoceratops_andrewsi_CMNH_9185	X3.Protoceratops_andrewsi_CMNH_9185	X1.Protoceratops_andrewsi_MAS_100.503	X2.Protoceratops_andrewsi_MAS_100.503	X3.Protoceratops_andrewsi_MAS_100.503	X1.Protoceratops_andrewsi_MAS_100.517	X2.Protoceratops_andrewsi_MAS_100.517	X3.Protoceratops_andrewsi_MAS_100.517	X1.Protoceratops_andrewsi_MAS_100.519
1	-0.13047485	-0.082740672	-1.0669613	0.225162332	0.076509988	0.805211969	0.20644467	-0.079383016	-0.91127527	0.26165983	-0.22989731	-1.2872982	-0.045857709	0.003675091	-1.1718382	0.22250864	0.2463588	1.4144181	0.18200584	0.19588841	0.93563479	0.068528026	-0.043532532	-1.3584607	0.45581466	0.16970173	-0.68279672	0.055179872	-0.002490649	-0.78762829	0.21404062	-0.14339137	-1.1120631	-0.26966995	-0.096518464	-1.0605452	0.31980112	-0.019158805	-1.4283394	0.1236957	-0.068351962	-1.6585146	0.11951816	-0.007914784	-0.87656343	-0.024017148	-0.06235129	-0.50433016	0.13745022
2	-0.13057093	-0.034861647	-1.0739226	0.20952146	0.032433804	0.7963661	0.18632355	0.021073794	-0.92627722	0.24998027	-0.12011373	-1.2840099	-0.044931985	0.021335917	-1.1720108	0.22272323	0.13774905	1.3826745	0.17349146	0.12390851	0.93274099	0.067443624	-0.013533725	-1.3388335	0.48512453	0.21405129	-0.64511323	0.05278853	0.018477296	-0.79135376	0.21450436	-0.071822487	-1.0924422	-0.24331813	-0.002950133	-1.0873731	0.279138	0.064219229	-1.4116343	0.14752233	-0.006417214	-1.6694221	0.091237172	0.060799744	-0.86457235	-0.027342238	-0.048583474	-0.48666048	0.15452485
3	-0.10983422	-0.010168101	-1.0955195	0.17291099	-0.006752293	0.7973302	0.16353707	0.050913107	-0.95693749	0.23113145	-0.071836844	-1.2946653	-0.04049468	0.029603427	-1.1750267	0.18382491	0.067302562	1.3800761	0.16233608	0.083735332	0.93958688	0.061502099	0.004973464	-1.3351898	0.52015406	0.22017834	-0.60051429	0.046797551	0.026399981	-0.79695153	0.1905605	-0.028775495	-1.1055951	-0.20161068	0.042050391	-1.1201634	0.22281452	0.099400051	-1.418239	0.13486966	0.039792173	-1.6723931	0.060685817	0.079850234	-0.85338157	-0.026986377	-0.039212778	-0.48101237	0.14738877
4	-0.077596113	0.007058573	-1.1272395	0.1446925	-0.019396242	0.80235165	0.12170489	0.054705694	-1.0005305	0.18610866	-0.030163389	-1.3237981	-0.03417439	0.037493508	-1.1806424	0.13392887	0.020472789	1.3925998	0.14036667	0.049490497	0.95695096	0.046834949	0.028409399	-1.341694	0.5491221	0.20184436	-0.56189573	0.03798233	0.033536457	-0.8061617	0.15878013	0.008902771	-1.1231797	-0.16172932	0.065003403	-1.1504494	0.16488573	0.10013446	-1.4385662	0.10088256	0.074370712	-1.673862	0.006802287	0.085684076	-0.84223908	-0.023181513	-0.022827869	-0.48432022	0.10487372
5	-0.047424901	0.017409598	-1.1557862	0.091777705	-0.012558562	0.82086402	0.085036002	0.043215491	-1.0423391	0.12144504	-0.010472397	-1.3721309	-0.025153816	0.044966705	-1.1898204	0.081656568	0.007913889	1.4167598	0.10996355	0.008723781	0.97926217	0.027235538	0.046202134	-1.3564414	0.57724094	0.17640461	-0.52322292	0.025154637	0.036915507	-0.8203972	0.11569323	0.022079021	-1.1579945	-0.10391036	0.060918912	-1.2012296	0.11755998	0.088465594	-1.4612578	0.054348305	0.091074519	-1.6700799	-0.034301147	0.07460542	-0.83738351	-0.016790647	-0.009078821	-0.49355236	0.065666981
6	0.000177749	0.041446805	-1.2004452	0.041313276	-0.022870179	0.8352676	0.040266536	0.058663938	-1.0899553	0.078451917	0.023031812	-1.404422	-0.00074623	0.063994907	-1.2139547	0.022429712	-0.035194512	1.4317088	0.060533389	-0.04380944	1.0233371	0.000790179	0.073812157	-1.3759296	0.61506426	0.14114007	-0.46754286	0.005525218	0.046600427	-0.84379232	0.07265763	0.050034717	-1.1943724	-0.057577603	0.080662608	-1.2398731	0.051713053	0.085325867	-1.4876977	0.023237422	0.12014514	-1.6711731	-0.10930137	0.069375716	-0.82757467	-0.002354713	0.021153832	-0.50963241	0.025217399
7	0.08528512	0.10051936	-1.290234	-0.11749564	-0.12874664	0.85099399	-0.064291015	0.19455793	-1.2132416	-0.025814736	0.21027178	-1.4735273	0.031194855	0.084107317	-1.2454199	-0.11883844	-0.27126908	1.4571193	-0.044641905	-0.20187996	1.109539	-0.081922323	0.17770128	-1.4175903	0.72100687	0.11538628	-0.32071549	-0.039490707	0.068090655	-0.8958447	-0.018075308	0.2048323	-1.2379323	0.096840836	0.21977587	-1.3665652	-0.18819481	0.13346694	-1.5697777	-0.08409752	0.2852293	-1.679324	-0.28728947	0.085738733	-0.79950511	0.016119607	0.063480861	-0.53356618	-0.06591811
8	0.000246003	0.04321954	-1.3604703	-0.13789059	0.025606709	0.69857031	-0.26289135	0.014384802	-1.0571066	-0.22998075	0.10751073	-1.3606244	-0.000931486	0.069770955	-1.2589283	-0.32492718	-0.085311346	1.3315257	-0.18089609	-0.12409135	1.0251417	-0.14022118	0.10162287	-1.3838477	0.82069796	0.068767272	-0.43764856	-0.070562854	0.057845697	-0.86063373	-0.17671028	0.074543811	-1.1548336	-0.03490895	0.13255322	-1.526221	-0.1737974	-0.068190612	-1.3810158	-0.11252135	0.23562455	-1.5459181	-0.24167739	-0.060347591	-0.68034875	-0.022227973	0.057228878	-0.55388319	-0.22175458
9	-0.002718702	0.001795331	-1.3388971	-0.11796302	0.046713937	0.70850813	-0.25630987	-0.027628077	-1.0432349	-0.18554722	0.015354842	-1.3740761	-0.005813152	0.060573541	-1.257586	-0.31670797	-0.030030303	1.3494645	-0.16182244	-0.062159576	1.0096604	-0.13409176	0.084621072	-1.3899255	0.80565858	0.045932349	-0.4662801	-0.065249071	0.051312312	-0.85637558	-0.17580533	0.028120896	-1.1696168	-0.051504225	0.08082927	-1.5245982	-0.12844694	-0.096243925	-1.3904874	-0.11177478	0.19635308	-1.5469855	-0.20918611	-0.071256228	-0.68042982	-0.02222418	0.049325485	-0.55764586	-0.21370834
10	-0.022152185	0.008468645	-1.2682536	-0.007388558	0.023676099	0.77485931	-0.084176756	0.016888456	-1.0468146	-0.055184208	0.0017753	-1.3583432	-0.013950139	0.059877992	-1.241942	-0.12077573	0.009139683	1.3834102	-0.052300718	-0.031956576	0.98457009	-0.056777269	0.066467717	-1.3712229	0.70190805	0.093384184	-0.50357634	-0.022326592	0.044465672	-0.83816397	-0.030757904	0.021437502	-1.1741672	-0.086384892	0.051844217	-1.362238	-0.004063606	0.007383679	-1.4272556	-0.028889164	0.12400819	-1.6054975	-0.10737786	0.03475647	-0.75012016	-0.022836171	0.025563411	-0.53431153	-0.071501724
11	-0.041369975	-0.034368467	-1.2716725	0.004387811	0.073357113	0.75791764	-0.08657188	-0.038033478	-1.0206997	-0.057829052	-0.063273966	-1.3362412	-0.021420388	0.039320976	-1.2413179	-0.12382026	0.10407965	1.3734893	-0.060452681	0.035022464	0.96982974	-0.063442439	0.036267299	-1.3728293	0.67661083	0.073496439	-0.56758291	-0.021987328	0.029497014	-0.83186603	-0.037720632	-0.045007393	-1.161893	-0.14603838	-0.004806415	-1.3681574	0.026984498	-0.054925494	-1.4099258	-0.037395634	0.083441541	-1.5806053	-0.084021457	-0.010796991	-0.72686958	-0.029461123	0.007823921	-0.54274851	-0.083692558
12	-0.044611663	-0.078015335	-1.2971356	-0.019872352	0.11661997	0.7234869	-0.12986921	-0.096859969	-1.0219572	-0.098429188	-0.12259272	-1.3191817	-0.016629893	0.023586912	-1.2508541	-0.182289	0.14894642	1.3846393	-0.13964336	0.075432166	0.98756802	-0.096353829	0.020472186	-1.3883398	0.71020031	0.010621246	-0.58974433	-0.035217546	0.017087612	-0.82854438	-0.099185482	-0.070082031	-1.1595618	-0.12776875	-0.074982822	-1.4490764	-0.003126539	-0.12347417	-1.3769255	-0.088080399	0.078950368	-1.551133	-0.086300656	-0.060427874	-0.67824513	-0.030837916	0.001085183	-0.56232679	-0.13935825
13	-0.060568273	-0.079295658	-1.2189628	0.068950497	0.11086532	0.78097129	-0.010763982	-0.087155774	-1.0062723	0.007301226	-0.16250999	-1.3337531	-0.029767644	0.02310878	-1.224438	-0.048525363	0.1845018	1.411009	-0.020652469	0.11495434	0.97861767	-0.025763912	0.002750216	-1.379108	0.61180526	0.071371049	-0.61260819	-0.001903615	0.011084655	-0.81746346	0.017973043	-0.099662848	-1.1616714	-0.17113559	-0.072680101	-1.2981021	0.12250488	-0.078760698	-1.4176855	-0.013261743	0.025541691	-1.5979209	-0.027979583	-0.044219647	-0.76435399	-0.028151132	-0.012950424	-0.53652227	-0.03637819
14	-0.062154949	-0.03461555	-1.1706985	0.10623836	0.048264984	0.80187011	0.071739234	-0.030544484	-1.0222504	0.087530121	-0.1077304	-1.3469071	-0.030406537	0.028763654	-1.1991909	0.064853862	0.10739193	1.4117365	0.074942395	0.082859926	0.97407037	0.016878972	0.011829546	-1.365833	0.57576799	0.13090853	-0.57628375	0.021023281	0.016544532	-0.81275606	0.097616881	-0.0512897	-1.1577717	-0.15441409	-0.012925157	-1.2031308	0.1601155	0.008012107	-1.4383245	0.052576818	0.034681816	-1.6498231	-0.006952173	0.013187478	-0.82116151	-0.022518583	-0.019218346	-0.51375562	0.04499802
15	-0.086046085	-0.027560696	-1.1403637	0.14059854	0.033690698	0.79172122	0.12052162	0.000321192	-0.98077023	0.15713584	-0.08884237	-1.3233126	-0.039252363	0.026365928	-1.1878371	0.10987753	0.094573334	1.3964527	0.10855078	0.083759747	0.95500988	0.0344234	0.000651305	-1.3512286	0.55393285	0.16919327	-0.59741771	0.032679353	0.018118821	-0.80260742	0.13230862	-0.036287036	-1.1294373	-0.17686757	0.008683896	-1.1691587	0.19406641	0.039115567	-1.42452	0.089422673	0.028257973	-1.6493237	0.02739149	0.033291068	-0.82625461	-0.02576571	-0.029216871	-0.50394189	0.083025321
16	-0.10732073	-0.091791764	-1.117496	0.15521258	0.08498393	0.80266231	0.13675317	-0.077220574	-0.95616579	0.1730825	-0.21105537	-1.3175558	-0.040046155	0.008602176	-1.1885965	0.13179907	0.20850751	1.4136534	0.10682262	0.16883606	0.95934272	0.041466918	-0.023066429	-1.3612247	0.50729001	0.13202493	-0.6588726	0.037260737	-0.001994767	-0.79711002	0.14578003	-0.13100739	-1.1321697	-0.22170596	-0.088470675	-1.1412154	0.24369177	-0.034894504	-1.4328883	0.077801906	-0.032657653	-1.6398945	0.067016885	-0.017797889	-0.83829904	-0.023230597	-0.047703352	-0.51331866	0.07446339
17	-0.041740671	-0.092998333	-1.199845	0.067431182	0.11691945	0.81533921	0.037044872	-0.10322163	-1.0314763	0.02370711	-0.17088242	-1.3819051	-0.022332948	0.01489853	-1.2170297	0.010922357	0.19136664	1.4541764	-0.006549388	0.12661305	1.0205659	-0.015043557	-0.002730776	-1.3964442	0.58399844	0.038037386	-0.5917027	0.009249168	-0.000964387	-0.82118213	0.044940226	-0.11314232	-1.1879866	-0.13325894	-0.092705674	-1.2653992	0.15302435	-0.069321528	-1.4570205	0.004899398	-0.0056302	-1.6289034	-0.019812793	-0.051533218	-0.80609769	-0.018207736	-0.022871299	-0.53947443	-0.027046684
18	-0.11974765	-0.081302516	-1.09466	0.19734669	0.068281442	0.79708374	0.16541208	-0.068313688	-0.93864405	0.20252214	-0.20605277	-1.3088882	-0.044757374	0.007133439	-1.1805823	0.16873862	0.21176003	1.4121335	0.13427536	0.17718099	0.95089155	0.051227134	-0.031691782	-1.3581051	0.49131775	0.15446407	-0.66510129	0.045318447	0.000135387	-0.79179287	0.17651898	-0.12705076	-1.1193501	-0.23739302	-0.079621904	-1.1147326	0.27399114	-0.00995884	-1.4231977	0.10234822	-0.041955512	-1.6475143	0.085704088	-0.010373981	-0.84747076	-0.025517292	-0.051804494	-0.50908226	0.10356511
19	-0.10194582	-0.017356992	-1.1182274	0.16607398	0.017357605	0.79340822	0.14468117	0.018207259	-0.96017867	0.19022074	-0.091242678	-1.3041147	-0.043826301	0.0256109	-1.1788902	0.1583911	0.094622619	1.3857355	0.13731439	0.089077421	0.9425177	0.050033189	-0.000226573	-1.3418113	0.53624105	0.19428116	-0.60517287	0.04049433	0.021052726	-0.79860556	0.1628806	-0.041357245	-1.1142173	-0.20233139	0.01090423	-1.1385875	0.2106287	0.063492864	-1.4162676	0.11621035	0.029744135	-1.6626314	0.054041445	0.054604117	-0.84037745	-0.027428083	-0.038831595	-0.49372023	0.11318683
20	-0.11422794	-0.039942306	-1.0957296	0.19324632	0.037590735	0.79625154	0.16545139	-0.009141504	-0.94649255	0.21653081	-0.13480215	-1.3005357	-0.04576451	0.020260202	-1.1763743	0.18535618	0.13314439	1.3930428	0.15329933	0.12528484	0.94096667	0.058333863	-0.012115334	-1.3453182	0.50841987	0.19478917	-0.62231421	0.047548138	0.014610215	-0.79423445	0.1881679	-0.071224503	-1.1096663	-0.23276846	-0.020053944	-1.106392	0.25512934	0.042532753	-1.4184998	0.12858409	-0.003104024	-1.6637387	0.077243142	0.0445407	-0.85479885	-0.02758348	-0.049464207	-0.49538076	0.12920798
21	-0.10342908	-0.010153775	-1.112202	0.16927493	0.005825665	0.79311872	0.15298991	0.034610774	-0.96242845	0.2078546	-0.076308653	-1.298848	-0.043283347	0.026755393	-1.1761674	0.16715679	0.068174802	1.381675	0.14784491	0.079119675	0.94065475	0.05548605	0.004723127	-1.3379897	0.53582382	0.20963761	-0.59595221	0.041942611	0.026512355	-0.79859549	0.17350419	-0.028796043	-1.1100082	-0.20152888	0.027581479	-1.1302199	0.21299385	0.08201915	-1.4171212	0.12459436	0.037597485	-1.6650817	0.052994162	0.067182176	-0.84250522	-0.028329059	-0.038601343	-0.48845804	0.12439311
22	-0.064666823	-0.023591772	-1.1869475	0.090817317	0.037121359	0.79182827	0.040421698	-0.013202947	-1.0150267	0.060026959	-0.072871104	-1.3389823	-0.033864837	0.033297956	-1.2109882	0.034647278	0.086050123	1.4026542	0.05430311	0.05287068	0.96610087	0.006521685	0.019659027	-1.3567935	0.60035139	0.13527936	-0.56978834	0.014181445	0.023794685	-0.81346434	0.071518168	-0.035670783	-1.1485684	-0.14599122	0.010123016	-1.2370695	0.12991017	0.018831778	-1.4290272	0.04267269	0.051680282	-1.643244	-0.02356416	0.024675943	-0.79858601	-0.026287481	-0.012568864	-0.51569164	0.027311601
23	-0.06823653	0.002317064	-1.1815686	0.08941447	-0.001487775	0.79041046	0.065279171	0.034084979	-1.0095565	0.1008212	-0.029005857	-1.3323849	-0.034748819	0.044508152	-1.1970851	0.064222679	0.03800258	1.3882914	0.078966931	0.021897567	0.95820355	0.013234265	0.03412031	-1.3445209	0.60170203	0.17477056	-0.54953676	0.018421452	0.033702619	-0.81179881	0.090728827	0.008194549	-1.1346998	-0.14719394	0.051244255	-1.2189457	0.12112097	0.062891863	-1.4236742	0.066275537	0.082955852	-1.6457772	-0.028250284	0.06120095	-0.8095687	-0.025959488	-0.003520811	-0.50090545	0.050086692
24	-0.040587828	0.03014851	-1.2233006	0.040768012	-0.001748075	0.7871595	-0.003353756	0.03687473	-1.0285994	0.032343253	0.006750731	-1.3498664	-0.021988828	0.060895171	-1.224031	-0.008738056	6.19E-05	1.3882959	0.019407198	-0.021292206	0.9665156	-0.022995718	0.056214787	-1.353371	0.65641123	0.15126057	-0.51439083	-0.007828435	0.041384246	-0.8285929	0.03770493	0.02184502	-1.1534748	-0.10590777	0.070145719	-1.2838563	0.055626899	0.055439401	-1.4302902	0.024964839	0.11449497	-1.6316913	-0.068696223	0.060881145	-0.78570205	-0.024511289	0.018677006	-0.5162636	0.002257511
25	-0.047056198	-0.008406662	-1.2270491	0.05556456	0.034681465	0.77820945	-0.01251788	0.001082768	-1.0312999	0.01296984	-0.037666995	-1.338414	-0.025630727	0.040988289	-1.2274107	-0.026998393	0.05866605	1.3889867	-0.003237164	0.027519468	0.9748022	-0.026396234	0.036343165	-1.3637048	0.64254892	0.11711601	-0.55424559	-0.006277319	0.030772602	-0.82511586	0.028816491	-0.020965487	-1.154811	-0.12887862	0.018768603	-1.2909729	0.074491128	0.009836027	-1.4252768	0.010972984	0.084243424	-1.6262882	-0.055665538	0.029340418	-0.77148181	-0.026119314	0.006998785	-0.52791768	-0.014565028
26	-0.024795502	0.02007425	-1.2547846	0.0012195	0.010631524	0.77751333	-0.066022985	0.029368075	-1.0500958	-0.028326713	0.010704676	-1.3604391	-0.016351275	0.061250333	-1.236184	-0.089353308	0.002284133	1.3843408	-0.0342988	-0.033759389	0.9829914	-0.045591485	0.064314798	-1.3644782	0.68722379	0.11219988	-0.50528616	-0.018270068	0.04556125	-0.83604568	-0.014062758	0.026695644	-1.1690567	-0.081271157	0.06710995	-1.3509631	0.008522064	0.025664719	-1.4279691	-0.019699961	0.13107391	-1.6117769	-0.10270219	0.046483066	-0.75907326	-0.022727795	0.025383562	-0.52879053	-0.052119575
27	-0.027776554	0.035766341	-1.23414	0.010580925	-0.012589023	0.79163575	-0.05469197	0.052216668	-1.0612121	0.015680343	0.033399548	-1.3688608	-0.0161057	0.064240105	-1.2299865	-0.048449136	-0.024324035	1.3924863	-0.015325427	-0.058717053	0.98812586	-0.033302959	0.074619897	-1.362301	0.67574567	0.1402346	-0.49274725	-0.011547204	0.047798924	-0.83384973	-0.001830639	0.04808424	-1.1710906	-0.071800619	0.087432861	-1.3345289	0.013891578	0.060190577	-1.4434712	0.001236118	0.14494738	-1.6321273	-0.10858768	0.061631545	-0.77223396	-0.020494221	0.027299127	-0.52131408	-0.025145531
28	-0.007279977	0.03473958	-1.3442779	-0.088050418	0.023196084	0.74029583	-0.19675627	0.009784579	-1.0491948	-0.1832456	0.069572769	-1.3665942	-0.00512585	0.067599699	-1.2556795	-0.25645015	-0.03901197	1.3666817	-0.15779488	-0.10934532	1.0153575	-0.092771776	0.087936528	-1.379024	0.77422094	0.072226889	-0.46919021	-0.057495624	0.055941593	-0.85804039	-0.13460693	0.065481447	-1.166744	-0.048849098	0.099992789	-1.4768784	-0.12275285	-0.047189992	-1.3941802	-0.08464624	0.19325615	-1.5705597	-0.19129834	-0.020260245	-0.69924873	-0.018599508	0.042730514	-0.54607493	-0.15284878
29	0.043212011	0.066772327	-1.2649664	-0.042656712	-0.045316596	0.83684349	-0.044096142	0.095975339	-1.1540598	-0.028121209	0.11868117	-1.4554358	0.014606403	0.075640954	-1.2381822	-0.071408264	-0.11999183	1.4473375	-0.028925769	-0.11746876	1.0748883	-0.05161852	0.13665551	-1.4005189	0.69981718	0.10316054	-0.39352149	-0.03394128	0.061889809	-0.87326801	-0.008807249	0.12766655	-1.212327	0.018766493	0.12061196	-1.3251424	-0.073476821	0.093677342	-1.5214802	-0.048765421	0.20855001	-1.6680958	-0.19199419	0.057597592	-0.80489117	0.002713667	0.048131291	-0.53077865	-0.031016167
30	0.071518585	0.092323385	-1.2945529	-0.099336952	-0.10624054	0.84102952	-0.057643391	0.15295587	-1.1760842	-0.059666626	0.17457472	-1.4453698	0.020930484	0.083423123	-1.2483485	-0.1327278	-0.22162415	1.4403681	-0.04747837	-0.17453097	1.096159	-0.083232187	0.16351788	-1.4097452	0.7319665	0.10286131	-0.35340232	-0.044030029	0.06539917	-0.88278967	-0.032535814	0.18299215	-1.2188764	0.065413073	0.19599146	-1.3805604	-0.1631919	0.1131831	-1.5291774	-0.075427011	0.25844485	-1.6621263	-0.27227145	0.076377258	-0.78340304	0.0070928	0.060102899	-0.53607821	-0.066764459
31	0.013771363	0.051171407	-1.3479662	-0.12525956	-0.002268921	0.73137563	-0.1818597	0.061979622	-1.098635	-0.13819641	0.13433191	-1.4031549	0.006751847	0.078453623	-1.2595651	-0.25354022	-0.10340589	1.3651004	-0.14356071	-0.10008515	1.0243493	-0.12194933	0.11163229	-1.385343	0.80187529	0.078320369	-0.42685932	-0.061715987	0.059435293	-0.86500901	-0.12607561	0.078280494	-1.1715541	-0.023306653	0.13764484	-1.4998164	-0.17385522	-0.021638682	-1.402485	-0.094607666	0.22419837	-1.5716931	-0.23831329	-0.032673791	-0.69195229	-0.012608158	0.057254583	-0.54731071	-0.16403259
32	0.014883704	0.043327082	-1.3132864	-0.083131731	0.009630088	0.76680499	-0.12664771	0.046116587	-1.0971557	-0.11863627	0.078806311	-1.4039367	0.005198307	0.070876732	-1.2514501	-0.19115025	-0.045959678	1.393245	-0.098210298	-0.085764877	1.0364305	-0.095516533	0.09674529	-1.3827809	0.78341228	0.073926933	-0.44408491	-0.05090582	0.055317454	-0.86111623	-0.06846451	0.076407366	-1.1871645	-0.026160389	0.10819279	-1.4459927	-0.096216083	-0.020009514	-1.4217763	-0.073313743	0.18796389	-1.596482	-0.18725578	-0.011251791	-0.71785396	-0.011179425	0.045236215	-0.54173791	-0.10441411
33	-0.13222215	-0.076655895	-1.0660228	0.227605163	0.069280964	0.803057188	0.20746405	-0.065376967	-0.90654582	0.26549044	-0.21893558	-1.2818078	-0.046965241	0.005621392	-1.1709816	0.22847587	0.23446491	1.4077317	0.18368208	0.18475932	0.93272036	0.070725404	-0.042452615	-1.3546247	0.45692164	0.17795053	-0.68128031	0.056306336	6.71E-05	-0.78710175	0.21890485	-0.13643241	-1.1057416	-0.2730225	-0.08536122	-1.0586487	0.32181871	-0.010518624	-1.4232842	0.13115038	-0.062485609	-1.6603787	0.12262579	0.002078812	-0.87586224	-0.024725107	-0.061282448	-0.50157982	0.14206102
34	-0.13366379	-0.070762239	-1.065392	0.22694604	0.061091886	0.801210262	0.20512976	-0.050138228	-0.9073559	0.26730156	-0.2037876	-1.2794733	-0.047135968	0.008396399	-1.1706444	0.23129392	0.22011499	1.4028672	0.18410015	0.17436169	0.93101496	0.072055213	-0.038084503	-1.3499516	0.46038783	0.18506007	-0.67733198	0.056552757	0.003270463	-0.78718752	0.22257616	-0.12622814	-1.0999813	-0.271584	-0.070237637	-1.061698	0.31867799	0.002114619	-1.4202365	0.13588335	-0.052077308	-1.6619807	0.12201372	0.014525155	-0.87438482	-0.025314625	-0.059898764	-0.49900189	0.14591089
35	-0.13467556	-0.065027781	-1.0652196	0.225452599	0.054268551	0.799733785	0.20352322	-0.036604393	-0.90732694	0.26813531	-0.19007227	-1.2775154	-0.047322836	0.010760536	-1.1703796	0.23185508	0.20626046	1.3986669	0.18436703	0.1649089	0.9296034	0.072070934	-0.033414148	-1.3466691	0.46311656	0.19163741	-0.67397797	0.056276426	0.006185572	-0.78761733	0.22282593	-0.11537746	-1.0966514	-0.2698338	-0.057911262	-1.0640925	0.31399241	0.01320012	-1.4182013	0.1418386	-0.044672459	-1.6635119	0.1180249	0.024983374	-0.87323678	-0.025809349	-0.058413334	-0.49665242	0.14940889
36	-0.13493691	-0.059529282	-1.0657229	0.223391879	0.048634371	0.798525187	0.20120847	-0.024407217	-0.90900803	0.26646236	-0.17714684	-1.2772218	-0.047277559	0.012902125	-1.1703973	0.23142272	0.19346926	1.3948199	0.18472862	0.15613846	0.92797726	0.071241818	-0.029305886	-1.3447653	0.46623334	0.19726583	-0.67005455	0.055962827	0.008710646	-0.78806865	0.22226807	-0.10631534	-1.0944724	-0.26814812	-0.046652857	-1.0663207	0.30901572	0.02289884	-1.416521	0.14459689	-0.036801968	-1.6648453	0.11412791	0.033376593	-0.87219244	-0.026253827	-0.056927327	-0.49448159	0.1522925
37	-0.13467109	-0.054285545	-1.0666777	0.220938596	0.043953486	0.79760738	0.19833837	-0.013768631	-0.91201907	0.26436412	-0.16510339	-1.2773888	-0.046969514	0.01475431	-1.1707731	0.23027594	0.18149048	1.3914001	0.18338375	0.1482861	0.92809302	0.0704327	-0.025808383	-1.3432883	0.4695766	0.20205042	-0.66574061	0.055553783	0.010975659	-0.78858525	0.22129153	-0.098397538	-1.093114	-0.26524529	-0.03621342	-1.0692835	0.30429706	0.032094579	-1.414778	0.14579353	-0.029716264	-1.6660378	0.10939231	0.039926421	-0.87128514	-0.0265118	-0.055220131	-0.49266922	0.15425465
38	-0.13388257	-0.049310047	-1.068074	0.218447951	0.039908892	0.796834123	0.19564579	-0.003814473	-0.91469222	0.26082063	-0.15390176	-1.2789229	-0.046687514	0.016553435	-1.1709483	0.22898613	0.17001379	1.3884474	0.18196487	0.14104679	0.92817855	0.069971077	-0.022605838	-1.3416622	0.47306576	0.20627667	-0.66120827	0.055085491	0.013069952	-0.78913963	0.22016379	-0.091174208	-1.0922706	-0.26103944	-0.02679923	-1.0730478	0.2987383	0.040652797	-1.4135554	0.1477852	-0.023267748	-1.6671054	0.10471979	0.045684341	-0.87016755	-0.026871396	-0.053713739	-0.4908134	0.15542741
39	-0.13263404	-0.04458908	-1.0698762	0.21574775	0.036475952	0.796452307	0.1923639	0.004824938	-0.91852307	0.25740284	-0.14285146	-1.2807919	-0.046245057	0.01823771	-1.1712267	0.22731134	0.15891109	1.386021	0.18081708	0.13410859	0.9281311	0.069301769	-0.019494241	-1.3404059	0.4768838	0.20938818	-0.65609235	0.05452472	0.015046014	-0.78974676	0.21874392	-0.084407344	-1.0919338	-0.2556437	-0.018545363	-1.0776621	0.29236597	0.048589054	-1.4128401	0.14842568	-0.017232642	-1.6680251	0.1000521	0.050991043	-0.86873996	-0.027132155	-0.052097935	-0.48919058	0.15588082
40	-0.1314186	-0.039870724	-1.0718567	0.212809871	0.033824681	0.796417221	0.18908688	0.012942254	-0.92245835	0.25440821	-0.13129595	-1.2820607	-0.045663889	0.01983748	-1.171568	0.22504415	0.1481847	1.3841333	0.17738804	0.12865889	0.93024433	0.068541832	-0.01646648	-1.3393632	0.48085129	0.21228981	-0.65089148	0.053811271	0.016912697	-0.79043907	0.21699573	-0.077934459	-1.091921	-0.2500937	-0.010313448	-1.0821899	0.28599957	0.056555063	-1.4120985	0.14821815	-0.011608958	-1.668801	0.095541574	0.056086775	-0.86688447	-0.027282137	-0.0503776	-0.48781785	0.15555838
41	-0.12869456	-0.031577259	-1.0757893	0.20587941	0.02710028	0.79614282	0.18422312	0.025127904	-0.92877734	0.24782948	-0.1141386	-1.2856959	-0.044492215	0.022061124	-1.1722946	0.22074983	0.12918162	1.3811151	0.17241704	0.1194331	0.93316984	0.066962786	-0.011568187	-1.3381972	0.48871306	0.21579765	-0.64026368	0.052105341	0.019230571	-0.79204601	0.21294194	-0.067869984	-1.0934905	-0.23903789	0.002827033	-1.0911181	0.27342537	0.070683517	-1.4113222	0.1480716	-0.00060575	-1.6703588	0.088771597	0.063185215	-0.86324072	-0.027353931	-0.047611423	-0.48592567	0.15399294
42	-0.12626249	-0.028723091	-1.0779016	0.20222987	0.021918533	0.79605293	0.18170713	0.028635101	-0.93177849	0.24610138	-0.10783675	-1.2861606	-0.044086307	0.022887928	-1.1725138	0.21840568	0.12075389	1.3798404	0.17209202	0.11462477	0.93326461	0.066402823	-0.00957904	-1.3376623	0.49240837	0.21673465	-0.63518375	0.051290799	0.019847741	-0.79281271	0.2113345	-0.063597269	-1.0944651	-0.2350637	0.009166081	-1.0943046	0.26690406	0.075832337	-1.41164	0.14705612	0.005061431	-1.6712281	0.085941203	0.065368004	-0.86198002	-0.027392706	-0.046658024	-0.48517078	0.15342715
43	-0.12436578	-0.025527913	-1.0800884	0.1987994	0.016704736	0.79586679	0.1792458	0.032132678	-0.93484914	0.24472047	-0.10136875	-1.2857138	-0.04370157	0.023806773	-1.1726739	0.21563686	0.11241654	1.3788115	0.17123181	0.1100202	0.93374246	0.065703593	-0.007557813	-1.3373038	0.49618378	0.21755083	-0.63015646	0.050656561	0.020738443	-0.79342324	0.2094478	-0.058937047	-1.0948087	-0.23084079	0.014912753	-1.0977973	0.26052374	0.080464736	-1.4120302	0.14551434	0.01042657	-1.6720202	0.083328962	0.067835145	-0.86057538	-0.027429948	-0.045701537	-0.48442695	0.15288071
44	-0.12229902	-0.022488564	-1.0824233	0.19510461	0.011863814	0.79576349	0.17689621	0.035728119	-0.93797588	0.24246776	-0.09600538	-1.2874013	-0.043280825	0.024749439	-1.172884	0.21195677	0.10438248	1.3781853	0.17043702	0.10541532	0.93416268	0.065053225	-0.005521809	-1.3368875	0.50003737	0.21820122	-0.62516534	0.050148789	0.021783873	-0.79395688	0.20712	-0.054086868	-1.0951849	-0.22606689	0.019788673	-1.1016275	0.25483772	0.085661978	-1.4123182	0.14442882	0.015736796	-1.6725143	0.080592543	0.070379436	-0.85915124	-0.027469913	-0.044745602	-0.48368335	0.15229352
45	-0.11939584	-0.020279393	-1.0847498	0.19092442	0.007638964	0.79596174	0.17437415	0.03904986	-0.94137669	0.2403456	-0.090679534	-1.2886873	-0.042785492	0.025664801	-1.1732231	0.20727605	0.096772641	1.3781062	0.16960819	0.10082499	0.93452299	0.064481959	-0.003471047	-1.3363605	0.50390977	0.21899956	-0.62021434	0.049491685	0.022673892	-0.79457384	0.20445997	-0.049306702	-1.0966574	-0.2214413	0.024800364	-1.1052678	0.2483286	0.089021668	-1.4131554	0.14298032	0.020856973	-1.672853	0.077451415	0.072777115	-0.85780931	-0.027453655	-0.043727383	-0.48302197	0.1515252
46	-0.11729223	-0.017375989	-1.0872959	0.1868386	0.003393499	0.79603028	0.17161126	0.041919332	-0.94512355	0.23837793	-0.085410111	-1.2896578	-0.04225032	0.026595831	-1.1736227	0.2019168	0.089444764	1.3785166	0.16818947	0.096405663	0.93539762	0.063910857	-0.001391703	-1.335806	0.50782353	0.21982698	-0.61526036	0.048788033	0.02353612	-0.79520214	0.2014744	-0.044570774	-1.0989758	-0.21671565	0.029583868	-1.108918	0.24204777	0.092325866	-1.4141045	0.14097139	0.025705252	-1.6730664	0.073619276	0.07461299	-0.8566674	-0.027369713	-0.042639036	-0.48246506	0.15056033
47	-0.11489101	-0.014816524	-1.0899101	0.18267117	-0.000859057	0.79605943	0.16896959	0.044953384	-0.94891882	0.23581937	-0.080817059	-1.2916186	-0.041716445	0.027598143	-1.1740093	0.19672613	0.081746094	1.3786156	0.166425	0.092107236	0.93662077	0.063187853	0.000719376	-1.3354551	0.51185673	0.22022219	-0.6103158	0.048098687	0.024436137	-0.79581004	0.19806518	-0.039775055	-1.1015973	-0.21161373	0.033709463	-1.1127735	0.23565263	0.094863623	-1.4153171	0.13884646	0.030435458	-1.6730514	0.069791287	0.076814391	-0.8554424	-0.02725962	-0.041522574	-0.48195243	0.14961605
48	-0.11235864	-0.012466204	-1.0926445	0.17803103	-0.004507227	0.79645383	0.16629215	0.047953814	-0.95285964	0.23329552	-0.076360188	-1.2933767	-0.041136529	0.028608356	-1.1744719	0.1906392	0.074398927	1.3791696	0.16437639	0.087956183	0.93818164	0.062362276	0.002844804	-1.3352762	0.51598924	0.22016905	-0.6054129	0.047457304	0.025415089	-0.79638255	0.19438589	-0.034422297	-1.1034734	-0.20663907	0.037926834	-1.1165025	0.22937486	0.097906657	-1.4165897	0.13704841	0.035219401	-1.6727864	0.065441765	0.078595139	-0.85435486	-0.027138321	-0.040386271	-0.48145807	0.14857769
49	-0.10832588	-0.00879781	-1.0971346	0.17197436	-0.006915486	0.79747963	0.16125272	0.052708171	-0.95964891	0.22935049	-0.068953678	-1.2947652	-0.040252164	0.030027645	-1.1752678	0.18141046	0.06398458	1.3803785	0.16166513	0.081861272	0.94025099	0.06097661	0.006190999	-1.3351657	0.52188551	0.22004776	-0.59810096	0.046507135	0.026692498	-0.79736596	0.18892166	-0.025918139	-1.1067249	-0.19940507	0.043641727	-1.1217285	0.22018388	0.099607259	-1.4192302	0.13403709	0.042204745	-1.6722676	0.057935443	0.080299467	-0.85275215	-0.026889915	-0.038301747	-0.480764	0.14620668
50	-0.10683746	-0.007423423	-1.0987233	0.17090115	-0.007201347	0.79766804	0.1589673	0.053873632	-0.96247673	0.22737683	-0.066058099	-1.2952754	-0.039995421	0.030462781	-1.1755099	0.17897481	0.060743496	1.3806663	0.16093515	0.079934455	0.94089603	0.060420118	0.007456311	-1.3351564	0.52366924	0.2194864	-0.59571755	0.04612292	0.026937528	-0.79783493	0.18732893	-0.02300922	-1.1076319	-0.19717689	0.045117538	-1.1233526	0.21741751	0.099795215	-1.4202502	0.13279669	0.044454288	-1.672204	0.055353519	0.081415489	-0.85202426	-0.026780609	-0.037393518	-0.48057574	0.14482804
51	-0.10522203	-0.006327355	-1.1003652	0.16972426	-0.00769052	0.79786021	0.1567066	0.054983668	-0.96506464	0.22489484	-0.06375394	-1.2965846	-0.03972549	0.030908534	-1.1757549	0.17650354	0.057596963	1.3809686	0.1601322	0.077969819	0.94155109	0.059826441	0.008769574	-1.335166	0.52540028	0.21843117	-0.59343743	0.04568322	0.027188748	-0.79834068	0.18575647	-0.020087613	-1.1083732	-0.19493546	0.046486195	-1.1250179	0.21456267	0.10045147	-1.4211941	0.13122076	0.046526145	-1.6720641	0.052742317	0.082334325	-0.85133809	-0.026673967	-0.036492459	-0.4804211	0.1433005
52	-0.10366745	-0.005177513	-1.1019695	0.16842957	-0.008325198	0.79807538	0.15448633	0.055793054	-0.96757835	0.22256851	-0.061130695	-1.2979155	-0.039437808	0.031359203	-1.1760088	0.17398147	0.054566529	1.381315	0.15925094	0.075972565	0.94222599	0.059175398	0.010120086	-1.335264	0.52708906	0.21730347	-0.59119499	0.04530894	0.027592476	-0.79881036	0.18414947	-0.017224411	-1.1090509	-0.19271874	0.04784793	-1.1266714	0.21157531	0.10087553	-1.4222071	0.12983622	0.04866403	-1.672132	0.049999662	0.082719751	-0.85074919	-0.026572134	-0.0355969	-0.48029622	0.14162818
53	-0.10215773	-0.003976932	-1.1035327	0.16703139	-0.009131565	0.79830378	0.15213065	0.056627244	-0.96971965	0.21995768	-0.058878932	-1.2997384	-0.039128173	0.03181031	-1.1762754	0.17131595	0.051772773	1.3818898	0.15831681	0.073916286	0.94287032	0.058489751	0.011522695	-1.3353698	0.52877676	0.21627092	-0.58894116	0.04495379	0.02809283	-0.79927343	0.18234397	-0.014666608	-1.11002	-0.19057173	0.049334165	-1.1282541	0.20846407	0.10131497	-1.4232503	0.12840879	0.050776161	-1.6723292	0.047421474	0.083578795	-0.85010803	-0.026454736	-0.034704305	-0.48023641	0.13978009
54	-0.1005947	-0.002951433	-1.1051282	0.16550504	-0.0100603	0.79857069	0.14979891	0.057112519	-0.97180706	0.21721148	-0.056699295	-1.3018438	-0.038794938	0.032260522	-1.176556	0.16867019	0.049007427	1.3823668	0.15732127	0.071809478	0.94350249	0.057755269	0.012968042	-1.3355399	0.53051138	0.21544568	-0.58663607	0.044566818	0.028629884	-0.79976249	0.18061812	-0.012007224	-1.1106957	-0.18845658	0.050839353	-1.1298172	0.20519246	0.10129611	-1.4244155	0.1268892	0.052838515	-1.6726173	0.04489309	0.084480882	-0.84950817	-0.026333932	-0.033816259	-0.48022059	0.13779294
55	-0.098996885	-0.002067411	-1.1067542	0.16384511	-0.011108204	0.79888076	0.14767455	0.057108834	-0.97402859	0.21467288	-0.053913962	-1.3040093	-0.038430441	0.032698844	-1.1768577	0.16611448	0.046177872	1.3826073	0.15629114	0.069621883	0.94407803	0.056963135	0.014445121	-1.335807	0.5323025	0.21480177	-0.58428419	0.044185616	0.029256098	-0.80026305	0.1789649	-0.009208468	-1.11102	-0.18640357	0.052450787	-1.1313193	0.20177008	0.10093673	-1.4256756	0.12514693	0.054756399	-1.6728709	0.041363239	0.082254626	-0.84921557	-0.026206875	-0.032932822	-0.48025388	0.1356816
56	-0.097442478	-0.001118303	-1.1083364	0.16199492	-0.0121761	0.79926413	0.14553766	0.056921121	-0.97607559	0.21222748	-0.050856527	-1.3064579	-0.038038157	0.033127777	-1.1771783	0.16355582	0.043406401	1.3827964	0.15514761	0.067439467	0.94473594	0.056121245	0.015959661	-1.336135	0.53413093	0.21425703	-0.58191109	0.043712765	0.029838877	-0.80081445	0.17717916	-0.006624507	-1.1115059	-0.18441491	0.054170847	-1.1327534	0.1982073	0.09988188	-1.4270542	0.12337343	0.056656864	-1.673261	0.038624667	0.082388453	-0.84870344	-0.026072102	-0.032054815	-0.48033965	0.13348725
57	-0.096052453	0.000194698	-1.1097285	0.15998819	-0.013321326	0.79968393	0.14336637	0.056541771	-0.97793955	0.20930141	-0.048438918	-1.3094122	-0.037623983	0.033554792	-1.1775119	0.16092829	0.040776145	1.3830651	0.15388526	0.065274559	0.94546902	0.055239927	0.017523827	-1.3364909	0.53594923	0.21364529	-0.57955629	0.04310577	0.030288499	-0.80139625	0.17528439	-0.004297579	-1.11222	-0.1823992	0.055746425	-1.1342545	0.19452672	0.09878099	-1.4284595	0.12147204	0.058470745	-1.6737102	0.036075931	0.082970239	-0.8482579	-0.025945771	-0.031176088	-0.48044398	0.1311954
58	-0.094400436	0.00155015	-1.1113687	0.15876685	-0.013953185	0.7996363	0.14016639	0.056184128	-0.98067254	0.20724528	-0.04636661	-1.3100969	-0.037260607	0.033950254	-1.1778493	0.1585736	0.038037948	1.3836415	0.15282929	0.063793615	0.9461692	0.054629177	0.018446073	-1.3366749	0.53756994	0.21286792	-0.57768255	0.042606857	0.03062134	-0.80179107	0.17361139	-0.002623172	-1.1131518	-0.18027805	0.05756636	-1.1359192	0.19161184	0.099195063	-1.4291998	0.11961287	0.0606663	-1.6741053	0.03375328	0.083998792	-0.8476795	-0.025729083	-0.030018725	-0.48066837	0.12931962
59	-0.092585601	0.002609119	-1.1131557	0.15747118	-0.014678712	0.79965687	0.13716267	0.05592192	-0.98341584	0.20539635	-0.043859467	-1.310915	-0.036886629	0.034348425	-1.1781944	0.15609491	0.035377897	1.3842298	0.15168509	0.062201556	0.94698048	0.053953618	0.019467399	-1.3369271	0.53915262	0.21196391	-0.5757888	0.042105839	0.030987458	-0.80221897	0.17185152	-0.001047694	-1.1142094	-0.17820475	0.05945519	-1.1374974	0.18864247	0.099089004	-1.4300978	0.11764152	0.062752314	-1.674403	0.031278927	0.085103989	-0.847045	-0.02546582	-0.028933138	-0.48099738	0.12726444
60	-0.090738967	0.00367733	-1.1149991	0.15605231	-0.015405991	0.79976594	0.13465606	0.055446878	-0.98634124	0.20332532	-0.041469522	-1.3119692	-0.036511552	0.034763932	-1.1785377	0.15339606	0.032916497	1.3850155	0.1503842	0.060612485	0.94800246	0.053178385	0.020534785	-1.3373194	0.54070544	0.21096091	-0.57386225	0.041621361	0.03140644	-0.80267417	0.17013711	0.000603058	-1.1151443	-0.17603181	0.061004281	-1.1391823	0.18557854	0.099061705	-1.4310927	0.11552338	0.064693704	-1.6745764	0.02851985	0.08587718	-0.84639579	-0.025175547	-0.027916063	-0.48139292	0.12500055
61	-0.088643901	0.004279254	-1.1168805	0.15451355	-0.016147433	0.79996186	0.1325603	0.05472178	-0.98930252	0.20106043	-0.039134379	-1.3132395	-0.036143854	0.035207976	-1.1788719	0.1507058	0.030393647	1.385739	0.14896297	0.058978867	0.94917792	0.052298382	0.021629596	-1.3378538	0.54221988	0.20982593	-0.57190865	0.041124441	0.031839773	-0.80316031	0.16838862	0.002184414	-1.1161774	-0.17378803	0.062287364	-1.1409297	0.18234181	0.099457465	-1.4320601	0.11331567	0.066538885	-1.6746669	0.025497805	0.086359419	-0.84575021	-0.024896057	-0.026926266	-0.48176032	0.12244456
62	-0.086586796	0.00503393	-1.118826	0.15286024	-0.01693145	0.80024081	0.13026437	0.054389536	-0.9918862	0.19843443	-0.037228826	-1.3148934	-0.035778578	0.03567354	-1.1792012	0.14808221	0.027647991	1.3863842	0.14743803	0.057268027	0.95048267	0.051343765	0.022799948	-1.3384725	0.5436905	0.20853953	-0.56993532	0.040593266	0.032262892	-0.80368108	0.16676828	0.004071325	-1.1169448	-0.17145577	0.06309668	-1.1427921	0.17914842	0.099126823	-1.4333342	0.1111022	0.068396136	-1.6747428	0.022222543	0.086543061	-0.84512269	-0.024602875	-0.025978381	-0.48215067	0.11950177
63	-0.084550612	0.005979734	-1.1208446	0.15106548	-0.017720483	0.80060899	0.12781556	0.054545816	-0.99417198	0.19568343	-0.035249449	-1.3167192	-0.035399824	0.036138132	-1.1795409	0.14519179	0.024993083	1.3873069	0.14580415	0.055484839	0.95192283	0.050308388	0.024034038	-1.3391922	0.54510677	0.20706525	-0.56796235	0.040016852	0.032663729	-0.80423933	0.1649839	0.00590595	-1.1179526	-0.16910905	0.063593119	-1.1447246	0.17579943	0.099092618	-1.4346014	0.10877839	0.070170768	-1.6747243	0.018725118	0.08658728	-0.84445262	-0.024266277	-0.025125882	-0.48266029	0.1156739
64	-0.082322598	0.006557384	-1.1228889	0.14910826	-0.018468766	0.8010729	0.12556875	0.054751806	-0.99637777	0.19271666	-0.033377077	-1.318796	-0.035006698	0.036600433	-1.1798916	0.14170071	0.023035079	1.388816	0.14404951	0.053645846	0.95351046	0.049224515	0.025403311	-1.3399475	0.5464654	0.20539021	-0.56600362	0.039376784	0.032999255	-0.80484098	0.16296442	0.00756622	-1.1193024	-0.16672634	0.064381257	-1.1465633	0.17219701	0.099732153	-1.4357423	0.10630363	0.071801938	-1.6745766	0.014981401	0.086220816	-0.84383422	-0.023917768	-0.024324011	-0.48320037	0.11222538
65	-0.079959735	0.006731962	-1.1250305	0.14696954	-0.01904271	0.80165154	0.12358049	0.054768074	-0.99852335	0.18948007	-0.031955216	-1.3212696	-0.034599401	0.037058033	-1.1802551	0.13786419	0.021645889	1.3906558	0.14224231	0.051631764	0.95517707	0.048086636	0.026910502	-1.3407328	0.54779226	0.20360558	-0.56401169	0.038699858	0.033308052	-0.8054803	0.16074295	0.009071901	-1.1209296	-0.16417146	0.0651806	-1.1483585	0.16852076	0.10025987	-1.4370266	0.10368497	0.073269501	-1.6743027	0.011022747	0.085979559	-0.84306562	-0.023553917	-0.023579301	-0.4837839	0.10869301
66	-0.07584703	0.007832834	-1.1289618	0.14172292	-0.019677538	0.80310929	0.1203304	0.05461755	-1.0017955	0.18304129	-0.029110366	-1.3262004	-0.033878535	0.037817191	-1.1809663	0.13087331	0.019588526	1.3932767	0.13845341	0.047062948	0.95866537	0.045643594	0.029729599	-1.342629	0.55083895	0.2002269	-0.56007767	0.037438087	0.0336724	-0.80671144	0.15723214	0.009503489	-1.1244264	-0.15880753	0.065001234	-1.1525106	0.16172419	0.099729374	-1.4396714	0.098352514	0.07519643	-1.6737856	0.004544879	0.085294448	-0.84177202	-0.022944247	-0.022190804	-0.48473614	0.10190856
67	-0.074071303	0.008423897	-1.1307155	0.13880368	-0.019812668	0.80389965	0.11878627	0.054430917	-1.0032867	0.17982882	-0.027657233	-1.328594	-0.033550166	0.038164325	-1.1813178	0.12780611	0.018734822	1.3941259	0.13668419	0.044469744	0.96022922	0.044459842	0.031021247	-1.3435395	0.55257016	0.19890265	-0.5580461	0.036876652	0.033838637	-0.80729991	0.15556757	0.010175679	-1.1257516	-0.15590402	0.064346515	-1.1548389	0.15859967	0.09934134	-1.440855	0.095838971	0.076129399	-1.6737475	0.002279311	0.08486259	-0.84136593	-0.022692034	-0.021562967	-0.48517856	0.098846808
68	-0.072296828	0.009210842	-1.1324146	0.13594206	-0.019725595	0.80471981	0.11707129	0.05427473	-1.0050029	0.1763899	-0.026721289	-1.3312451	-0.033191368	0.038540509	-1.1816931	0.12472872	0.017921118	1.3951453	0.13500156	0.04174868	0.9615618	0.043280825	0.032205872	-1.3444936	0.55425113	0.19762096	-0.55597299	0.036300607	0.034041613	-0.80793124	0.15379366	0.010832448	-1.1271741	-0.15277107	0.06425228	-1.1572435	0.15558293	0.098618016	-1.4421529	0.093291499	0.077024035	-1.6736873	1.60E-05	0.084370084	-0.84101796	-0.022424836	-0.020961421	-0.48566413	0.095974781
69	-0.070484839	0.009741681	-1.134135	0.13314167	-0.019575054	0.80555242	0.11517511	0.05432919	-1.0069546	0.17278668	-0.025631793	-1.333968	-0.032801945	0.038945597	-1.1820922	0.12163569	0.017324587	1.396355	0.13331833	0.039034002	0.9627617	0.042110283	0.033164103	-1.3455843	0.55589199	0.19639951	-0.55385804	0.035703648	0.034244023	-0.80860841	0.15184841	0.011140409	-1.1287473	-0.14955713	0.064272322	-1.1598593	0.15259042	0.097981289	-1.4435201	0.090695806	0.077848427	-1.6735573	-0.002201778	0.083683372	-0.84073317	-0.022143982	-0.020364162	-0.48616433	0.093163207
70	-0.068638824	0.010083378	-1.1358631	0.1303979	-0.019415619	0.80639881	0.11315534	0.054056674	-1.0091718	0.16899283	-0.02465502	-1.3368268	-0.032381024	0.039377671	-1.1825165	0.11853162	0.017057845	1.3977727	0.13157016	0.036470909	0.96403056	0.040966257	0.034124117	-1.3466079	0.5574311	0.19501474	-0.55181485	0.035066091	0.034350816	-0.80932939	0.14982183	0.011825109	-1.1303455	-0.14626113	0.064258441	-1.1626798	0.14962627	0.097381115	-1.4449637	0.088152677	0.078870319	-1.6735886	-0.00441146	0.082970582	-0.84048843	-0.021848932	-0.019778989	-0.48668793	0.090518802
71	-0.066797674	0.010630084	-1.1375489	0.12770846	-0.019223152	0.80726343	0.11100292	0.053479694	-1.0116459	0.16506003	-0.0232738	-1.3397365	-0.031921536	0.039816868	-1.182979	0.11542401	0.016866991	1.3993809	0.1298057	0.033972722	0.96528161	0.039839607	0.035067242	-1.3475877	0.55885738	0.19345428	-0.54983759	0.034400232	0.034426361	-0.81009358	0.14760697	0.012172587	-1.1320889	-0.14290148	0.063381702	-1.1656265	0.14684133	0.09627977	-1.4465497	0.085582487	0.079902291	-1.6736484	-0.006627721	0.08226458	-0.84028584	-0.021539642	-0.019197129	-0.48722583	0.088102981
72	-0.06493903	0.011137722	-1.1392335	0.12506549	-0.019041462	0.80815089	0.10872176	0.052579977	-1.0143666	0.16090357	-0.02229863	-1.3428297	-0.031427406	0.040273689	-1.1834728	0.11231302	0.016457185	1.4011405	0.12801959	0.031555966	0.96654254	0.038726456	0.035988681	-1.348531	0.56019723	0.19182043	-0.54787326	0.033713307	0.034504138	-0.81090194	0.14532459	0.012811496	-1.1338769	-0.1393498	0.063963354	-1.1688488	0.14412752	0.095167175	-1.4482477	0.082967274	0.08090806	-1.6736889	-0.00886102	0.081584789	-0.84012908	-0.021216886	-0.018599199	-0.48775893	0.085648559
73	-0.063078076	0.011778631	-1.1408714	0.12249175	-0.018665485	0.80905312	0.10633285	0.051305369	-1.0173163	0.15654363	-0.02165013	-1.3460854	-0.030900646	0.040753946	-1.1839939	0.10921276	0.01560109	1.4029614	0.12621298	0.029215636	0.96780175	0.037633419	0.036920428	-1.3494095	0.56147873	0.19018827	-0.54589099	0.033008419	0.034596208	-0.81175554	0.14288248	0.013197683	-1.1358007	-0.1357232	0.063648872	-1.1721767	0.14130382	0.09448462	-1.4499516	0.080285303	0.081729628	-1.6734779	-0.011144008	0.081037715	-0.8400169	-0.020882029	-0.017976331	-0.4882783	0.083228961
74	-0.061206713	0.012501246	-1.1424434	0.11998695	-0.018148888	0.8099671	0.10380088	0.049906995	-1.0205084	0.15202078	-0.020833045	-1.3494325	-0.030341085	0.041257329	-1.1845429	0.10613256	0.01459684	1.4048418	0.1243962	0.026925512	0.96901882	0.036600284	0.037941743	-1.3501393	0.56274575	0.18863465	-0.54386735	0.032291129	0.034724627	-0.81265402	0.14038749	0.014150147	-1.1377136	-0.13212734	0.062827937	-1.1757187	0.13839038	0.093981147	-1.4516306	0.077606425	0.082512006	-1.6731639	-0.01342381	0.080462687	-0.83995301	-0.020534318	-0.017353565	-0.48880911	0.081005439
75	-0.060164563	0.013117203	-1.1437664	0.11729904	-0.01759647	0.81084722	0.10104838	0.048677497	-1.0238743	0.14855026	-0.020265568	-1.3520881	-0.029863581	0.041712854	-1.1850401	0.10349541	0.013866408	1.4061027	0.12312926	0.025263349	0.96995848	0.035753466	0.038811766	-1.3507775	0.56395125	0.18754108	-0.54245967	0.031712726	0.034875166	-0.81332475	0.13738942	0.0147306	-1.1402845	-0.1289611	0.062229563	-1.1785791	0.13559875	0.09282621	-1.4532925	0.074599311	0.082955509	-1.6726547	-0.015721528	0.079822868	-0.83993584	-0.020188089	-0.016829869	-0.48926461	0.079013944
76	-0.058990888	0.013564983	-1.1451977	0.11451294	-0.016948391	0.81181198	0.098503545	0.047404207	-1.026979	0.14508273	-0.019607116	-1.3547518	-0.029366691	0.042176373	-1.1855496	0.10083392	0.013146546	1.4073817	0.1217448	0.023571199	0.97100818	0.034848206	0.039666794	-1.3514566	0.56532282	0.18651198	-0.540784	0.03108445	0.035065167	-0.81404299	0.13445637	0.0154265	-1.1427807	-0.12580854	0.061663907	-1.1814281	0.13307373	0.091398723	-1.4549053	0.071664311	0.083455212	-1.6720699	-0.018027229	0.079187058	-0.83985186	-0.019821377	-0.016236907	-0.48977056	0.077039436
77	-0.0576974	0.014024535	-1.1466534	0.11164489	-0.016099773	0.81281346	0.096167244	0.046098474	-1.0298365	0.14164333	-0.018606354	-1.3573314	-0.028842855	0.042621903	-1.1860859	0.098151878	0.012388468	1.4086584	0.12027674	0.021790482	0.9721083	0.033898942	0.040546846	-1.3521383	0.56678498	0.18540178	-0.53889424	0.030402061	0.035276476	-0.81480819	0.13159522	0.016243871	-1.1451869	-0.12248154	0.06208102	-1.1842595	0.13051449	0.090512358	-1.4562674	0.068858691	0.084274337	-1.6718423	-0.020297844	0.07840237	-0.83970433	-0.019435136	-0.015564579	-0.49032632	0.075182594
78	-0.056271695	0.014385042	-1.1481535	0.10864379	-0.015362248	0.81391531	0.093992107	0.044941053	-1.0324717	0.13827309	-0.017098082	-1.3597393	-0.028290814	0.043043382	-1.1866508	0.09544868	0.011790074	1.4100282	0.11870555	0.0199682	0.97330654	0.032912068	0.041466605	-1.3528093	0.56834865	0.18425007	-0.53677839	0.029661616	0.035490736	-0.81562275	0.12881738	0.017349785	-1.1474316	-0.11937372	0.061625089	-1.1871066	0.12804472	0.089892015	-1.4574623	0.066217326	0.085364938	-1.6718754	-0.022599956	0.077710584	-0.83948714	-0.019035857	-0.014750703	-0.49084356	0.073383138
79	-0.054728147	0.014816516	-1.1496594	0.10552339	-0.014643066	0.81510395	0.091877431	0.04431114	-1.0349007	0.13491306	-0.015688974	-1.3621732	-0.02770878	0.043432891	-1.1872468	0.092729338	0.011157979	1.4114082	0.11705796	0.018044921	0.9745459	0.031897329	0.042451106	-1.353451	0.57001132	0.18305251	-0.53443515	0.028880754	0.035792038	-0.8164739	0.12608461	0.018410245	-1.1496191	-0.11630342	0.061026834	-1.1899337	0.12569028	0.089437202	-1.4585019	0.063669726	0.086439706	-1.6717101	-0.02491683	0.077050127	-0.83920211	-0.018618889	-0.013837152	-0.49138021	0.071729779
80	-0.053088658	0.015477359	-1.1511472	0.10228314	-0.013934589	0.81638515	0.089869834	0.04403989	-1.0370986	0.13159126	-0.014161296	-1.3645756	-0.027095674	0.04378657	-1.1878761	0.089991517	0.010455574	1.4127778	0.11538406	0.015903955	0.97570646	0.030825209	0.043426391	-1.3541304	0.57174832	0.18172224	-0.53188699	0.028056225	0.036169324	-0.81736261	0.12339563	0.019585097	-1.1516905	-0.11307139	0.061665967	-1.1927971	0.12346356	0.089067683	-1.4593942	0.061121348	0.087294757	-1.6711243	-0.027265176	0.076474339	-0.838844	-0.018184166	-0.01282061	-0.49193153	0.070200689
81	-0.051312555	0.01603744	-1.1526823	0.098909803	-0.013343348	0.81778216	0.088121019	0.043536041	-1.039065	0.12822649	-0.012906175	-1.3670861	-0.026457181	0.044129107	-1.1885295	0.087232895	0.009642859	1.4141074	0.11364091	0.013641881	0.97688568	0.029674303	0.044334318	-1.3548918	0.57353574	0.18017292	-0.52916193	0.027144501	0.036405943	-0.81832653	0.12074731	0.020536467	-1.1537901	-0.10995195	0.061715372	-1.1956325	0.12130452	0.088985942	-1.4600817	0.058801658	0.088578165	-1.6709285	-0.029669324	0.076053083	-0.83839732	-0.017743915	-0.011643508	-0.49240464	0.068726338
82	-0.049415153	0.016632237	-1.1542419	0.095410623	-0.012829198	0.81928176	0.086488746	0.04334886	-1.0408078	0.12477749	-0.01195174	-1.3696878	-0.025805332	0.044507835	-1.1891865	0.08445394	0.008759871	1.4154122	0.11185159	0.011211185	0.97802949	0.028479734	0.045265507	-1.3556576	0.57533884	0.17831156	-0.52630371	0.026172172	0.036628116	-0.81934232	0.1181599	0.021424968	-1.1558622	-0.10689362	0.061473295	-1.198442	0.11932377	0.088781953	-1.4606776	0.056537036	0.08981654	-1.6705434	-0.032030486	0.075470284	-0.8378945	-0.017290985	-0.010358579	-0.4928886	0.067199752
83	-0.042679522	0.019795893	-1.1599424	0.086556286	-0.013187484	0.82262552	0.08006119	0.043914586	-1.0479131	0.11602198	-0.007304419	-1.3762246	-0.022526927	0.047225732	-1.1925715	0.074147306	0.004717273	1.4206235	0.10573653	0.002752969	0.98378837	0.025399486	0.048078854	-1.3580527	0.57989246	0.17355725	-0.51962954	0.022766549	0.037904061	-0.82319707	0.11049338	0.023084041	-1.1625564	-0.098748505	0.060445905	-1.2063407	0.10929241	0.087241851	-1.4648863	0.04928853	0.093241222	-1.6702033	-0.041434951	0.072444811	-0.83635479	-0.015520009	-0.006689216	-0.49484077	0.060280699
84	-0.037828047	0.022860695	-1.1640781	0.081206612	-0.014980855	0.82413954	0.075050555	0.044991292	-1.0534214	0.11104713	-0.003002193	-1.3799561	-0.019858139	0.049501192	-1.1953057	0.066565327	0.00080816	1.4239984	0.10107202	-0.003261194	0.98809236	0.023390388	0.050603848	-1.3595909	0.58321595	0.17092431	-0.51497662	0.020381559	0.038752321	-0.82595104	0.10531071	0.024974408	-1.1668156	-0.093370765	0.061789583	-1.2113285	0.10082432	0.087444365	-1.4677814	0.044597395	0.095655896	-1.6702381	-0.048810195	0.070364669	-0.83534211	-0.014189541	-0.003844508	-0.49601412	0.055519719
85	-0.033101015	0.026432669	-1.1684108	0.075840965	-0.015831269	0.8257525	0.069947101	0.047070041	-1.0586236	0.10630479	0.001438767	-1.3834766	-0.017267216	0.051936317	-1.1978806	0.059638582	-0.004749145	1.4255412	0.096938901	-0.010302123	0.9915055	0.02123181	0.053709332	-1.3609866	0.58729595	0.16934009	-0.50930041	0.018219452	0.040185649	-0.82863861	0.10023656	0.027973775	-1.17062	-0.088273786	0.065197214	-1.2156742	0.092741601	0.087541789	-1.4706873	0.040245891	0.098293491	-1.6701421	-0.056578595	0.06896212	-0.83427191	-0.012884478	-0.00060472	-0.49697497	0.051123466
86	-0.028359871	0.029976409	-1.1730409	0.070359468	-0.015698323	0.82763064	0.065010771	0.048173744	-1.0641073	0.10164572	0.005666103	-1.3869339	-0.014625533	0.054219924	-1.2004929	0.053295124	-0.010505311	1.4263469	0.092647225	-0.017352479	0.99522704	0.018769611	0.056989893	-1.3625556	0.59185684	0.16819431	-0.50304544	0.015964836	0.041164964	-0.8312881	0.095349781	0.030643793	-1.1747435	-0.083144739	0.067411758	-1.2200711	0.084985167	0.087870829	-1.4734452	0.03659749	0.1015248	-1.6707429	-0.064697318	0.06842456	-0.83315033	-0.011603867	0.002936413	-0.49782974	0.046690483
87	-0.023556832	0.033402901	-1.1779305	0.064734168	-0.016386868	0.82935065	0.060031891	0.049961329	-1.0693706	0.097379148	0.010152823	-1.3900789	-0.012234912	0.056935515	-1.2027718	0.047217727	-0.015911508	1.4271011	0.087754592	-0.023962511	0.99962419	0.015930369	0.060298953	-1.3644593	0.59647822	0.16586836	-0.49660942	0.013736614	0.042109407	-0.83389455	0.090537623	0.033355601	-1.1790105	-0.077983454	0.069525003	-1.2243868	0.077600539	0.088122502	-1.4761227	0.033153646	0.10476878	-1.6708945	-0.073044449	0.067799807	-0.83206618	-0.010201585	0.006587919	-0.49902242	0.042102247
88	-0.017980877	0.035751916	-1.1831521	0.059031386	-0.01776137	0.83089149	0.055078428	0.051107295	-1.0749204	0.093274489	0.014501163	-1.3931655	-0.009648459	0.059315499	-1.2052855	0.041321639	-0.021058032	1.4278184	0.082053304	-0.029931217	1.0047356	0.012785767	0.063845374	-1.3664809	0.60078943	0.16077456	-0.49004284	0.011662345	0.04334899	-0.83642304	0.085877031	0.036923099	-1.1829526	-0.072736189	0.071246341	-1.2286884	0.070570998	0.088233486	-1.4786878	0.030232742	0.10835737	-1.671221	-0.081767738	0.06662111	-0.83108884	-0.008520963	0.010171842	-0.50096458	0.03754108
89	-0.009915622	0.034795873	-1.1893871	0.05310763	-0.018800993	0.83254236	0.050107624	0.053385798	-1.080018	0.08878088	0.018059015	-1.3966384	-0.006806839	0.061232399	-1.2080756	0.035530664	-0.026011223	1.4285232	0.07571961	-0.035508167	1.0103509	0.009203211	0.06731195	-1.3690037	0.60481817	0.15312126	-0.48304689	0.009608734	0.044526696	-0.83889413	0.081163608	0.040258229	-1.1872127	-0.067741327	0.074618921	-1.2324705	0.064046755	0.086329974	-1.4823524	0.027959401	0.11239	-1.6717249	-0.090858951	0.066485278	-0.83006865	-0.006741981	0.013981883	-0.5031094	0.03304749
90	-0.003906331	0.036718249	-1.1955286	0.047161687	-0.020531075	0.83398956	0.045183133	0.056115787	-1.0849365	0.083031163	0.019929787	-1.4009475	-0.003799866	0.062748343	-1.2110132	0.028592516	-0.030361367	1.4306749	0.068403654	-0.039996725	1.0166453	0.005041581	0.070125856	-1.3727854	0.60898912	0.14473595	-0.47541341	0.007447491	0.045306746	-0.84144861	0.077112034	0.045722757	-1.190347	-0.062698118	0.078544579	-1.236158	0.057831924	0.084890962	-1.4859701	0.025617592	0.11633164	-1.6715382	-0.10034802	0.066660516	-0.82910383	-0.00447665	0.017251346	-0.50662148	0.028906766
91	0.003127585	0.045806803	-1.204228	0.03190393	-0.030587047	0.83597124	0.03502433	0.069635242	-1.0964792	0.074128419	0.037438631	-1.4064971	0.001573825	0.064981915	-1.2164607	0.018417135	-0.049194798	1.4283037	0.055767018	-0.051384039	1.0263219	-0.002279358	0.078607105	-1.3775088	0.61959296	0.14105894	-0.46136689	0.00371844	0.048814435	-0.84630358	0.069282278	0.060109347	-1.1958334	-0.045129623	0.087650232	-1.249958	0.038352311	0.085674569	-1.4907707	0.013329673	0.12721364	-1.6710854	-0.12117162	0.072765276	-0.82498145	-0.00124029	0.023714226	-0.51170987	0.02138257
92	0.005858257	0.050687354	-1.2081667	0.022687376	-0.037692495	0.83653069	0.029706873	0.07809791	-1.1035545	0.068572558	0.049644005	-1.4092255	0.003987216	0.065354317	-1.2189783	0.011039401	-0.061696343	1.4290376	0.051334806	-0.060397796	1.0291668	-0.006439589	0.082224891	-1.3808837	0.624071	0.14025252	-0.45485511	0.001394894	0.049934432	-0.84933728	0.065529831	0.070097245	-1.1975656	-0.033998795	0.097672924	-1.2592043	0.025923928	0.085018292	-1.4967405	0.003457848	0.13402677	-1.6707284	-0.13290022	0.073953874	-0.82287526	-0.00018006	0.026591651	-0.51315868	0.017387282
93	0.009577634	0.05417788	-1.212424	0.013209864	-0.043264523	0.83806235	0.024708234	0.086410977	-1.1102235	0.06298732	0.060841102	-1.4123653	0.006040095	0.066355325	-1.221137	0.00450319	-0.07412748	1.4287788	0.046652734	-0.069331877	1.0322237	-0.010516244	0.087331705	-1.3835456	0.62878233	0.13843134	-0.44830382	-0.000966905	0.051159423	-0.8522585	0.061956339	0.0804938	-1.1987472	-0.023546631	0.10552923	-1.267854	0.013688958	0.085824735	-1.501532	-0.008255851	0.13913472	-1.6695259	-0.14312269	0.079987325	-0.82025981	0.000904729	0.029129554	-0.51477396	0.013242539
94	0.013688563	0.057139833	-1.2166368	0.004206461	-0.048813369	0.83922976	0.019523377	0.093081824	-1.1171389	0.057102263	0.070298456	-1.4170218	0.007802149	0.067643896	-1.222993	-0.002411857	-0.086025402	1.4290725	0.041063942	-0.076668896	1.0367261	-0.015097793	0.092856839	-1.3863491	0.63382143	0.13672225	-0.44155222	-0.003407093	0.052357532	-0.85512739	0.057954792	0.090598062	-1.2002553	-0.012533136	0.11009966	-1.2766114	0.001591323	0.087551668	-1.505352	-0.004652501	0.15568052	-1.674318	-0.15369081	0.080151536	-0.81855708	0.001959317	0.031544395	-0.51630098	0.008895643
95	0.017911252	0.060010526	-1.2208463	-0.004588436	-0.053788722	0.84050775	0.014295717	0.098605245	-1.1241512	0.051625073	0.079313062	-1.4218774	0.009320877	0.069107488	-1.2245711	-0.009435947	-0.097585738	1.4294649	0.035169121	-0.083874755	1.0419825	-0.020452825	0.098559305	-1.3893741	0.63906002	0.13527164	-0.43446866	-0.005619536	0.054035824	-0.85774839	0.053511001	0.10049404	-1.202123	-0.003047709	0.11708026	-1.284395	-0.010088135	0.089980237	-1.5092396	-0.010438678	0.16442434	-1.6747572	-0.16354379	0.080526218	-0.81702656	0.002964992	0.033759963	-0.51786059	0.004629589
96	0.021754336	0.06367971	-1.2251488	-0.012748018	-0.059311472	0.84071416	0.009542271	0.10411757	-1.1307375	0.046965074	0.08893618	-1.4253184	0.010762771	0.070453495	-1.2260082	-0.016957892	-0.10853707	1.4305927	0.029056599	-0.09113425	1.0478287	-0.026286425	0.10478006	-1.3925678	0.64455926	0.1336159	-0.42719057	-0.007909473	0.05570193	-0.86035275	0.048560098	0.1101575	-1.2044485	0.005476719	0.12443676	-1.291447	-0.021336734	0.093183205	-1.5131706	-0.016096966	0.17286269	-1.6749769	-0.17284013	0.080495067	-0.81584215	0.003986666	0.036108904	-0.51898819	-0.000157879
97	0.025774896	0.0671947	-1.2295301	-0.021008652	-0.063603386	0.84206206	0.005455061	0.11009437	-1.1365592	0.042418234	0.097795695	-1.4290247	0.012194328	0.071557619	-1.2273844	-0.024488356	-0.11929493	1.4315685	0.02305929	-0.099195696	1.0533143	-0.031473849	0.11264793	-1.3954158	0.65024197	0.13197644	-0.41961715	-0.010446709	0.057003625	-0.86303574	0.043657057	0.11995877	-1.2064	0.013464339	0.13136603	-1.298056	-0.032440312	0.097090222	-1.5163337	-0.020765837	0.18160036	-1.6751218	-0.18158972	0.080809988	-0.81486487	0.005000888	0.038526408	-0.51972562	-0.004364488
98	0.029832577	0.070821814	-1.2339636	-0.029770125	-0.065036118	0.84494281	0.001611127	0.11561934	-1.142027	0.038272925	0.10640941	-1.4322891	0.013445513	0.072764322	-1.228539	-0.032195162	-0.12974162	1.4326733	0.016853914	-0.10731371	1.0591072	-0.036436208	0.12173342	-1.397797	0.65621221	0.13008153	-0.41186687	-0.013053502	0.058209509	-0.8656826	0.038677979	0.12989545	-1.2081767	0.020864129	0.13798657	-1.3042494	-0.043145269	0.101758	-1.5194588	-0.024804536	0.19036292	-1.6749964	-0.18974462	0.081741944	-0.8137697	0.005972542	0.04061655	-0.52072662	-0.009623808
99	0.034056596	0.074314475	-1.2384659	-0.037639391	-0.067959927	0.84635711	-0.002193096	0.12007895	-1.1475248	0.034331962	0.11437742	-1.435679	0.01465115	0.073672362	-1.2296675	-0.040121179	-0.13982707	1.4340059	0.010726322	-0.11621932	1.0641752	-0.042534806	0.13059352	-1.4007931	0.66207916	0.12871206	-0.4035649	-0.015671123	0.059432879	-0.86826229	0.032908913	0.13929048	-1.2108157	0.02737543	0.14479685	-1.3097581	-0.053441439	0.1072001	-1.5225497	-0.02953174	0.19830933	-1.6748556	-0.19719484	0.082860798	-0.81226677	0.006945232	0.04269674	-0.52148843	-0.014977214
100	0.040045813	0.078543514	-1.2444913	-0.044988122	-0.069539405	0.84458083	-0.008618999	0.12557188	-1.1535693	0.027087051	0.12082465	-1.4445615	0.016128359	0.074898168	-1.2312483	-0.049556024	-0.15201485	1.4351851	0.006874873	-0.12290026	1.0685998	-0.046340324	0.13672826	-1.4020388	0.6680702	0.12788565	-0.39539546	-0.01774754	0.060334146	-0.87068731	0.027210221	0.14725743	-1.2123953	0.035276569	0.15328497	-1.3164831	-0.07015565	0.11482051	-1.5267909	-0.034592576	0.20623404	-1.6754062	-0.20662567	0.083478786	-0.81199783	0.007797027	0.044786338	-0.52261627	-0.017905815
101	0.045862269	0.082723372	-1.2503209	-0.05230841	-0.074436978	0.84267884	-0.014907997	0.13333265	-1.1591957	0.023011945	0.13272816	-1.4470049	0.017741896	0.075973921	-1.2329283	-0.055967379	-0.16617766	1.4342957	0.001300718	-0.12908961	1.0745152	-0.050646834	0.14221941	-1.4039054	0.67438477	0.1264925	-0.3871164	-0.019969769	0.061220247	-0.87328809	0.021204269	0.15470749	-1.2147058	0.043153796	0.16182506	-1.3229995	-0.086063698	0.12146884	-1.5326371	-0.040074982	0.2145361	-1.6758618	-0.2162568	0.083654866	-0.81134748	0.00874806	0.046842732	-0.52389234	-0.022030814
102	0.051640991	0.086593226	-1.2560656	-0.058875684	-0.081821978	0.84297001	-0.021389894	0.14157686	-1.1651372	0.022267064	0.1493721	-1.4435222	0.019396774	0.077172242	-1.2345937	-0.064243309	-0.17996556	1.435479	-0.002305246	-0.13921915	1.0767425	-0.054934163	0.14767666	-1.4057025	0.68074173	0.12427202	-0.37849307	-0.022301104	0.062283359	-0.87600636	0.014917875	0.16160513	-1.2179157	0.050751816	0.1706022	-1.3292511	-0.10207556	0.1266299	-1.5367851	-0.044987101	0.223699	-1.6762064	-0.22580849	0.084973864	-0.81025696	0.009665626	0.049073022	-0.52508348	-0.026471885
103	0.057393461	0.089911677	-1.2618527	-0.066501312	-0.088754281	0.84365636	-0.027743431	0.15116039	-1.1690159	0.019963643	0.16433847	-1.4419188	0.021146815	0.07834176	-1.2363062	-0.073396526	-0.19394754	1.4374666	-0.007338361	-0.14872533	1.0807965	-0.059340328	0.15292566	-1.4076105	0.68713582	0.1228749	-0.3695595	-0.024780694	0.063344546	-0.87888253	0.008651203	0.16825628	-1.2215937	0.058304537	0.17926262	-1.335469	-0.11762652	0.13064331	-1.5412275	-0.049937833	0.23338442	-1.6766448	-0.23560698	0.085729107	-0.80906558	0.01055679	0.051452391	-0.52627301	-0.031483315
104	0.063098133	0.092477731	-1.2677474	-0.075031549	-0.095889948	0.84455293	-0.034263171	0.16053167	-1.1740016	0.014481191	0.17615581	-1.4443979	0.022971742	0.079540625	-1.2380462	-0.080221556	-0.20929442	1.4397483	-0.01261447	-0.15907945	1.0849067	-0.063778743	0.15806311	-1.4095565	0.6937902	0.1219672	-0.3603825	-0.027435496	0.064183317	-0.88197023	0.002689185	0.17504174	-1.2251854	0.06556794	0.1881614	-1.3415239	-0.13273765	0.13355447	-1.5460509	-0.055397622	0.24337952	-1.6772047	-0.24556522	0.086693875	-0.8076908	0.011750347	0.053494662	-0.5278073	-0.037180528
105	0.068712592	0.095583364	-1.2732571	-0.08382196	-0.10410237	0.84615266	-0.041163709	0.16936605	-1.1815597	0.005813988	0.18551017	-1.4506835	0.024847243	0.080854267	-1.2397937	-0.090482399	-0.22377956	1.4431835	-0.019154835	-0.16937269	1.0900462	-0.068285279	0.16302842	-1.4116017	0.7008847	0.12163495	-0.35083383	-0.030239824	0.064787768	-0.88524526	-0.00293876	0.18204683	-1.2285788	0.073212817	0.19648476	-1.3477557	-0.14812534	0.13571356	-1.5499393	-0.060910691	0.2540085	-1.6779842	-0.2557894	0.081130162	-0.80574942	0.012548239	0.056305513	-0.52887768	-0.043380093
106	0.074239068	0.098265022	-1.2788531	-0.092839159	-0.11367347	0.84789622	-0.049732067	0.17538133	-1.1947371	-0.006296068	0.19308054	-1.4608675	0.026886187	0.081931874	-1.2416379	-0.11042697	-0.22914074	1.4503227	-0.027363241	-0.17932372	1.0965542	-0.072785579	0.16794504	-1.4136481	0.70802933	0.1206285	-0.34076375	-0.033153523	0.065552317	-0.8886162	-0.008196358	0.18945265	-1.2316703	0.081265554	0.2040378	-1.3541659	-0.16306897	0.13728186	-1.5555238	-0.068375938	0.26404318	-1.6784511	-0.2660684	0.085765757	-0.80409676	0.013748711	0.058572032	-0.5304299	-0.053681057
107	0.079762384	0.09960039	-1.2846223	-0.1055446	-0.12011459	0.84862214	-0.057664305	0.18344969	-1.204703	-0.020147882	0.20050918	-1.4725668	0.02900034	0.083025463	-1.2435106	-0.11081379	-0.25177231	1.4530587	-0.036541507	-0.18953884	1.1038269	-0.077262945	0.17299803	-1.4154958	0.71512008	0.11905614	-0.33022788	-0.036222458	0.066810749	-0.89211231	-0.012989844	0.1977496	-1.2342931	0.089221187	0.2114784	-1.360512	-0.1730051	0.13308574	-1.5642182	-0.07555037	0.2749269	-1.6791571	-0.27681401	0.087236673	-0.80172265	0.01496546	0.060802717	-0.53216195	-0.061627746
108	0.083387546	0.099616155	-1.2929528	-0.12000666	-0.12786368	0.84616756	-0.068401016	0.1929761	-1.2073469	-0.032378621	0.21162906	-1.467749	0.030739646	0.084206551	-1.245996	-0.12550724	-0.26661092	1.4509637	-0.051638484	-0.20223707	1.1045208	-0.084286094	0.1760733	-1.4164097	0.72378075	0.11421185	-0.32322985	-0.040497877	0.068054207	-0.89502239	-0.020631876	0.2041679	-1.2360412	0.093265571	0.22006908	-1.3699087	-0.1904791	0.13285068	-1.5638831	-0.083279327	0.28663477	-1.6762447	-0.28694928	0.083276041	-0.79372042	0.015149495	0.063874893	-0.53381038	-0.07126797
109	0.081269227	0.098849289	-1.2957727	-0.12247849	-0.12594883	0.84140342	-0.072535872	0.19161393	-1.2016994	-0.038978331	0.21269087	-1.4628302	0.03021119	0.084364869	-1.2465905	-0.13217832	-0.26364473	1.4442654	-0.058491882	-0.20216508	1.1002005	-0.08661893	0.17456076	-1.4150856	0.72622281	0.11198105	-0.32612932	-0.041546047	0.068139561	-0.89422691	-0.023667427	0.20373282	-1.2340953	0.089234628	0.22135662	-1.373597	-0.19220527	0.13133344	-1.5580153	-0.082939573	0.28761178	-1.6728733	-0.28708109	0.082059264	-0.78774232	0.014171339	0.064238809	-0.53410858	-0.076290347
110	0.078936309	0.098405711	-1.298624	-0.12493971	-0.12453625	0.83626044	-0.076513313	0.19070493	-1.1962304	-0.042484697	0.21442099	-1.453763	0.029615987	0.084575489	-1.2472004	-0.13893831	-0.25998199	1.4381566	-0.064959951	-0.20188589	1.0962749	-0.088940457	0.1736024	-1.413096	0.72913599	0.11037789	-0.32874092	-0.042617507	0.068233766	-0.89344829	-0.026516339	0.20362699	-1.2316755	0.085011065	0.2224154	-1.3779393	-0.19335516	0.12887402	-1.5524248	-0.083112918	0.28803295	-1.6692948	-0.28732806	0.082437426	-0.78161091	0.013199978	0.064533502	-0.53451908	-0.080808483
111	0.076406561	0.098207153	-1.3014634	-0.12751941	-0.12298808	0.83095694	-0.080615856	0.18977128	-1.1911975	-0.04755678	0.21552154	-1.4473881	0.028958883	0.084872939	-1.2478062	-0.14577074	-0.25618014	1.4323924	-0.071013398	-0.20142093	1.0926861	-0.091269851	0.17241165	-1.4113617	0.73239571	0.10962559	-0.33145368	-0.043710928	0.068312056	-0.89268267	-0.02918778	0.20344616	-1.2288893	0.08117754	0.22254704	-1.3830636	-0.19467321	0.12655529	-1.5469719	-0.083497241	0.28829786	-1.6656816	-0.28728279	0.081032082	-0.77631533	0.012219965	0.064864941	-0.53489441	-0.08427456
112	0.073617294	0.098509923	-1.3041775	-0.12993795	-0.12083422	0.82556129	-0.084529936	0.1893044	-1.1862799	-0.053861231	0.21597831	-1.4436311	0.028241659	0.085183427	-1.2484339	-0.15266289	-0.25268057	1.4267308	-0.076707415	-0.2007089	1.0895315	-0.093583435	0.17080924	-1.4100854	0.7356953	0.10855561	-0.3342129	-0.044825137	0.068330429	-0.8919217	-0.031752259	0.20312266	-1.2257413	0.078435875	0.22117251	-1.3890678	-0.19582194	0.12391917	-1.541685	-0.083734013	0.28886229	-1.6620578	-0.28716826	0.079277501	-0.77133965	0.011239151	0.065179519	-0.53530973	-0.088413045
113	0.070775799	0.097915627	-1.3072172	-0.13247421	-0.11866695	0.81995541	-0.089109004	0.18801178	-1.1822275	-0.060104687	0.2162026	-1.4403687	0.027453182	0.08538387	-1.249148	-0.15962923	-0.24913274	1.4213701	-0.081958085	-0.19984786	1.0866332	-0.095880657	0.16908132	-1.4089254	0.73911816	0.10728917	-0.33692497	-0.045961633	0.068287179	-0.891164	-0.035006594	0.20266882	-1.2227404	0.075695746	0.2195431	-1.3957275	-0.19647241	0.12067816	-1.5366387	-0.084610969	0.28880769	-1.6583277	-0.28686345	0.075685911	-0.7674188	0.010261321	0.065460995	-0.53579003	-0.092104912
114	0.0677187	0.097600095	-1.3102378	-0.13456991	-0.11535673	0.81444865	-0.094067499	0.18631138	-1.178946	-0.065839775	0.21641439	-1.4366266	0.026590191	0.085510522	-1.2499453	-0.16660431	-0.24591273	1.4159971	-0.086896688	-0.19864754	1.0842867	-0.098181106	0.16749178	-1.4075907	0.74271953	0.10614935	-0.33966273	-0.047119811	0.068174653	-0.89040792	-0.039508812	0.2020942	-1.2204269	0.072136074	0.2184495	-1.4028879	-0.19710502	0.11740507	-1.5316331	-0.085661389	0.28873631	-1.6545511	-0.28658462	0.07250157	-0.76345265	0.009278675	0.065728232	-0.53630793	-0.097255342
115	0.064433001	0.09745568	-1.3132578	-0.13726906	-0.1131579	0.8083508	-0.098918445	0.18494786	-1.1759088	-0.071431361	0.21650551	-1.4330087	0.025677916	0.085833311	-1.2506766	-0.17368004	-0.24245429	1.4110751	-0.091339901	-0.19744925	1.0820174	-0.10049374	0.16606112	-1.4060842	0.74651408	0.10545159	-0.34255466	-0.048285648	0.067935742	-0.88964975	-0.044212192	0.20141934	-1.2180856	0.068091996	0.21762489	-1.410567	-0.19790933	0.1141424	-1.5266503	-0.086658202	0.28879759	-1.6506745	-0.28624627	0.068647869	-0.75994313	0.008276502	0.066042908	-0.53676856	-0.10182779
116	0.061017785	0.097233407	-1.3163813	-0.13965942	-0.11005577	0.80229938	-0.10360545	0.1840902	-1.1726806	-0.077226847	0.21631652	-1.4302367	0.024723282	0.086409405	-1.2512851	-0.18076949	-0.23911883	1.4062618	-0.095432892	-0.19603488	1.0801753	-0.10279539	0.16450223	-1.4047129	0.75044841	0.10448484	-0.34533927	-0.049459752	0.06762176	-0.88889968	-0.048674289	0.20080876	-1.2151294	0.064214393	0.21647601	-1.4188669	-0.19971494	0.11103881	-1.5218065	-0.087400682	0.28895816	-1.6466267	-0.28578755	0.064079009	-0.75706708	0.007262875	0.066430524	-0.53713048	-0.10575458
117	0.061025411	0.094979674	-1.3194907	-0.14181767	-0.10694815	0.79723054	-0.10940584	0.18341991	-1.1707098	-0.083787292	0.21521702	-1.427815	0.024016241	0.0868541	-1.2519766	-0.18615448	-0.23795995	1.4032438	-0.099434681	-0.19518366	1.0777085	-0.10476824	0.16310906	-1.4034332	0.75319999	0.10304622	-0.34808105	-0.050265346	0.067427695	-0.888192	-0.053102929	0.19991367	-1.2129276	0.061822176	0.2160497	-1.4249899	-0.20113693	0.1082826	-1.5166885	-0.08846692	0.28969556	-1.643299	-0.28420416	0.060550299	-0.75342572	0.005708891	0.066793643	-0.53735286	-0.11084903
118	0.060763244	0.092800081	-1.3226815	-0.14385931	-0.10413925	0.79194635	-0.11539778	0.18230937	-1.168112	-0.089836389	0.21408056	-1.4243771	0.023243621	0.08719945	-1.2526449	-0.19160461	-0.23656924	1.399756	-0.10336561	-0.19412215	1.0753207	-0.10681165	0.1616815	-1.4021404	0.75601935	0.10138005	-0.35071605	-0.051101487	0.067185052	-0.88744611	-0.057664663	0.19891499	-1.2099036	0.059091441	0.21532308	-1.4312073	-0.20187362	0.10506094	-1.5113451	-0.089552395	0.29023707	-1.6399438	-0.28338224	0.057594787	-0.74854559	0.004185868	0.066974208	-0.53784704	-0.11632985
119	0.060231283	0.090694651	-1.3259542	-0.14551032	-0.099896774	0.78735638	-0.12159548	0.18112756	-1.1644591	-0.09549053	0.21298057	-1.4197495	0.022403374	0.087546319	-1.253232	-0.19732887	-0.2346383	1.3963175	-0.10729887	-0.19262688	1.0732546	-0.1089104	0.16019955	-1.4008449	0.75884807	0.099828005	-0.35339105	-0.051969022	0.066911153	-0.88665432	-0.063044474	0.19728577	-1.2072257	0.05560049	0.21490052	-1.4372338	-0.20320927	0.10199876	-1.5057398	-0.090151869	0.29095146	-1.6364903	-0.28259563	0.054341208	-0.74402118	0.002745923	0.067048639	-0.53846329	-0.12180492
120	0.059389461	0.088809006	-1.3293564	-0.14734626	-0.097407788	0.78182143	-0.12834054	0.1784396	-1.1615756	-0.10118429	0.21164468	-1.4150451	0.021485381	0.087893702	-1.2537465	-0.20268205	-0.2323807	1.3918842	-0.11107463	-0.19120628	1.0709735	-0.11103905	0.15874881	-1.3994147	0.76134187	0.097822152	-0.35608295	-0.052878235	0.066635005	-0.88582301	-0.069128841	0.19505651	-1.204806	0.051506244	0.21450864	-1.4431344	-0.20318471	0.097944446	-1.5000411	-0.090631336	0.29164556	-1.6329898	-0.28117976	0.050325815	-0.74049586	0.001476451	0.066952936	-0.53924769	-0.12749115
121	0.058252521	0.087072678	-1.3328955	-0.14891243	-0.094299525	0.77654791	-0.13540272	0.17503372	-1.1584697	-0.1074826	0.2094793	-1.4122876	0.020497998	0.088065006	-1.254285	-0.2085295	-0.2294708	1.3878506	-0.11469889	-0.18981507	1.0684996	-0.11322863	0.1571743	-1.3980381	0.76390225	0.096187517	-0.35894629	-0.053852089	0.066415727	-0.88496739	-0.075260922	0.19295385	-1.2011136	0.047169752	0.21362337	-1.4491473	-0.20397741	0.094194539	-1.4940513	-0.091436669	0.29197535	-1.6295099	-0.28006455	0.046347655	-0.7367028	0.000309175	0.066781521	-0.54008162	-0.13323711
122	0.056589674	0.086086467	-1.3368469	-0.15025677	-0.090934567	0.77134079	-0.14277808	0.17087387	-1.1552204	-0.11391057	0.20688221	-1.4099772	0.019465731	0.087950028	-1.2548859	-0.21474555	-0.22599781	1.3840078	-0.11838259	-0.18783657	1.0665381	-0.1154727	0.15559109	-1.3965248	0.76647639	0.094670191	-0.36195728	-0.054871283	0.066201352	-0.88407552	-0.082107484	0.19032928	-1.1975049	0.042718109	0.21208923	-1.4553541	-0.20489135	0.090392888	-1.4877757	-0.092302978	0.29212362	-1.6260105	-0.27923304	0.042370226	-0.7327171	-0.000885918	0.066649772	-0.54085886	-0.1395314
123	0.054739401	0.084561355	-1.3406081	-0.15137695	-0.087367505	0.76616561	-0.1505255	0.16632381	-1.1512291	-0.12012619	0.2042468	-1.4068972	0.018351801	0.087881476	-1.2553905	-0.22132732	-0.22191425	1.3804606	-0.12200004	-0.18564163	1.0646766	-0.11781801	0.15405791	-1.3946933	0.76963466	0.094448708	-0.36503345	-0.055939097	0.066002272	-0.88314795	-0.089772962	0.18681557	-1.1947871	0.037602209	0.21062066	-1.4615027	-0.20575644	0.086441979	-1.481215	-0.093313299	0.2920174	-1.6225116	-0.27807114	0.037893601	-0.72931534	-0.002189817	0.066629343	-0.54152924	-0.14507134
124	0.052828796	0.082488962	-1.3441088	-0.15242432	-0.083113529	0.76139838	-0.15871416	0.16115247	-1.1466838	-0.12645817	0.20122238	-1.4041772	0.017128276	0.087925993	-1.255795	-0.22782877	-0.21748456	1.3761895	-0.12552562	-0.18329862	1.0628313	-0.12026219	0.15201668	-1.3936764	0.7726993	0.09422522	-0.36818412	-0.057062976	0.065858051	-0.88217282	-0.097822256	0.18315193	-1.1913673	0.032823294	0.20796454	-1.4680096	-0.20590965	0.081488937	-1.4749312	-0.094283238	0.29180941	-1.6189762	-0.27742407	0.033603687	-0.7254321	-0.003567009	0.066704355	-0.54211605	-0.15113489
125	0.05137388	0.079619154	-1.3473055	-0.15328611	-0.079059184	0.75643766	-0.16710234	0.15483294	-1.1427867	-0.13252793	0.19822265	-1.4007224	0.015841696	0.087804064	-1.2562128	-0.23464371	-0.21251777	1.3720214	-0.12885587	-0.18113275	1.0606023	-0.12262246	0.14972873	-1.39318	0.77575254	0.094142564	-0.37142232	-0.058209185	0.065603063	-0.88119376	-0.10640846	0.17901103	-1.1879659	0.027958822	0.20469998	-1.4745802	-0.20649867	0.076784067	-1.4682211	-0.095227227	0.29148775	-1.6154009	-0.27687296	0.029182171	-0.72153962	-0.004810061	0.066641763	-0.54283243	-0.15727943
126	0.048506517	0.07720308	-1.3499157	-0.15553917	-0.073928848	0.75050807	-0.17075393	0.14838094	-1.1404126	-0.1383429	0.19626491	-1.3983624	0.014598105	0.087874934	-1.2570757	-0.24247974	-0.20604175	1.3683727	-0.13185787	-0.17910424	1.0589405	-0.1240036	0.14776956	-1.392416	0.77842969	0.094113827	-0.37347028	-0.059533827	0.06510625	-0.88041472	-0.10992531	0.17526907	-1.1868815	0.023379313	0.20171602	-1.4795659	-0.20700248	0.072082348	-1.4626482	-0.09628661	0.29125291	-1.6117611	-0.27575839	0.024130512	-0.71800405	-0.006036726	0.066534273	-0.54348862	-0.16363414
127	0.045491576	0.075009182	-1.3524058	-0.15767302	-0.068173677	0.74544364	-0.17519458	0.14239842	-1.136287	-0.14418182	0.19369204	-1.3960516	0.013402744	0.087602168	-1.2581284	-0.25015947	-0.19950987	1.3648652	-0.13484637	-0.17698878	1.0572063	-0.12543517	0.14580213	-1.3915095	0.78108001	0.093897901	-0.3757683	-0.060771558	0.064628124	-0.87958467	-0.11371759	0.17124479	-1.1853836	0.019349197	0.19822009	-1.4844759	-0.20738097	0.067045346	-1.457059	-0.097250544	0.29086018	-1.6079696	-0.27500924	0.019304797	-0.71407104	-0.007342341	0.066510543	-0.54394197	-0.16964249
128	0.041799262	0.073808812	-1.3547409	-0.15934049	-0.062386371	0.74070638	-0.1800393	0.13673876	-1.1316953	-0.15003073	0.19043717	-1.3938817	0.012535563	0.086589254	-1.2590513	-0.25753802	-0.19306661	1.3605405	-0.13782556	-0.17481333	1.0553622	-0.12689397	0.14385575	-1.390373	0.78384447	0.093822114	-0.37823448	-0.061894245	0.064062282	-0.87871271	-0.11772168	0.16677572	-1.1838964	0.015319233	0.19487719	-1.4891987	-0.20765223	0.061697803	-1.4514217	-0.098955333	0.28947991	-1.6042874	-0.27413213	0.013928616	-0.71075261	-0.008471568	0.066215724	-0.54464537	-0.17506486
129	0.038836356	0.071678169	-1.3567059	-0.16050085	-0.056611266	0.73623848	-0.18523793	0.13150904	-1.1266679	-0.15572974	0.18698654	-1.3909104	0.011759605	0.085497379	-1.2598027	-0.2648446	-0.1863635	1.3569363	-0.14080393	-0.17272934	1.0532199	-0.12833421	0.14182763	-1.3892763	0.7864657	0.093375146	-0.38101009	-0.062947072	0.063615099	-0.87775421	-0.1221459	0.1621621	-1.1815798	0.011515087	0.19141538	-1.4937915	-0.2075209	0.05557907	-1.4462166	-0.099816315	0.28871617	-1.6002223	-0.27363914	0.008801152	-0.70700061	-0.009528227	0.065823272	-0.5454188	-0.1799642
130	0.035859305	0.069630392	-1.3584338	-0.16111548	-0.050880373	0.73197591	-0.19063234	0.1256302	-1.1224424	-0.16137725	0.18307701	-1.3876575	0.010948968	0.084509008	-1.2605238	-0.27224055	-0.1794077	1.3549237	-0.14383228	-0.17028196	1.0513457	-0.12974241	0.13960825	-1.3885413	0.78890532	0.092595249	-0.38410404	-0.063934088	0.063284606	-0.87672371	-0.12661263	0.15688527	-1.1798942	0.007129063	0.18883586	-1.4980148	-0.2074676	0.049443997	-1.4406697	-0.10056575	0.28785512	-1.5959276	-0.27351671	0.003944748	-0.70282853	-0.010693798	0.065528803	-0.54594427	-0.18434793
131	0.033107754	0.067229882	-1.3598799	-0.16133299	-0.045018442	0.72818452	-0.19627599	0.11911668	-1.1188949	-0.16686474	0.17887107	-1.3837419	0.010094129	0.083584525	-1.2612908	-0.27958965	-0.17232741	1.3534316	-0.14686967	-0.16760039	1.0495772	-0.13114595	0.13730739	-1.3878615	0.79145855	0.091912478	-0.38737026	-0.064805761	0.062882371	-0.87563497	-0.13139991	0.15132803	-1.1777635	0.003155046	0.18587911	-1.502162	-0.20724559	0.042902838	-1.4351761	-0.10124665	0.28682536	-1.5913289	-0.27347827	-0.001163432	-0.69884777	-0.011812222	0.06515009	-0.54649842	-0.18818586
132	0.030390682	0.064717337	-1.3610128	-0.16085774	-0.039350081	0.72431326	-0.20216136	0.11197881	-1.116153	-0.172417	0.17370643	-1.380466	0.009175323	0.082725145	-1.2622154	-0.28645992	-0.16528603	1.3502141	-0.1499166	-0.16480562	1.0477642	-0.13256525	0.13505557	-1.3867831	0.79414099	0.091319777	-0.39080492	-0.065581687	0.062482718	-0.87447995	-0.13641894	0.1453052	-1.175661	-0.000756175	0.18297094	-1.5061351	-0.20693609	0.036066905	-1.4295789	-0.10295799	0.28445145	-1.5871617	-0.27447504	-0.005070158	-0.69311845	-0.012976348	0.064762734	-0.54696286	-0.19149637
133	0.027557975	0.062435392	-1.3618672	-0.15984873	-0.033702508	0.72060812	-0.2084412	0.10523933	-1.1127988	-0.17821187	0.1676107	-1.3779966	0.008280395	0.081797272	-1.2632139	-0.29297248	-0.15824915	1.3462973	-0.15298752	-0.16190757	1.0458966	-0.13395378	0.13255517	-1.3863057	0.79677922	0.090565898	-0.39449289	-0.066303253	0.062238164	-0.87325644	-0.14174482	0.13874899	-1.1736616	-0.004307082	0.17983648	-1.5100083	-0.20658237	0.028972693	-1.4237486	-0.1046094	0.28191417	-1.5828842	-0.27468261	-0.010625413	-0.6893816	-0.014031903	0.064254098	-0.54752433	-0.19427404
134	0.024503483	0.061235335	-1.3628545	-0.15853636	-0.02781247	0.7176044	-0.2151275	0.098552004	-1.1089201	-0.18396513	0.16119631	-1.3750383	0.007542818	0.080609672	-1.2638749	-0.29932553	-0.1511642	1.3427373	-0.15612814	-0.15895486	1.0439239	-0.13533185	0.12996799	-1.3859177	0.79950213	0.089887284	-0.39836812	-0.066955924	0.062103882	-0.87196362	-0.14726773	0.13243394	-1.1702394	-0.007560692	0.17662705	-1.5137439	-0.20579812	0.021152237	-1.4185495	-0.10634168	0.27908918	-1.5786304	-0.2746495	-0.016536986	-0.68637276	-0.014928767	0.063622475	-0.54815859	-0.19674234
135	0.020267669	0.060564861	-1.3639596	-0.15758052	-0.021347826	0.71453226	-0.22283943	0.090936854	-1.1056633	-0.1884214	0.15627514	-1.3722214	0.006324089	0.079626992	-1.2636482	-0.30392951	-0.14087093	1.3403145	-0.15908249	-0.15614724	1.0426394	-0.13672681	0.12611675	-1.3854488	0.80225575	0.089586042	-0.40244195	-0.067723714	0.06161911	-0.87075847	-0.14948384	0.12586953	-1.1673595	-0.011480452	0.17150547	-1.5166802	-0.20521361	0.012191175	-1.4132195	-0.10784105	0.27528101	-1.5750433	-0.27252504	-0.022641525	-0.68411958	-0.015798775	0.062888056	-0.54887623	-0.20031327
136	0.016329637	0.058909796	-1.3644346	-0.15614226	-0.015201407	0.71132141	-0.23005983	0.083522484	-1.1002378	-0.19284478	0.15101235	-1.3694156	0.005454914	0.078463264	-1.2628573	-0.30832431	-0.1311717	1.3386031	-0.16212432	-0.15343668	1.0406768	-0.13804346	0.12258544	-1.3844359	0.80473256	0.088458948	-0.40675333	-0.068377003	0.06100155	-0.8695665	-0.15233678	0.11879952	-1.165972	-0.015181839	0.16633655	-1.5192976	-0.20364304	0.002641485	-1.408922	-0.10895387	0.27140528	-1.5711794	-0.2699222	-0.028599087	-0.68282658	-0.016635839	0.06212838	-0.54958129	-0.20372015
137	0.01320523	0.056393739	-1.3643675	-0.15438332	-0.009262949	0.70820522	-0.23656051	0.074483886	-1.0968161	-0.19856991	0.14538942	-1.3689449	0.004255843	0.077355467	-1.2625046	-0.31228787	-0.12221763	1.3371569	-0.16503409	-0.15033753	1.0386302	-0.13906136	0.11912953	-1.3838989	0.80694592	0.086238824	-0.41097653	-0.068984352	0.06065521	-0.86831456	-0.15538956	0.11202001	-1.1644877	-0.018542863	0.16118926	-1.5215337	-0.20117927	-0.007553045	-1.4060125	-0.10999817	0.26714408	-1.5674875	-0.26714957	-0.034028843	-0.68135434	-0.017356783	0.06135077	-0.55034178	-0.20645194
138	0.010887275	0.053526156	-1.3639828	-0.15237476	-0.003300493	0.70564115	-0.24249582	0.06573277	-1.0912371	-0.20378815	0.13970643	-1.3675807	0.003339038	0.076183729	-1.2619001	-0.31577244	-0.11381938	1.3378352	-0.16785626	-0.14681453	1.0366156	-0.13980487	0.11580988	-1.3835913	0.80923086	0.083926857	-0.41521135	-0.069492221	0.060261302	-0.8670494	-0.15809917	0.10586279	-1.1616985	-0.021687632	0.1561576	-1.5233586	-0.19850878	-0.016922623	-1.4007121	-0.11097021	0.26246884	-1.5640048	-0.26404589	-0.038962495	-0.67953157	-0.017987432	0.060580496	-0.55114323	-0.20931739
139	0.008485871	0.051214155	-1.3636067	-0.15007351	0.002530264	0.70327973	-0.24780709	0.056366861	-1.0854166	-0.20871657	0.13372575	-1.3656446	0.002713275	0.074933834	-1.2611649	-0.31863332	-0.10646343	1.3368763	-0.17061919	-0.14281496	1.0347931	-0.14029087	0.11264342	-1.3834555	0.8115381	0.081450179	-0.41952688	-0.069885597	0.059755839	-0.8658005	-0.16115056	0.09962485	-1.1593828	-0.02370825	0.15100305	-1.5245634	-0.19499682	-0.026801275	-1.3963575	-0.11163916	0.2576617	-1.5603381	-0.26044911	-0.043592773	-0.67805189	-0.018703863	0.059849113	-0.55185145	-0.21219835
140	0.006077808	0.049181443	-1.3631226	-0.14748509	0.008351779	0.70138133	-0.2525095	0.045955889	-1.0797578	-0.21403565	0.12765664	-1.3646396	0.002230157	0.073527716	-1.2604271	-0.32101393	-0.10006242	1.3345482	-0.17328766	-0.1384825	1.0328735	-0.14016254	0.10954873	-1.3840612	0.81394625	0.07895074	-0.42403588	-0.070160143	0.059191093	-0.8645665	-0.16457725	0.093346432	-1.1575458	-0.027520109	0.14649847	-1.5257752	-0.19028458	-0.037056699	-1.3936427	-0.11218775	0.25249898	-1.5568101	-0.25635841	-0.048248179	-0.67809033	-0.019502759	0.05914798	-0.55246681	-0.2147959
141	0.003981628	0.047111377	-1.3624209	-0.14458939	0.01420327	0.70013034	-0.25656936	0.034498405	-1.0738913	-0.21945624	0.12172034	-1.364717	0.000730525	0.072444811	-1.2601278	-0.32286808	-0.094417877	1.3327605	-0.17582433	-0.13380024	1.0308638	-0.14051458	0.1067914	-1.3836839	0.81616068	0.075770512	-0.42845282	-0.070388198	0.058766302	-0.86326325	-0.16838819	0.087024234	-1.1563358	-0.029626939	0.14157382	-1.5261934	-0.18463962	-0.047034245	-1.3906443	-0.11227161	0.24740697	-1.5527315	-0.25187308	-0.053061221	-0.67969501	-0.020373423	0.058477644	-0.55299699	-0.21717578
142	0.002183839	0.045008961	-1.3615044	-0.14138553	0.019981494	0.69934112	-0.25993842	0.022547357	-1.0671021	-0.22450057	0.11453515	-1.3619274	-0.000116278	0.071126834	-1.2595353	-0.32416421	-0.089517228	1.3316828	-0.17823984	-0.12888204	1.0285007	-0.14045818	0.10413533	-1.3837433	0.8182748	0.072238959	-0.43292549	-0.070587181	0.058404531	-0.86190015	-0.17244057	0.080776587	-1.1553363	-0.031598542	0.13648161	-1.5261627	-0.17963482	-0.057395272	-1.3853087	-0.11233957	0.2418105	-1.548998	-0.24698988	-0.057429362	-0.68093944	-0.02128312	0.05783572	-0.55346781	-0.21943581
143	-0.001224743	0.041983813	-1.3512881	-0.13017271	0.024328934	0.70501477	-0.24062714	0.01542352	-1.0617678	-0.22038138	0.09915752	-1.3630562	-0.001861121	0.068561874	-1.255968	-0.30677593	-0.07326901	1.3406936	-0.16206349	-0.11628152	1.0197635	-0.13444065	0.10040343	-1.3826929	0.80873901	0.070258111	-0.44468427	-0.066778883	0.058279391	-0.86001092	-0.16020754	0.072670296	-1.1593988	-0.036330294	0.12552142	-1.5112711	-0.16804299	-0.06388963	-1.3780791	-0.10289424	0.2238825	-1.5527291	-0.2305835	-0.051569819	-0.68635309	-0.020383677	0.053609122	-0.55228406	-0.20697789
144	-0.001696794	0.040433552	-1.3419665	-0.12230562	0.023708286	0.71381807	-0.21984687	0.015064249	-1.0673212	-0.20912522	0.091795169	-1.3660713	-0.002260818	0.066684119	-1.2531036	-0.28802592	-0.062325824	1.3527288	-0.1437982	-0.099612869	1.0279297	-0.12721077	0.098805673	-1.3842672	0.794734	0.06936077	-0.44954476	-0.062235933	0.057817888	-0.8598237	-0.1440531	0.07067287	-1.1641364	-0.035083424	0.11692955	-1.4957262	-0.15314236	-0.055898469	-1.38377	-0.094910719	0.2122522	-1.5615374	-0.21942791	-0.043789703	-0.69246554	-0.018881973	0.050249126	-0.55068439	-0.19238116
145	-0.00096578	0.038088292	-1.332936	-0.11424464	0.023254534	0.72256911	-0.2006125	0.015602594	-1.0723077	-0.1974249	0.083862066	-1.3715814	-0.002230493	0.06462615	-1.2506138	-0.26892865	-0.053064808	1.3638742	-0.12754345	-0.0912458	1.0277863	-0.12050074	0.097299568	-1.3844665	0.78154033	0.068940058	-0.45339394	-0.057834987	0.056813665	-0.85960931	-0.12855814	0.068414226	-1.1703353	-0.034892313	0.10991926	-1.4803224	-0.13782351	-0.051581159	-1.3916433	-0.0879509	0.20159854	-1.5701259	-0.21000355	-0.034028932	-0.69758588	-0.017720047	0.047473807	-0.54850537	-0.17812388
146	-0.000130415	0.036230087	-1.3239175	-0.1055927	0.021829663	0.73085105	-0.18276568	0.018078212	-1.0753921	-0.18441181	0.076298654	-1.376101	-0.001929498	0.062818058	-1.2484483	-0.25084269	-0.04556115	1.3797501	-0.11270978	-0.084053718	1.0283564	-0.1138026	0.095947184	-1.3839686	0.76901668	0.069805898	-0.45647207	-0.053726997	0.055511616	-0.85923755	-0.1135638	0.066240899	-1.1757591	-0.034339122	0.10345333	-1.4648956	-0.12591614	-0.044870656	-1.3970519	-0.082150787	0.19185778	-1.5782588	-0.20114635	-0.024650795	-0.70332581	-0.016605467	0.044956837	-0.54616678	-0.16359922
147	0.001818355	0.033780586	-1.3153253	-0.096718982	0.020592025	0.7397052	-0.16648437	0.019739376	-1.0792434	-0.16990982	0.069401473	-1.3802688	-0.001675215	0.06165348	-1.2463459	-0.23041046	-0.039661508	1.385024	-0.10005282	-0.077372745	1.0299891	-0.10694846	0.094826557	-1.3826109	0.75677299	0.070410311	-0.45824608	-0.049780775	0.05427327	-0.85865623	-0.0986875	0.064295448	-1.1790445	-0.034477446	0.097992025	-1.449342	-0.11419465	-0.03753056	-1.4032279	-0.076151535	0.18363117	-1.5855116	-0.19152819	-0.017685881	-0.70973653	-0.015486223	0.042379133	-0.54422528	-0.14874177
148	0.004602461	0.031327803	-1.3069267	-0.087915108	0.020347584	0.74936503	-0.1516719	0.022036508	-1.0823796	-0.15377536	0.063347265	-1.3840399	-0.001095286	0.060712494	-1.2445002	-0.20944379	-0.035504211	1.3886814	-0.089143716	-0.072087668	1.0319506	-0.099555686	0.09342441	-1.3822261	0.74482584	0.07104864	-0.4587957	-0.045868039	0.05318277	-0.85789162	-0.084420927	0.062237371	-1.1828647	-0.034285445	0.093069457	-1.433751	-0.10275734	-0.029140992	-1.4100583	-0.069430575	0.17721871	-1.5921146	-0.18337287	-0.009346604	-0.71600258	-0.014449956	0.039897084	-0.54245251	-0.13374943
149	0.007375919	0.029715788	-1.2981519	-0.078546673	0.019278495	0.75905085	-0.13837324	0.024500269	-1.0853748	-0.13694897	0.056938529	-1.3886042	-0.000453603	0.060243055	-1.2427188	-0.18867321	-0.032976247	1.3934318	-0.079600193	-0.068635672	1.0338801	-0.09184929	0.091845706	-1.3823485	0.73323023	0.074204229	-0.45896515	-0.04195926	0.052182797	-0.85697162	-0.07075204	0.060095586	-1.1869874	-0.033729192	0.088642441	-1.4181478	-0.092190847	-0.01814826	-1.4172583	-0.063177049	0.17206594	-1.598372	-0.17563105	-0.001043093	-0.72221571	-0.013435201	0.037497342	-0.54087263	-0.11921194
150	0.009710661	0.028790917	-1.2889879	-0.06848076	0.01703362	0.76860243	-0.126577	0.027151063	-1.0882664	-0.11938851	0.050278399	-1.3940381	-1.67E-05	0.060278676	-1.2409338	-0.16765484	-0.031884607	1.397756	-0.071372747	-0.067062944	1.0355467	-0.083951555	0.090129226	-1.3829688	0.7220149	0.078304894	-0.45826194	-0.037991293	0.051605776	-0.85581964	-0.057652403	0.057848334	-1.1914059	-0.033510894	0.085024685	-1.4024137	-0.080839209	-0.009009276	-1.4259915	-0.057858832	0.16782117	-1.6042396	-0.16790876	0.00656004	-0.7284041	-0.012591015	0.035394285	-0.53911364	-0.10445272
151	0.011756781	0.02786468	-1.2798833	-0.058176752	0.014906161	0.77849621	-0.11627036	0.030287515	-1.0905881	-0.10050507	0.044116799	-1.3996555	0.00029005	0.060621418	-1.2393057	-0.14600395	-0.032195989	1.4003887	-0.064954445	-0.066794351	1.0374467	-0.075992882	0.088362366	-1.3840613	0.7111066	0.08226373	-0.45629582	-0.034210358	0.050475579	-0.85463083	-0.044678472	0.055837207	-1.1938658	-0.033595644	0.082297392	-1.3865613	-0.069378689	0.000573106	-1.4354705	-0.053608149	0.16404727	-1.6096375	-0.1608025	0.012173769	-0.73611063	-0.011915422	0.033497695	-0.53733826	-0.089870438
152	0.012528636	0.027362246	-1.2728289	-0.048549771	0.01276398	0.78729182	-0.1025094	0.032960288	-1.0919493	-0.080949992	0.040482316	-1.4055054	0.000694518	0.059975892	-1.2366098	-0.12792043	-0.033992875	1.4039493	-0.054126326	-0.065417916	1.0400077	-0.068733662	0.086503871	-1.3846134	0.70061862	0.08661852	-0.45445502	-0.029893946	0.049308158	-0.85422373	-0.03148267	0.05671845	-1.195922	-0.032508478	0.081726387	-1.3697975	-0.057579551	0.008923548	-1.4481463	-0.049087454	0.15985171	-1.6168033	-0.1559983	0.018323462	-0.74293435	-0.011136858	0.031993527	-0.53506023	-0.075580426
153	0.013371754	0.027205734	-1.2654587	-0.038199186	0.009328914	0.79453272	-0.087708212	0.034148224	-1.0960028	-0.061762501	0.036762949	-1.4106641	0.001113922	0.059423678	-1.2336031	-0.10996624	-0.034980804	1.4096423	-0.042791981	-0.063208647	1.0420059	-0.061275985	0.084664829	-1.3852648	0.68992895	0.090893127	-0.45320728	-0.025565773	0.048167154	-0.85365933	-0.018415514	0.057217102	-1.1983429	-0.032774676	0.081267998	-1.3532639	-0.045701209	0.01806606	-1.4590759	-0.044583872	0.15432298	-1.6238599	-0.15147109	0.02323865	-0.75216508	-0.010017307	0.03037037	-0.5327577	-0.061674565
154	0.014348884	0.027535634	-1.2576326	-0.027975742	0.006559414	0.80232179	-0.072026834	0.03603648	-1.0987281	-0.042540282	0.033307575	-1.4154338	0.00134105	0.059027862	-1.2304524	-0.091784917	-0.035780318	1.4148098	-0.030760439	-0.06069088	1.0436351	-0.053467821	0.082913086	-1.3854309	0.6791001	0.095559195	-0.45255116	-0.02120854	0.047320265	-0.85286164	-0.005309247	0.057281304	-1.1993423	-0.03244698	0.080172427	-1.3368502	-0.033300247	0.028073268	-1.4673839	-0.039089788	0.14838581	-1.6307924	-0.14726013	0.027116634	-0.76318967	-0.008644396	0.028829573	-0.53031045	-0.048294537
155	0.01514328	0.028360853	-1.2493228	-0.017597586	0.003617608	0.81005156	-0.055404246	0.037791207	-1.1015589	-0.023217967	0.03011827	-1.4201715	0.00052916	0.059499875	-1.2280855	-0.073317349	-0.036362085	1.4191266	-0.018199552	-0.057736982	1.0461373	-0.045289181	0.081234165	-1.3855988	0.66801649	0.10047775	-0.45231804	-0.016814781	0.046508521	-0.8519097	0.007768027	0.056989595	-1.1998416	-0.034741782	0.080284841	-1.320569	-0.020284023	0.037296161	-1.4748572	-0.03211749	0.14284623	-1.6376557	-0.14223212	0.032396216	-0.77355361	-0.007139369	0.027405089	-0.52766937	-0.035240319
156	0.015652027	0.029519904	-1.2406149	-0.007172242	0.000673384	0.81778115	-0.037980206	0.040409032	-1.10233	-0.003744675	0.027253849	-1.4231842	-0.000402569	0.060610592	-1.226029	-0.055177849	-0.036711182	1.4245657	-0.004897094	-0.05435976	1.0477473	-0.036743764	0.079590961	-1.3851498	0.6567775	0.10584353	-0.45274907	-0.012394977	0.045891378	-0.85076332	0.020746486	0.056465015	-1.200753	-0.032547455	0.077202782	-1.3039593	-0.006992088	0.046081036	-1.4817413	-0.024125982	0.13701832	-1.6443348	-0.13685565	0.038038325	-0.78424537	-0.005632756	0.026047911	-0.5248214	-0.022676812
157	0.01459071	0.031082792	-1.2315363	0.003069447	-0.001798942	0.8255285	-0.019722935	0.042877238	-1.1024724	0.014670406	0.023260055	-1.427448	-0.000871618	0.06180365	-1.2235011	-0.037159957	-0.03674566	1.4295177	0.009114988	-0.050155252	1.0474021	-0.027842809	0.077827521	-1.3847631	0.64573026	0.11226177	-0.45443505	-0.007963069	0.045501012	-0.84941822	0.033484478	0.055333987	-1.2019562	-0.033693872	0.074371822	-1.2874452	0.006595019	0.054482196	-1.488031	-0.015122749	0.13108014	-1.6507815	-0.13147029	0.043312524	-0.7956568	-0.004585188	0.024704115	-0.52154094	-0.010820937
158	0.012277568	0.032865178	-1.2221926	0.01384199	-0.005077239	0.83144158	-0.000711253	0.045560256	-1.1010275	0.031009378	0.017078452	-1.4299088	-0.001061535	0.063034557	-1.2204971	-0.018930502	-0.036347389	1.4330002	0.023051957	-0.043221813	1.046056	-0.01867624	0.075616345	-1.3845143	0.63462061	0.11905017	-0.45715675	-0.003515535	0.045499273	-0.84781408	0.045797162	0.052872438	-1.2026643	-0.039659888	0.073440216	-1.2713227	0.020891765	0.062932916	-1.4924955	-0.005179666	0.12522754	-1.6569483	-0.12609157	0.048110694	-0.80754948	-0.004799888	0.023755599	-0.5169304	0.000465398
159	0.006069878	0.036924191	-1.2115647	0.025637222	-0.010058315	0.83498579	0.018987413	0.047912419	-1.098184	0.056692488	0.022370895	-1.4127707	-0.000927103	0.063775972	-1.2170838	-5.04E-05	-0.035545427	1.4346147	0.040150475	-0.040287156	1.0356448	-0.009116854	0.075088322	-1.3791343	0.62514406	0.13036399	-0.46231025	0.001049398	0.046227485	-0.84577644	0.058695983	0.050427087	-1.1993068	-0.049659781	0.079236157	-1.2557575	0.036252763	0.073149942	-1.492009	0.01016532	0.12489096	-1.664865	-0.12027188	0.053270102	-0.81924927	-0.00350885	0.022628793	-0.51323569	0.012695249
160	-0.000745908	0.042160824	-1.3594904	-0.13731861	0.027504105	0.6983732	-0.26352987	0.013451479	-1.0554749	-0.23152679	0.10216763	-1.3617948	-0.001868184	0.069379114	-1.2591318	-0.32555726	-0.082003117	1.3309982	-0.18188724	-0.12288086	1.0249106	-0.14067182	0.10071186	-1.3840449	0.82038218	0.068415508	-0.43950644	-0.070541322	0.057613373	-0.86029655	-0.17673266	0.071405537	-1.1538272	-0.03645191	0.13069458	-1.5270284	-0.17233749	-0.070130616	-1.3805895	-0.11265782	0.23422018	-1.5452044	-0.24030608	-0.061907943	-0.67914265	-0.022605971	0.056920171	-0.55414873	-0.22237854
161	-0.001765833	0.040925533	-1.3587384	-0.13668616	0.029346084	0.69815248	-0.26405594	0.012435929	-1.0537362	-0.23267646	0.096529812	-1.3622364	-0.002700373	0.069001295	-1.2592747	-0.32613352	-0.078690648	1.3306208	-0.18271786	-0.12130857	1.0245757	-0.14108032	0.099788085	-1.3842651	0.81996155	0.067858174	-0.44124794	-0.070501462	0.057340752	-0.8599593	-0.17676073	0.068172097	-1.1536583	-0.037812483	0.12864675	-1.5276171	-0.1706699	-0.072016388	-1.3802828	-0.11268566	0.23272535	-1.5445275	-0.23876277	-0.063309975	-0.67809254	-0.022927467	0.056575697	-0.55441105	-0.22293507
162	-0.002566277	0.039355587	-1.3581561	-0.13598295	0.03112104	0.69787794	-0.2644774	0.011297747	-1.0518532	-0.23238187	0.091624223	-1.3640846	-0.003404404	0.06858322	-1.2593521	-0.32644489	-0.07543008	1.3307829	-0.18337685	-0.11935017	1.0241418	-0.14142287	0.098854713	-1.3845484	0.81952536	0.067157567	-0.44293001	-0.070395924	0.057006259	-0.85968214	-0.17688034	0.065206744	-1.1546248	-0.03969197	0.12680657	-1.5281838	-0.16879494	-0.073799752	-1.3801247	-0.11262118	0.23110096	-1.5439163	-0.23726115	-0.064767554	-0.67787647	-0.023155538	0.056202959	-0.55468756	-0.22340906
163	-0.003113036	0.037473783	-1.3577386	-0.13521595	0.03286054	0.69772333	-0.26476279	0.009672375	-1.0500784	-0.23129316	0.086682968	-1.3657825	-0.003998392	0.068148255	-1.2593778	-0.32641849	-0.072280169	1.3313948	-0.18387637	-0.11700077	1.023562	-0.14172657	0.097907208	-1.3848499	0.81904805	0.066279449	-0.44455111	-0.070250861	0.056635451	-0.8594498	-0.17709938	0.062403709	-1.1553115	-0.041432012	0.12465466	-1.5285304	-0.16669589	-0.075361803	-1.3802136	-0.1125039	0.22930169	-1.543447	-0.23575017	-0.06602148	-0.67801565	-0.023274953	0.055821806	-0.55497885	-0.22371033
164	-0.003684675	0.035372704	-1.3575454	-0.13438818	0.034569338	0.6976825	-0.26496035	0.007829948	-1.0481552	-0.22964466	0.081547357	-1.3670149	-0.004492798	0.067690149	-1.2593573	-0.32619092	-0.069204256	1.3322448	-0.18416207	-0.11420537	1.0229939	-0.14197141	0.096950106	-1.3852018	0.81847554	0.065180846	-0.44607866	-0.070070833	0.056231689	-0.85926104	-0.17740178	0.059743952	-1.1560302	-0.042421542	0.12198873	-1.5284774	-0.16436137	-0.076587498	-1.3806784	-0.11235727	0.22730528	-1.5431634	-0.23417354	-0.06702622	-0.6783787	-0.023327347	0.055432376	-0.55526185	-0.22381321
165	-0.004894498	0.03309292	-1.3576742	-0.133503	0.036255166	0.69772452	-0.26497483	0.005321947	-1.0465682	-0.22768438	0.076052636	-1.3672225	-0.004874383	0.067175835	-1.2592747	-0.32583147	-0.066172779	1.3333091	-0.18426499	-0.11098161	1.0223566	-0.14214002	0.095992349	-1.3856294	0.8176682	0.06380035	-0.44741273	-0.069884866	0.055799585	-0.85906625	-0.17777628	0.057176143	-1.1567366	-0.04303284	0.11906137	-1.5281111	-0.16189787	-0.077837139	-1.3812267	-0.11219215	0.2251025	-1.5430833	-0.2324488	-0.06777253	-0.67879939	-0.023310799	0.055029757	-0.55553728	-0.22386147
166	-0.005462203	0.03039268	-1.357878	-0.13255706	0.037903525	0.69798166	-0.26486996	0.002493581	-1.0449727	-0.22480927	0.070687138	-1.3676665	-0.005051096	0.066563964	-1.2590718	-0.32537696	-0.063167512	1.3346008	-0.18412854	-0.10730334	1.0218225	-0.14228028	0.095015511	-1.3860598	0.81674147	0.062211815	-0.4486306	-0.069687121	0.055333745	-0.8588677	-0.17821613	0.054605115	-1.1572548	-0.044030804	0.11610951	-1.5276735	-0.1591724	-0.078921869	-1.3821234	-0.11209834	0.22269569	-1.5434595	-0.23056303	-0.06829641	-0.67926645	-0.023270322	0.054595623	-0.55579001	-0.22380371
167	-0.005156836	0.027391013	-1.3581641	-0.1315614	0.039548106	0.69826281	-0.26469293	-0.000620456	-1.0432359	-0.22129056	0.065212265	-1.367524	-0.005070451	0.065924428	-1.2587937	-0.32494879	-0.060115729	1.3358924	-0.18374836	-0.10318694	1.0213977	-0.14239807	0.094011806	-1.3864869	0.8157903	0.060443509	-0.44979885	-0.069480255	0.054835543	-0.85865694	-0.17873509	0.052116446	-1.1578245	-0.045591958	0.11310962	-1.5272819	-0.15639238	-0.080394253	-1.3826956	-0.112014	0.22013317	-1.5441691	-0.228553	-0.06862843	-0.67986298	-0.023222443	0.054123584	-0.55601895	-0.22370255
168	-0.004500217	0.024195176	-1.3586498	-0.13045543	0.041020393	0.69887936	-0.26425683	-0.00426149	-1.0419395	-0.21692273	0.059851151	-1.3679925	-0.005021583	0.065261692	-1.2584807	-0.3245053	-0.056982249	1.3368157	-0.1830501	-0.098646566	1.0212512	-0.14245479	0.092999585	-1.3869681	0.81482446	0.058475915	-0.45091891	-0.06926427	0.054310966	-0.8584336	-0.17933799	0.049748588	-1.1585224	-0.047059935	0.10986632	-1.5267378	-0.15395616	-0.082337253	-1.3822509	-0.11185092	0.2173927	-1.5449399	-0.22642052	-0.068797998	-0.6804803	-0.023212204	0.053615425	-0.55621642	-0.22350934
169	-0.004394076	0.020970853	-1.3566819	-0.1295716	0.041567888	0.69919527	-0.26389247	-0.006253799	-1.0413438	-0.21419363	0.055487514	-1.3683741	-0.004988878	0.064807996	-1.2583511	-0.32463288	-0.053654701	1.3372803	-0.18135022	-0.095380917	1.0204177	-0.14189467	0.09173888	-1.3871922	0.81424165	0.057292406	-0.45217887	-0.069009304	0.053937417	-0.85820019	-0.17943661	0.047168419	-1.1596082	-0.047746282	0.10746121	-1.5265892	-0.15168586	-0.084696569	-1.3822569	-0.11213502	0.21535566	-1.545243	-0.22501384	-0.068727911	-0.68084544	-0.023199063	0.053280707	-0.55639946	-0.22284336
170	-0.004455497	0.017925112	-1.3546857	-0.12853691	0.042083524	0.69976604	-0.26343659	-0.00835345	-1.0408384	-0.21127966	0.050997708	-1.369058	-0.005014163	0.064324379	-1.2582365	-0.32452139	-0.050250649	1.3376244	-0.17946811	-0.091885544	1.0194892	-0.14122023	0.090546466	-1.3874698	0.81378585	0.056092236	-0.45369676	-0.068726897	0.053585142	-0.85793006	-0.17941245	0.044674106	-1.1608672	-0.047992397	0.10474639	-1.5262252	-0.14954355	-0.087097831	-1.3819196	-0.11234996	0.21323995	-1.5455346	-0.22345321	-0.068811081	-0.68105769	-0.023164004	0.052910276	-0.55657738	-0.22210704
171	-0.003907451	0.015079583	-1.3525442	-0.12740183	0.042606302	0.70056617	-0.26290351	-0.010574682	-1.0403572	-0.20817181	0.046362136	-1.3699507	-0.005097804	0.063828938	-1.2581402	-0.32412019	-0.046983346	1.3384566	-0.17744605	-0.088203512	1.0183824	-0.14040948	0.089495189	-1.3878355	0.81322312	0.054847114	-0.45531958	-0.068402432	0.053248391	-0.85764194	-0.17925255	0.042230617	-1.1621698	-0.04806105	0.10181152	-1.5258234	-0.14717565	-0.089218326	-1.3819824	-0.11245352	0.21103491	-1.5456889	-0.22177239	-0.068845369	-0.68095469	-0.023093883	0.052505653	-0.55674791	-0.2212894
172	-0.00365594	0.01241055	-1.350391	-0.12615636	0.043179326	0.70151991	-0.26223752	-0.012973831	-1.0400547	-0.20484647	0.041610535	-1.3710914	-0.005223025	0.063328825	-1.258057	-0.32349491	-0.044078264	1.3400049	-0.17547555	-0.084427856	1.0166996	-0.13950893	0.088558763	-1.3882277	0.81257194	0.053560842	-0.45706204	-0.068015099	0.052912399	-0.8573845	-0.17890491	0.039913896	-1.1636419	-0.047975719	0.098687932	-1.5254062	-0.14454553	-0.091224521	-1.3821667	-0.11249187	0.20876135	-1.5458479	-0.21998078	-0.068947107	-0.68084621	-0.023010436	0.052064244	-0.55691379	-0.22039811
173	-0.003891338	0.009904368	-1.3482727	-0.12477973	0.043805342	0.70260805	-0.26143005	-0.015579631	-1.0399529	-0.20144039	0.036535557	-1.3712544	-0.005368638	0.062820047	-1.2579787	-0.32265726	-0.041363522	1.3418455	-0.17333081	-0.08045169	1.0149542	-0.13851765	0.087754101	-1.388654	0.81175536	0.052209783	-0.4588916	-0.067561343	0.052573781	-0.85718042	-0.17854229	0.037461538	-1.1647874	-0.048379228	0.095453337	-1.5251427	-0.1417211	-0.09278933	-1.383036	-0.11249431	0.20642886	-1.5461221	-0.21806678	-0.069191754	-0.68079436	-0.022898579	0.05158782	-0.55707198	-0.21935652
174	-0.003811691	0.007582315	-1.3460445	-0.12319757	0.044503119	0.70375109	-0.26053858	-0.018472483	-1.0398518	-0.19766717	0.031599287	-1.3725982	-0.005502614	0.062291015	-1.2578924	-0.32156616	-0.038640734	1.3437165	-0.17094231	-0.076222077	1.0132865	-0.13749635	0.08694119	-1.3890182	0.81064916	0.050762542	-0.46073875	-0.067064077	0.052248977	-0.85695779	-0.17808731	0.034971882	-1.1658288	-0.049185067	0.092063308	-1.5250067	-0.1389046	-0.093577042	-1.3850379	-0.1124435	0.20404156	-1.5465156	-0.21599366	-0.069379874	-0.68028879	-0.022740988	0.051078547	-0.55721259	-0.21812722
175	-0.003244386	0.005487996	-1.3436799	-0.12147915	0.045229632	0.70506626	-0.25942108	-0.021626351	-1.0402249	-0.19431637	0.025396116	-1.3711387	-0.005630855	0.061739985	-1.2578	-0.32020226	-0.035850447	1.3456006	-0.16825914	-0.071723796	1.0117899	-0.1364256	0.086134471	-1.3893428	0.80930847	0.049229816	-0.4626365	-0.066520363	0.05193343	-0.85670763	-0.1774589	0.032582488	-1.1669893	-0.050151017	0.088482283	-1.5249459	-0.13566491	-0.09462449	-1.3866019	-0.11228536	0.20157175	-1.5467761	-0.21364991	-0.069936924	-0.67952985	-0.022571139	0.050532747	-0.55735081	-0.21680838
176	-0.002727929	0.003597136	-1.3412801	-0.11968617	0.045973785	0.70661175	-0.2579776	-0.024738207	-1.0414569	-0.19010191	0.020264536	-1.3726574	-0.005739398	0.061165415	-1.2576983	-0.31857184	-0.032960419	1.3474911	-0.16510813	-0.067013085	1.0108091	-0.13529906	0.085337698	-1.3896302	0.80758578	0.047606062	-0.46444833	-0.065914385	0.051617764	-0.8565039	-0.1766853	0.030286634	-1.1682382	-0.05126337	0.084699683	-1.5249795	-0.13217628	-0.09548603	-1.3884475	-0.11205319	0.19897658	-1.5467476	-0.21123177	-0.071003273	-0.67960989	-0.022404728	0.049947888	-0.55749828	-0.21534884
177	-0.002724933	0.00463677	-1.3348693	-0.11106707	0.048652321	0.7142629	-0.24503426	-0.027421409	-1.0434541	-0.17702353	0.008354766	-1.3777331	-0.006053305	0.059575934	-1.2566525	-0.30644816	-0.024557954	1.3559692	-0.15803517	-0.058871899	1.0089293	-0.1278069	0.08367078	-1.3891248	0.80022013	0.04584524	-0.47080788	-0.061798293	0.049765375	-0.85607761	-0.1614809	0.028877769	-1.1738775	-0.052126311	0.078304306	-1.5111635	-0.1199213	-0.09165056	-1.3949914	-0.10815234	0.1912771	-1.5502855	-0.20202374	-0.066753983	-0.68479276	-0.02193298	0.046927229	-0.55666298	-0.203252
178	-0.003732285	0.006924938	-1.3308278	-0.10568364	0.050271228	0.72195745	-0.2338164	-0.026116123	-1.0455881	-0.1688448	0.002611923	-1.3803184	-0.006207291	0.058701754	-1.2556581	-0.29537588	-0.019325925	1.3618453	-0.15348664	-0.055940058	1.0081661	-0.12174473	0.082293503	-1.3880231	0.79414219	0.04554015	-0.47479433	-0.058342766	0.048287962	-0.85557657	-0.14833963	0.028458612	-1.176882	-0.052480318	0.075460576	-1.4989512	-0.11159567	-0.086687915	-1.3997356	-0.1048295	0.18621238	-1.5541692	-0.19552405	-0.060751542	-0.69005036	-0.021406291	0.044733576	-0.55552197	-0.19301909
179	-0.00465043	0.009008861	-1.3266411	-0.097714797	0.050988551	0.7269544	-0.22261658	-0.025806274	-1.0460002	-0.16096807	-0.001944001	-1.3815248	-0.006426522	0.057955928	-1.2546451	-0.28378633	-0.014700711	1.3686181	-0.14828375	-0.053360336	1.0073168	-0.11563534	0.081345253	-1.3873017	0.78776473	0.044992786	-0.47866851	-0.054910213	0.046873391	-0.85473371	-0.13635121	0.027263554	-1.1793225	-0.054150365	0.071704745	-1.4886303	-0.10404921	-0.080706477	-1.4047191	-0.10176954	0.18101707	-1.5580236	-0.18810531	-0.055645786	-0.6937229	-0.020676468	0.04272246	-0.55450374	-0.18318748
180	-0.006307706	0.010448327	-1.3224512	-0.090041488	0.05107265	0.73241442	-0.21125071	-0.025213419	-1.046445	-0.15331981	-0.004921025	-1.382151	-0.006821295	0.057326436	-1.2536544	-0.27091175	-0.009688198	1.3722482	-0.14248836	-0.051127605	1.0062951	-0.1095534	0.080644436	-1.3868122	0.78087223	0.044233862	-0.48200652	-0.051270161	0.045502231	-0.85426956	-0.1255603	0.025980707	-1.181998	-0.056161843	0.067188472	-1.4796368	-0.094587199	-0.07743001	-1.408697	-0.098658808	0.17559622	-1.5614514	-0.18027268	-0.050409213	-0.69665247	-0.020132696	0.040841151	-0.55356258	-0.17370823
181	-0.007826463	0.01176861	-1.3181098	-0.082431562	0.050599799	0.73812348	-0.19998527	-0.023925994	-1.0482177	-0.1459762	-0.006087812	-1.3827983	-0.007173163	0.056827214	-1.2526108	-0.25730473	-0.005090135	1.3757911	-0.13604276	-0.049339138	1.0053861	-0.10366487	0.079617023	-1.386101	0.77349162	0.043258414	-0.48468426	-0.047719974	0.044200394	-0.853172	-0.11593157	0.02398481	-1.1842119	-0.057355177	0.062342916	-1.4714884	-0.086249873	-0.072605126	-1.4131978	-0.095602907	0.17003554	-1.5649029	-0.17200913	-0.044900008	-0.69891387	-0.019602444	0.03910818	-0.55271101	-0.16455609
182	-0.009279609	0.012939242	-1.3136187	-0.075478129	0.049704775	0.74495429	-0.18889841	-0.022059914	-1.0513234	-0.13892367	-0.00593075	-1.3822161	-0.007561109	0.056454647	-1.2515409	-0.24279727	-0.000605802	1.3783278	-0.12908839	-0.047830228	1.003871	-0.097801678	0.078844421	-1.3856262	0.76591641	0.042015489	-0.48751858	-0.043967422	0.0429749	-0.85226274	-0.10746524	0.021040736	-1.185758	-0.056978118	0.057458222	-1.4640129	-0.077504434	-0.068268284	-1.4175189	-0.093114667	0.16454799	-1.5690947	-0.16484889	-0.037855212	-0.70252377	-0.019053865	0.037520964	-0.55192971	-0.15576001
183	-0.011265871	0.013784914	-1.3091005	-0.067961477	0.048067309	0.75123823	-0.17770664	-0.020006975	-1.054455	-0.13210063	-0.005201368	-1.3792276	-0.008043444	0.056199007	-1.2504687	-0.22752631	0.00381118	1.3802993	-0.12179331	-0.04630224	1.0009148	-0.092117675	0.07776197	-1.384944	0.75797796	0.0405287	-0.49012172	-0.040543262	0.041805096	-0.85028368	-0.10026315	0.018794527	-1.1882468	-0.056680433	0.051961608	-1.4577948	-0.069298051	-0.063339978	-1.4220456	-0.090816446	0.15897043	-1.5733808	-0.15675415	-0.031016866	-0.70481884	-0.01895668	0.036059801	-0.55099076	-0.14731129
184	-0.012771389	0.01456051	-1.3043374	-0.060665552	0.045683987	0.75806201	-0.16632158	-0.017899809	-1.0571467	-0.12556472	-0.001747356	-1.3772204	-0.008549412	0.056070853	-1.2493659	-0.21171133	0.00765924	1.3828211	-0.11400723	-0.0449498	0.99735689	-0.0867007	0.076056652	-1.3838121	0.74975491	0.038817756	-0.49294111	-0.037084531	0.040679172	-0.84814137	-0.094254032	0.016519809	-1.1909233	-0.056699473	0.045840889	-1.4528381	-0.060461953	-0.059089527	-1.426149	-0.088604674	0.15324274	-1.5776384	-0.14823166	-0.023825722	-0.70659769	-0.018951695	0.034750693	-0.5500868	-0.13919726
185	-0.014060006	0.01491898	-1.2993829	-0.052172881	0.043273393	0.76341188	-0.15480842	-0.016071374	-1.0588644	-0.11936249	0.001502716	-1.3724891	-0.009118078	0.05606284	-1.2482493	-0.1951203	0.010569277	1.3853748	-0.10548605	-0.044143762	0.99411714	-0.081445023	0.074134722	-1.3825493	0.74108309	0.036877148	-0.49522808	-0.033603135	0.039592165	-0.84578878	-0.089407332	0.013864181	-1.1934555	-0.055819836	0.039421722	-1.448841	-0.052075308	-0.054386839	-1.4305514	-0.086529329	0.14735775	-1.581924	-0.14133126	-0.015367534	-0.70979154	-0.019097073	0.033594999	-0.54924816	-0.13145895
186	-0.014680954	0.014589717	-1.295539	-0.046839323	0.038393985	0.7640835	-0.14879788	-0.00957208	-1.0571746	-0.11238277	0.003588433	-1.3676167	-0.009428309	0.056957368	-1.2479758	-0.18629234	0.008657247	1.384197	-0.099929914	-0.04337896	0.99285346	-0.078295477	0.074395917	-1.3810894	0.73757976	0.046023581	-0.49423817	-0.032844886	0.041181799	-0.8452273	-0.08231236	0.016402345	-1.1895763	-0.057577077	0.044306144	-1.4410421	-0.050961297	-0.04663039	-1.4296622	-0.079466075	0.14722574	-1.5857215	-0.14072897	-0.009724723	-0.70810628	-0.019471684	0.033288103	-0.54752862	-0.12477605
187	-0.01559058	0.01406838	-1.2918745	-0.041783582	0.034056392	0.76515663	-0.14246239	-0.003123952	-1.0572555	-0.10519025	0.007283508	-1.3654547	-0.009689999	0.057748977	-1.2475332	-0.17752644	0.007745822	1.3825877	-0.094214611	-0.0425785	0.99186188	-0.075338699	0.074079238	-1.3794459	0.73399931	0.054489601	-0.49470657	-0.031967238	0.042494342	-0.84457588	-0.075252697	0.019573975	-1.1869448	-0.060702607	0.048155647	-1.4329627	-0.048154715	-0.039620224	-1.4280698	-0.071934	0.14575697	-1.5880615	-0.13973351	-0.004860715	-0.70786369	-0.020013239	0.032836337	-0.54583579	-0.11804834
188	-0.016244048	0.01349545	-1.2882028	-0.036986057	0.030214077	0.76663208	-0.13553166	0.001958353	-1.0557331	-0.098045751	0.00971455	-1.3635681	-0.009962683	0.058456413	-1.2469916	-0.16885842	0.007428403	1.3809123	-0.088474199	-0.041514024	0.99071115	-0.072469614	0.073553868	-1.3779067	0.73006022	0.062271923	-0.49459475	-0.030931838	0.043574065	-0.8439393	-0.068455271	0.021278597	-1.1839657	-0.064914539	0.050895914	-1.4246103	-0.042960618	-0.033470906	-1.4251448	-0.064736724	0.1434776	-1.5898839	-0.14153725	0.005747763	-0.71433353	-0.02053844	0.032236598	-0.54416043	-0.11141244
189	-0.01665372	0.013034399	-1.2844948	-0.032123409	0.027155789	0.76806319	-0.12813245	0.006275818	-1.0541593	-0.090906389	0.011187576	-1.3627421	-0.010268979	0.05907993	-1.2463665	-0.16049768	0.006653306	1.3807141	-0.082595527	-0.04042675	0.98979759	-0.06974636	0.072737634	-1.3764117	0.72602963	0.069207974	-0.49594536	-0.029731667	0.044440188	-0.8433311	-0.061710391	0.022957075	-1.1816652	-0.068742439	0.052942768	-1.4156412	-0.039473426	-0.025973178	-1.4255315	-0.057996638	0.14110076	-1.5922016	-0.13918331	0.012226949	-0.71821272	-0.020991629	0.031490494	-0.5424912	-0.10492852
190	-0.017560594	0.012314286	-1.2810391	-0.027098598	0.025041847	0.76924646	-0.12031188	0.010142613	-1.0532809	-0.083728403	0.011519257	-1.3625627	-0.010669077	0.059579819	-1.2456514	-0.15227389	0.006154299	1.381023	-0.076654181	-0.03914218	0.98885101	-0.06707944	0.071776919	-1.3750725	0.72179037	0.075415164	-0.49754915	-0.028461693	0.044997785	-0.84252077	-0.055388879	0.023063416	-1.1790509	-0.071324214	0.054518335	-1.4058081	-0.034791328	-0.018761098	-1.4259428	-0.051555041	0.13826452	-1.5944202	-0.1338525	0.014950103	-0.71999711	-0.021404602	0.03059859	-0.54083025	-0.098341592
191	-0.018347874	0.011594345	-1.2776115	-0.02217868	0.023538463	0.77065355	-0.1120578	0.013749364	-1.0532792	-0.076517239	0.010644765	-1.3619525	-0.011303497	0.059869595	-1.2448522	-0.14414179	0.006201657	1.3813905	-0.070635758	-0.037674844	0.98791414	-0.064378448	0.070769124	-1.3739569	0.71736634	0.08094433	-0.49937007	-0.027107764	0.045259368	-0.84155482	-0.048969269	0.023598086	-1.1773896	-0.074285969	0.055147275	-1.3955256	-0.028572591	-0.011973342	-1.4259647	-0.045424294	0.13526316	-1.5970292	-0.12843683	0.019803913	-0.72482151	-0.021788515	0.029561037	-0.53917891	-0.091662087
192	-0.019642131	0.010589189	-1.2744327	-0.017225483	0.022852018	0.77200013	-0.10314962	0.014625438	-1.049349	-0.069297813	0.008729374	-1.3610351	-0.012214893	0.05994666	-1.2440137	-0.13612953	0.006673743	1.381979	-0.064580061	-0.035954446	0.98684847	-0.061772253	0.0695327	-1.3729318	0.71240836	0.085850179	-0.50020742	-0.025696998	0.045213435	-0.840415	-0.042564072	0.023877641	-1.176362	-0.078687213	0.054754816	-1.3850733	-0.021234689	-0.005431233	-1.4260103	-0.039615158	0.13194491	-1.599858	-0.12250188	0.025468506	-0.73204863	-0.022164818	0.028375069	-0.53754514	-0.085043542
193	-0.021185342	0.009528693	-1.2713765	-0.012300793	0.022877926	0.77342993	-0.09388867	0.015639918	-1.0473933	-0.062187847	0.00576428	-1.3595977	-0.013030598	0.059985589	-1.2430334	-0.12817958	0.007356763	1.383127	-0.058446284	-0.034060549	0.98579729	-0.059331737	0.067989916	-1.3719485	0.70726883	0.0899866	-0.50169426	-0.024035318	0.044998605	-0.83938801	-0.036530413	0.023004649	-1.1752229	-0.08256916	0.05369167	-1.3739376	-0.013254433	0.001214667	-1.426803	-0.034090303	0.12818073	-1.6026425	-0.11543868	0.030527133	-0.74045807	-0.022540152	0.027036848	-0.53593594	-0.078271113
194	-0.024020178	0.005495593	-1.2615051	0.001381131	0.025472093	0.77492523	-0.074502982	0.012531634	-1.0438343	-0.046452966	-0.005960299	-1.3563504	-0.015191769	0.058500085	-1.2401742	-0.10404547	0.017845461	1.3832912	-0.044363949	-0.023371452	0.98263776	-0.052206267	0.062054489	-1.3707802	0.69174349	0.098062433	-0.50855988	-0.02044116	0.043158133	-0.83676296	-0.019036843	0.017062809	-1.1724948	-0.094712786	0.045899946	-1.3507515	0.005207242	0.008590716	-1.4279596	-0.021032145	0.11828052	-1.6104155	-0.096851565	0.036781594	-0.75883859	-0.023112597	0.022294819	-0.53275746	-0.06346187
195	-0.027354326	0.002270476	-1.2570162	0.008334251	0.028446015	0.77426237	-0.067263305	0.007995961	-1.0412165	-0.041475538	-0.013907659	-1.3517792	-0.016317345	0.056932248	-1.2388941	-0.090565443	0.02557626	1.3850496	-0.038604006	-0.015128506	0.98095107	-0.04940103	0.057817295	-1.3702617	0.68397564	0.10118107	-0.51484895	-0.018927786	0.041825183	-0.83563107	-0.011019547	0.011288843	-1.1695454	-0.10292141	0.040115844	-1.3425536	0.012646375	0.006881865	-1.4269433	-0.015524862	0.11292919	-1.6130488	-0.086719297	0.037364651	-0.76105386	-0.02407174	0.019297346	-0.53214008	-0.05695302
196	-0.03014647	-0.001465178	-1.2541841	0.013138511	0.03253318	0.77218193	-0.062509067	0.002931091	-1.0384936	-0.037795056	-0.021456426	-1.3487924	-0.017020909	0.055152159	-1.2376529	-0.081864633	0.034285914	1.3856342	-0.035079941	-0.007196675	0.97930002	-0.047649235	0.054088369	-1.3700446	0.67823052	0.10259812	-0.52158874	-0.017860627	0.040402554	-0.83467829	-0.005610572	0.005082785	-1.1677935	-0.11011001	0.034050565	-1.3371292	0.018448217	0.003610547	-1.4258775	-0.01243851	0.10785364	-1.6147709	-0.079726323	0.035893805	-0.76260084	-0.025247106	0.016835352	-0.53212887	-0.053338833
197	-0.03279601	-0.005660093	-1.2531229	0.016152991	0.037202504	0.77019179	-0.059984833	-0.002693592	-1.0358621	-0.035424996	-0.028965726	-1.3465887	-0.017514646	0.05308409	-1.2366426	-0.076363236	0.043306537	1.3863331	-0.033462774	0.000450627	0.97829372	-0.046318725	0.050640132	-1.3704736	0.67361361	0.10212778	-0.52822089	-0.017134152	0.038851686	-0.83399487	-0.003779006	-0.001653296	-1.165295	-0.11642933	0.027497059	-1.334358	0.023692938	-0.000831497	-1.4250518	-0.011387021	0.10299394	-1.6148635	-0.075009644	0.032660037	-0.7624653	-0.025720388	0.014408689	-0.5324136	-0.051160395
198	-0.034058202	-0.010631084	-1.2528677	0.017878659	0.042742204	0.76967931	-0.060753316	-0.00861689	-1.0326614	-0.036149397	-0.036084156	-1.3438258	-0.018223455	0.050772026	-1.2364271	-0.074577391	0.053223457	1.3868603	-0.033957321	0.007957758	0.9774195	-0.046843115	0.047282081	-1.3707798	0.67041236	0.099812016	-0.53511685	-0.01695965	0.037156217	-0.83341831	-0.004584618	-0.009030679	-1.1638699	-0.12251958	0.020782655	-1.3346437	0.028294809	-0.007056873	-1.4240937	-0.012448782	0.098061621	-1.6139045	-0.072334923	0.02764467	-0.76224792	-0.026611071	0.012548357	-0.53338444	-0.051766142
199	-0.035726245	-0.015935376	-1.2547768	0.01778339	0.049587749	0.76922357	-0.062854767	-0.015500006	-1.0301045	-0.038823742	-0.042931583	-1.3413709	-0.018761972	0.04813486	-1.2365857	-0.078170404	0.064591505	1.3864021	-0.036826979	0.015329764	0.97619331	-0.048735589	0.044102546	-1.3712618	0.66883439	0.095657073	-0.54239786	-0.017227778	0.03526292	-0.83307779	-0.008039578	-0.017342959	-1.1633956	-0.12832816	0.013911788	-1.3380325	0.031253539	-0.015781788	-1.4225076	-0.015731113	0.093205698	-1.6103616	-0.071943417	0.020585189	-0.75741845	-0.027398726	0.010952996	-0.53487992	-0.054617826
200	-0.035139203	-0.022129802	-1.2573553	0.01536374	0.057445988	0.76740879	-0.066764556	-0.023747927	-1.0280643	-0.042300779	-0.050545637	-1.3400339	-0.019152634	0.045127742	-1.2372396	-0.08656352	0.077382296	1.3860579	-0.042058036	0.022547569	0.97468024	-0.052453008	0.041310016	-1.3714995	0.66830361	0.089326754	-0.54975885	-0.018204762	0.033290267	-0.8327201	-0.014056928	-0.026927758	-1.1639271	-0.13485612	0.008023867	-1.3452214	0.032522332	-0.027094165	-1.4207453	-0.021331038	0.088668235	-1.6037498	-0.073842466	0.011600757	-0.75010556	-0.027989373	0.009504258	-0.53693128	-0.060761791
201	-0.040095538	-0.027652163	-1.2645854	0.010658403	0.065474257	0.76332814	-0.07566233	-0.030684929	-1.0243725	-0.049102072	-0.057084173	-1.3380384	-0.020033835	0.042126998	-1.2389299	-0.10343497	0.090722211	1.3804216	-0.050041884	0.029135624	0.97235686	-0.057491146	0.038836088	-1.3717573	0.67130166	0.081977151	-0.55830079	-0.019715415	0.031151129	-0.83253974	-0.023595095	-0.036820717	-1.1638948	-0.14099249	0.002076913	-1.3553463	0.030977342	-0.041058481	-1.4177747	-0.028882362	0.085121274	-1.5936823	-0.077894785	0.001245175	-0.73937219	-0.028658936	0.008442733	-0.53956687	-0.071054898
202	-0.042125586	-0.038472038	-1.2775402	0.00219411	0.076986834	0.75555748	-0.09712813	-0.043437235	-1.0188446	-0.065860175	-0.067076564	-1.333238	-0.022154881	0.038019467	-1.2428212	-0.12980668	0.10908598	1.3726598	-0.072389558	0.037469313	0.96779835	-0.06801533	0.033823285	-1.3729374	0.67949617	0.069136128	-0.56932086	-0.023862936	0.028505422	-0.83097178	-0.04431634	-0.048669893	-1.1618448	-0.14817798	-0.009201448	-1.376942	0.0248369	-0.059870239	-1.4070271	-0.041535813	0.083363794	-1.576018	-0.085258871	-0.014496781	-0.72200304	-0.030644216	0.007933837	-0.54576707	-0.088260427
203	-0.044933718	-0.04225691	-1.2826364	-0.000104824	0.08110705	0.75314611	-0.10647576	-0.048554406	-1.0171725	-0.073385067	-0.071376517	-1.3311765	-0.0228533	0.036844898	-1.2443328	-0.13653415	0.11249299	1.3681105	-0.083521672	0.040597286	0.96757406	-0.072500184	0.031845044	-1.3729922	0.68337333	0.064685591	-0.5715875	-0.025717782	0.027860394	-0.82977831	-0.050999172	-0.052275412	-1.1618539	-0.14937663	-0.014355293	-1.3858087	0.022523571	-0.065751679	-1.4040406	-0.045790695	0.083504148	-1.5715225	-0.086232096	-0.018489743	-0.71684718	-0.031659551	0.007918647	-0.5485447	-0.093165763
204	-0.04661677	-0.046435837	-1.2869418	-0.002702965	0.086021498	0.75090647	-0.11425458	-0.054223526	-1.016436	-0.079860881	-0.075035721	-1.3278905	-0.023284469	0.035555929	-1.2457163	-0.14277542	0.11754662	1.3685136	-0.094131604	0.043681767	0.96764517	-0.077445105	0.029453456	-1.3726561	0.6868608	0.059142802	-0.57376957	-0.027426943	0.026832445	-0.82901293	-0.057661954	-0.056651905	-1.162575	-0.14875267	-0.021015655	-1.3944615	0.019782783	-0.071842983	-1.4004335	-0.050416075	0.083495162	-1.567368	-0.086926177	-0.02283789	-0.71154523	-0.032427464	0.007691871	-0.55110961	-0.098178849
205	-0.04775307	-0.050854031	-1.2903948	-0.005429281	0.091041513	0.74806392	-0.12078293	-0.059785567	-1.0150526	-0.085019186	-0.079334289	-1.3235714	-0.023455497	0.034100294	-1.2469736	-0.14923118	0.12227185	1.3685728	-0.10390621	0.047192797	0.96767771	-0.081768401	0.027177049	-1.37353	0.69069302	0.053003363	-0.5761978	-0.029015111	0.025767468	-0.82829773	-0.064566612	-0.058391631	-1.1614162	-0.14744027	-0.028152857	-1.4031986	0.016405191	-0.077918209	-1.3961802	-0.055449072	0.083308183	-1.5635622	-0.086727016	-0.02646417	-0.7048704	-0.032973763	0.007248269	-0.55347258	-0.10348955
206	-0.050452482	-0.054580122	-1.2915659	-0.008091915	0.095795363	0.74413651	-0.12581316	-0.065989763	-1.0139817	-0.089355119	-0.085510753	-1.3205332	-0.023380803	0.032404993	-1.2481411	-0.1559574	0.12699871	1.3685756	-0.11270846	0.051553253	0.96740514	-0.084194221	0.026588047	-1.3763217	0.69372398	0.045649592	-0.57826751	-0.03048265	0.024645217	-0.82753992	-0.071518749	-0.06022314	-1.1603636	-0.14707926	-0.034795579	-1.413064	0.01263684	-0.084784001	-1.391806	-0.060742334	0.083094485	-1.5597774	-0.087170288	-0.032283008	-0.69992834	-0.033084735	0.006499189	-0.55563408	-0.10883993
207	-0.053281922	-0.059124902	-1.2923342	-0.010391496	0.10001777	0.73810828	-0.12909478	-0.073072061	-1.0149293	-0.092992887	-0.093226649	-1.3192474	-0.022842236	0.030360596	-1.2492323	-0.16375867	0.13220039	1.3667699	-0.12067427	0.056741804	0.97075969	-0.087158166	0.02534008	-1.378754	0.69896448	0.038570341	-0.58196861	-0.031861093	0.023223514	-0.82692164	-0.07889007	-0.061818186	-1.1589463	-0.14484689	-0.043096054	-1.4230474	0.00940499	-0.0938382	-1.3887035	-0.066449672	0.082930125	-1.5554637	-0.087745495	-0.03908477	-0.69607884	-0.032909114	0.005517684	-0.55758512	-0.11430111
208	-0.053191021	-0.065772578	-1.295038	-0.013491644	0.10563899	0.733706	-0.13067843	-0.080548815	-1.0175616	-0.095745362	-0.10190903	-1.3168129	-0.021201544	0.028144134	-1.2500033	-0.17130013	0.1388566	1.3695431	-0.12786116	0.061882332	0.97779679	-0.090506159	0.023527741	-1.3813194	0.70366663	0.030230736	-0.58636135	-0.03314222	0.021297494	-0.82702088	-0.087420732	-0.063538022	-1.1569495	-0.14087898	-0.052859012	-1.4331675	0.004339887	-0.1019358	-1.3826778	-0.073648527	0.082217969	-1.5514638	-0.08766643	-0.045615677	-0.69150853	-0.032346189	0.004297291	-0.55929381	-0.12272217
209	-0.0487497	-0.072490774	-1.2975063	-0.016352039	0.11117092	0.72720605	-0.13091566	-0.088365868	-1.0198588	-0.09759032	-0.11179808	-1.3183744	-0.019180272	0.025760485	-1.2506473	-0.17763746	0.14506498	1.3762864	-0.13409346	0.067897581	0.98316699	-0.094302848	0.021351645	-1.3842174	0.70697182	0.020469956	-0.58994973	-0.034293842	0.01918437	-0.82750446	-0.09556254	-0.067179866	-1.156907	-0.13549505	-0.063973136	-1.4439889	0.000860468	-0.11271179	-1.3798959	-0.082076296	0.080628842	-1.5495909	-0.086376794	-0.052245021	-0.68136114	-0.031706639	0.002844239	-0.56086856	-0.13252145
210	-0.041984197	-0.081158966	-1.2953627	-0.018158024	0.1218791	0.72689188	-0.12887198	-0.10466945	-1.0250957	-0.096860059	-0.12967788	-1.320125	-0.016253224	0.022608168	-1.24936	-0.1799992	0.15491165	1.3906857	-0.13520379	0.082741365	0.99217898	-0.096382678	0.020339582	-1.3905947	0.7005564	0.003958161	-0.59007043	-0.034947548	0.0158101	-0.82905149	-0.098083362	-0.076914072	-1.1634991	-0.12715393	-0.081882641	-1.4445119	0.001262146	-0.12861849	-1.3803068	-0.088114761	0.072310887	-1.5535157	-0.086712964	-0.064959385	-0.68500829	-0.030010976	-2.04E-05	-0.56286353	-0.13957304
211	-0.038260587	-0.082619898	-1.2916114	-0.016258767	0.12598282	0.73161286	-0.12667578	-0.11094418	-1.0274714	-0.092968866	-0.13448359	-1.3287661	-0.016080752	0.021933259	-1.2478899	-0.17660438	0.16070648	1.3954291	-0.1303881	0.089236073	0.99588138	-0.095656797	0.020241359	-1.392457	0.69166648	-0.000723234	-0.59068954	-0.034412526	0.014726542	-0.82964551	-0.09486033	-0.082548529	-1.1679772	-0.12679246	-0.086083218	-1.4352664	0.006761176	-0.13188834	-1.3856642	-0.086735487	0.066663049	-1.5561064	-0.086510032	-0.068011023	-0.69357222	-0.029263847	-0.000997956	-0.56305456	-0.13908622
212	-0.034751192	-0.083307505	-1.2867286	-0.013985803	0.12898961	0.73635525	-0.12333142	-0.11593127	-1.0288359	-0.089180417	-0.13916482	-1.3342474	-0.016187204	0.021407323	-1.2464896	-0.17208593	0.16688643	1.3991127	-0.12519348	0.094298087	0.99919283	-0.094389692	0.019963115	-1.3939697	0.68355924	-0.003338952	-0.59083813	-0.033669442	0.013710583	-0.83007252	-0.0919227	-0.088031039	-1.1718769	-0.084540367	0.045844086	-1.356472	0.012690539	-0.13395645	-1.390582	-0.085491128	0.060920037	-1.5583409	-0.08573664	-0.069800273	-0.70135456	-0.028589005	-0.001840204	-0.56289601	-0.13779797
213	-0.033653501	-0.084704958	-1.2828275	-0.011319209	0.13081849	0.74098837	-0.11873099	-0.1191771	-1.0296997	-0.085466951	-0.14580995	-1.3316324	-0.016498121	0.021205822	-1.2450827	-0.16572839	0.17228885	1.4021312	-0.11955154	0.09748473	1.0024458	-0.092504963	0.019534148	-1.3951535	0.67621034	-0.00391914	-0.59047043	-0.032709062	0.012959241	-0.83051229	-0.087923832	-0.091954179	-1.1756258	-0.12750046	-0.088202365	-1.4175782	0.018914122	-0.13429715	-1.3956969	-0.083747603	0.055001695	-1.5606983	-0.084516034	-0.070157051	-0.70819736	-0.028104361	-0.002714702	-0.56248939	-0.13638331
214	-0.034884606	-0.086594254	-1.2797853	-0.008329971	0.13207243	0.74535549	-0.11285623	-0.12027307	-1.0302223	-0.080474801	-0.15113504	-1.332381	-0.017017342	0.021310974	-1.2436849	-0.15722089	0.17583874	1.4046158	-0.11357737	0.10034805	1.0039593	-0.089928694	0.019393489	-1.3956825	0.66958892	-0.002597346	-0.59075212	-0.031523041	0.012480636	-0.83095944	-0.083479524	-0.094559655	-1.1790432	-0.1296404	-0.089392297	-1.4103268	0.025739092	-0.13371281	-1.4002221	-0.079873785	0.051018778	-1.5635899	-0.08322645	-0.068496741	-0.71412241	-0.027668703	-0.003467968	-0.56171405	-0.13477732
215	-0.035791077	-0.087402642	-1.2752045	-0.00495178	0.13175327	0.74971747	-0.1058877	-0.12058449	-1.0294163	-0.07417392	-0.15424965	-1.3367108	-0.017556667	0.022027757	-1.2422755	-0.14695004	0.17826363	1.4064391	-0.10726324	0.10265891	1.0040591	-0.086767249	0.019054677	-1.395946	0.66359961	0.000846784	-0.58984381	-0.030055966	0.012278683	-0.83148819	-0.079146363	-0.097082861	-1.182086	-0.13255596	-0.089276738	-1.4032894	0.03344585	-0.13247001	-1.4042317	-0.074781016	0.04881658	-1.5671458	-0.081506588	-0.065884463	-0.71967399	-0.027145257	-0.003846433	-0.56047374	-0.13229895
216	-0.037399407	-0.087821923	-1.2700994	-0.001321749	0.13097143	0.75395733	-0.097438321	-0.11724969	-1.0291369	-0.066819601	-0.15648776	-1.3406053	-0.01852696	0.022668678	-1.2409153	-0.13545807	0.18186466	1.4068009	-0.10053473	0.10413409	1.0031443	-0.082870066	0.019229617	-1.3956735	0.65836334	0.006097422	-0.59075642	-0.028304113	0.01190644	-0.83179659	-0.074773774	-0.099993072	-1.1847734	-0.1363142	-0.087890297	-1.3965886	0.041983705	-0.13031569	-1.4080613	-0.070344575	0.044130687	-1.570215	-0.077960998	-0.064805098	-0.72538245	-0.026754048	-0.004214307	-0.55894923	-0.12848717
217	-0.04015791	-0.088072754	-1.2648252	0.002501585	0.13096413	0.75807375	-0.088019378	-0.11445492	-1.0268508	-0.059244148	-0.16021836	-1.3411646	-0.019799316	0.023471206	-1.2395731	-0.12182216	0.18286498	1.4069843	-0.093461111	0.1049183	1.0009876	-0.078559756	0.017953383	-1.3955724	0.65402877	0.013157324	-0.59317482	-0.026467647	0.011154866	-0.83147115	-0.069970496	-0.10244429	-1.187145	-0.14123291	-0.086921178	-1.3900403	0.050781906	-0.12642919	-1.412032	-0.064638451	0.038857229	-1.5723916	-0.071670033	-0.065805309	-0.72999197	-0.026549574	-0.004672774	-0.55715168	-0.12221768
218	-0.043770503	-0.088044323	-1.259214	0.006690149	0.13152996	0.76200342	-0.077731647	-0.11189442	-1.0227423	-0.051970802	-0.16561517	-1.3400707	-0.02132814	0.024510192	-1.2382559	-0.10652618	0.18308963	1.4065146	-0.086551555	0.10492141	0.99673414	-0.073643468	0.016864944	-1.3947879	0.65065587	0.022064541	-0.59634709	-0.024660349	0.01055059	-0.83070111	-0.0647012	-0.10444339	-1.1891359	-0.14706096	-0.086092934	-1.3834224	0.059536468	-0.12057546	-1.4159687	-0.057494529	0.035968173	-1.5755514	-0.06542968	-0.064371645	-0.73354328	-0.026563253	-0.00521477	-0.55505061	-0.11571773
219	-0.045893647	-0.088462576	-1.2535855	0.01428438	0.13160272	0.7630412	-0.0679451	-0.11238817	-1.0187802	-0.046310715	-0.16695727	-1.3384117	-0.022084417	0.02479713	-1.2370211	-0.098353475	0.18461594	1.4078686	-0.082586676	0.10494202	0.99501163	-0.067067787	0.015869325	-1.3929005	0.64681011	0.0261207	-0.59842688	-0.021641852	0.010883154	-0.82947308	-0.052903973	-0.10328918	-1.1866806	-0.15149036	-0.082785323	-1.3714982	0.067645691	-0.11601218	-1.415481	-0.051989127	0.03496784	-1.5787843	-0.060976837	-0.063910075	-0.73758543	-0.026821164	-0.005759443	-0.55290258	-0.1040393
220	-0.047964983	-0.088511206	-1.2482539	0.02169824	0.13006744	0.76446807	-0.058030088	-0.11298407	-1.0146116	-0.040698178	-0.16842924	-1.3364549	-0.022874594	0.024981948	-1.2356992	-0.090712585	0.18697454	1.4080712	-0.077916183	0.10521118	0.99296975	-0.061085679	0.014016202	-1.3908703	0.64315528	0.030381113	-0.60159403	-0.018626342	0.011282745	-0.82835329	-0.041651703	-0.10243983	-1.1839035	-0.15542045	-0.080242872	-1.3599118	0.076145791	-0.11229414	-1.4150708	-0.046677981	0.033903096	-1.5818869	-0.056453127	-0.063151188	-0.74129832	-0.027351057	-0.006755651	-0.55090213	-0.093082093
221	-0.04996857	-0.088203698	-1.2432145	0.028904812	0.12734647	0.76628971	-0.049118906	-0.11058328	-1.0123909	-0.03475393	-0.1692756	-1.3349088	-0.023723071	0.025041081	-1.234308	-0.083451375	0.18888989	1.4082164	-0.07330434	0.10587204	0.98935711	-0.055402745	0.012058458	-1.388997	0.63958675	0.035134949	-0.6048581	-0.016080897	0.011324958	-0.82661742	-0.031307016	-0.10338193	-1.1809808	-0.15889522	-0.079240091	-1.3488953	0.084351286	-0.108628	-1.4148022	-0.041344516	0.03269016	-1.5844707	-0.051984649	-0.061967991	-0.7448473	-0.027698522	-0.007621489	-0.54885679	-0.082991466
222	-0.052095022	-0.087697394	-1.2385234	0.035941519	0.12515077	0.76827675	-0.041710347	-0.1064981	-1.0115339	-0.028515207	-0.16958758	-1.333668	-0.024641773	0.024967607	-1.232864	-0.076588325	0.18953077	1.4088112	-0.066712409	0.10667645	0.98765588	-0.050057154	0.009867938	-1.3873229	0.63559508	0.040269524	-0.60723358	-0.013569842	0.011336219	-0.82498389	-0.021449765	-0.10295051	-1.1780726	-0.16232486	-0.080682918	-1.3386155	0.091887839	-0.1043852	-1.4147584	-0.03614774	0.031508826	-1.5868908	-0.047726791	-0.060209163	-0.74838597	-0.027974524	-0.008500529	-0.5468145	-0.073720574
223	-0.054060481	-0.086799957	-1.2340792	0.043090433	0.12473387	0.76974589	-0.035178721	-0.1021537	-1.0111512	-0.0220151	-0.16952309	-1.3324285	-0.025649887	0.024738269	-1.2313887	-0.070172511	0.18939188	1.4095088	-0.059882108	0.10789771	0.9846043	-0.044888314	0.007863291	-1.3856789	0.63112319	0.045687467	-0.60875815	-0.011180739	0.011246384	-0.82331622	-0.012752902	-0.1049464	-1.1747526	-0.165179	-0.080035023	-1.3291246	0.098839812	-0.099665083	-1.4149594	-0.031390149	0.030349363	-1.5896373	-0.04337205	-0.058127519	-0.75164193	-0.028169988	-0.009384302	-0.54476815	-0.064992391
224	-0.056001917	-0.085596934	-1.2299156	0.050526697	0.12410883	0.77050847	-0.028645011	-0.098475285	-1.0102854	-0.015284945	-0.1697188	-1.3298687	-0.026792865	0.02427691	-1.2299199	-0.064253591	0.188453	1.4103603	-0.051817134	0.10938068	0.98187327	-0.039563164	0.007091253	-1.3838878	0.62641275	0.051455025	-0.60984874	-0.008806176	0.01118491	-0.82175815	-0.004452313	-0.10555464	-1.1709788	-0.16726269	-0.078111991	-1.3203413	0.10567665	-0.095156632	-1.4151664	-0.026801383	0.029113812	-1.5922303	-0.039123166	-0.055513822	-0.75481325	-0.028294709	-0.010287292	-0.54272312	-0.056858342
225	-0.057404008	-0.083697334	-1.2259513	0.057489481	0.12030049	0.77238196	-0.022195503	-0.095004827	-1.0090545	-0.00794524	-0.16872264	-1.3290272	-0.027942685	0.023680819	-1.2283311	-0.058690667	0.18751785	1.4108063	-0.042255055	0.11096451	0.98072541	-0.034589197	0.006101155	-1.3823677	0.62190241	0.057781801	-0.61138272	-0.006410465	0.0112042	-0.82034177	0.003664729	-0.10391664	-1.1674005	-0.16892025	-0.076326258	-1.3122541	0.11169642	-0.089853503	-1.4157938	-0.022129333	0.027903745	-1.5942807	-0.035199933	-0.052252695	-0.75804901	-0.028316142	-0.011161573	-0.54065555	-0.049341165
226	-0.059181202	-0.081772305	-1.2223305	0.063414693	0.11514188	0.77637696	-0.016199742	-0.091202565	-1.0078698	-0.000401191	-0.16541855	-1.3321959	-0.028999772	0.023089504	-1.226528	-0.053436823	0.18630475	1.410962	-0.031911869	0.112917	0.97879016	-0.030242365	0.003739595	-1.380583	0.61701345	0.064414173	-0.61229664	-0.004127216	0.01115265	-0.81888747	0.011162873	-0.10208675	-1.1638607	-0.17137334	-0.075521447	-1.3046421	0.11715316	-0.084244035	-1.4167782	-0.017659083	0.026685916	-1.5962496	-0.03140327	-0.048497148	-0.76118451	-0.028234219	-0.011986142	-0.53856403	-0.042548731
227	-0.061269123	-0.069828346	-1.210417	0.076057963	0.10087781	0.78117025	-0.009357109	-0.082342274	-1.0058383	0.009254046	-0.15195581	-1.3308479	-0.031508043	0.023961509	-1.2221048	-0.047083914	0.17548968	1.4074203	-0.003282576	0.10653805	0.97406662	-0.019156611	0.00603647	-1.3755376	0.61087453	0.077732503	-0.611395	9.85E-05	0.011980527	-0.81616157	0.02059634	-0.092623278	-1.1604546	-0.1713509	-0.063720316	-1.2912078	0.12300051	-0.071073383	-1.4178542	-0.002037362	0.027343726	-1.6061045	-0.022946371	-0.032492351	-0.77055705	-0.028531741	-0.014970391	-0.53253347	-0.025352556
228	-0.063600719	-0.061889905	-1.2027884	0.084016412	0.091297328	0.77967334	-0.006034701	-0.077094913	-1.0064406	0.012431949	-0.1412283	-1.3325431	-0.032022472	0.025362991	-1.2195553	-0.043316983	0.16578729	1.4056362	0.01256799	0.099132031	0.97234809	-0.013106023	0.008267737	-1.3721702	0.60941303	0.084599055	-0.61011803	0.002575803	0.012998056	-0.81569076	0.024812402	-0.086253852	-1.1588942	-0.1688336	-0.054656919	-1.283934	0.12382296	-0.062569365	-1.419215	0.008192773	0.028775429	-1.6137908	-0.019726643	-0.022150839	-0.77749342	-0.028586786	-0.016076436	-0.52857226	-0.014547942
229	-0.064726658	-0.054745302	-1.1959058	0.089517422	0.082846865	0.78114361	-0.000741387	-0.07152652	-1.0066286	0.017614001	-0.13237265	-1.3335336	-0.033602841	0.02627443	-1.2169136	-0.036863934	0.15613554	1.4048978	0.025425743	0.09276098	0.97351021	-0.007520009	0.009890799	-1.3689923	0.60723388	0.091790751	-0.6080898	0.004958312	0.01375337	-0.81505883	0.030637117	-0.080141328	-1.1579516	-0.16716768	-0.046589181	-1.275431	0.12620626	-0.053595748	-1.4199414	0.017126944	0.030070845	-1.6211983	-0.016390933	-0.013089089	-0.78395689	-0.027725615	-0.016490486	-0.52536815	-0.004632936
230	-0.064832836	-0.048719618	-1.1897036	0.093852341	0.075275376	0.78359675	0.006481973	-0.065619178	-1.0081811	0.024590718	-0.1249374	-1.3352362	-0.033699118	0.027071336	-1.214224	-0.027725868	0.14644143	1.4054374	0.036295924	0.087671004	0.97510248	-0.002385076	0.01113412	-1.3662952	0.60373062	0.097725049	-0.60415709	0.007294936	0.014443981	-0.81412578	0.037958004	-0.074625589	-1.1565853	-0.1641506	-0.039191686	-1.2660692	0.1288352	-0.044458486	-1.4227642	0.025054822	0.031305574	-1.6279913	-0.013900473	-0.005500344	-0.79060751	-0.026789723	-0.017029559	-0.52266353	0.004936246
231	-0.062879853	-0.043981168	-1.1839629	0.097286858	0.068474539	0.78689981	0.015660094	-0.059397105	-1.0102639	0.033462744	-0.11885785	-1.3369751	-0.033229373	0.027543042	-1.2114699	-0.014928488	0.13823667	1.4049553	0.044850241	0.083675914	0.97881812	0.002442666	0.012261934	-1.3653337	0.59943247	0.10364694	-0.59951401	0.009754427	0.015078807	-0.81333309	0.04640365	-0.06995514	-1.1540041	-0.16344233	-0.032589477	-1.25542	0.13291118	-0.034836777	-1.4251782	0.032392744	0.032303188	-1.6337034	-0.012844326	0.000439079	-0.79789144	-0.025462935	-0.017417381	-0.52050251	0.014070063
232	-0.062637687	-0.040009771	-1.1793627	0.098549619	0.062496934	0.79386729	0.026737588	-0.05256873	-1.0118171	0.044349935	-0.11409254	-1.3379802	-0.032640126	0.027928011	-1.2085776	0.000436867	0.12954991	1.4064578	0.05328818	0.080981635	0.9823463	0.006994063	0.013061522	-1.3653928	0.59450024	0.11006296	-0.59437346	0.012288623	0.015620084	-0.81261015	0.056612991	-0.065002955	-1.1537454	-0.15951402	-0.026554409	-1.2436755	0.13839421	-0.024532618	-1.4261731	0.036047138	0.034296494	-1.6436487	-0.012170606	0.005347344	-0.8049311	-0.023942335	-0.017649302	-0.51863819	0.022556024
233	-0.062629968	-0.037006352	-1.1756673	0.10124921	0.056515139	0.79970908	0.039616	-0.044796444	-1.0116735	0.057111274	-0.11078795	-1.3392116	-0.030954411	0.028044006	-1.2055562	0.019056806	0.11990143	1.4112283	0.062749319	0.079911053	0.98265409	0.011245136	0.013494129	-1.3658931	0.58863497	0.11654998	-0.58791763	0.015617484	0.015977077	-0.81390154	0.068737715	-0.060036317	-1.1549147	-0.15047544	-0.020400926	-1.2286	0.14452891	-0.014217407	-1.4288487	0.041802905	0.034677666	-1.6501991	-0.011292275	0.009469866	-0.81125265	-0.023408081	-0.018161377	-0.51655483	0.030710194
234	-0.062004846	-0.035060495	-1.1727158	0.1047409	0.051222749	0.80272692	0.054550715	-0.037333522	-1.0142847	0.071140334	-0.10833533	-1.3445017	-0.030382488	0.028539296	-1.2023362	0.042948581	0.10915938	1.420354	0.070395321	0.0808568	0.97703898	0.014924295	0.0133905	-1.3662908	0.58242601	0.12398639	-0.58166355	0.018617881	0.016467655	-0.8139016	0.082670949	-0.055314913	-1.1566094	-0.14760235	-0.014619734	-1.2121942	0.15167251	-0.003488123	-1.433731	0.04849435	0.034211628	-1.6501669	-0.009685002	0.012454426	-0.81662369	-0.022890704	-0.018608542	-0.51485378	0.03854166
235	-0.065846339	-0.026901025	-1.168097	0.10886189	0.038284563	0.79833776	0.079928838	-0.018730659	-1.0151477	0.096862793	-0.097350404	-1.3417279	-0.031655189	0.029368047	-1.1966254	0.068285756	0.096996278	1.4056703	0.079258405	0.077704638	0.97054261	0.01908754	0.012636882	-1.3628889	0.577012	0.13897367	-0.57715541	0.022304526	0.018554436	-0.81188279	0.10159236	-0.04406184	-1.1504186	-0.15666294	-0.00363218	-1.2014707	0.15857229	0.020037623	-1.4332713	0.061056167	0.040336352	-1.6498331	-0.003521369	0.024402371	-0.81718123	-0.0239636	-0.017846594	-0.51138854	0.05062744
236	-0.06906414	-0.020889405	-1.1652141	0.11199965	0.030777808	0.79330665	0.087450743	-0.009197737	-1.0086474	0.10566653	-0.088262334	-1.3392874	-0.033532277	0.02965303	-1.1946465	0.072343767	0.088714667	1.4005866	0.083045393	0.074013151	0.96676302	0.02072206	0.012449575	-1.3595941	0.57714343	0.14633399	-0.57757992	0.023647284	0.020146118	-0.81097049	0.10516324	-0.038441561	-1.1430618	-0.15830293	0.004154171	-1.1987739	0.1583643	0.029909605	-1.4289297	0.068504103	0.044284999	-1.6490661	-0.003959924	0.034990311	-0.81751502	-0.025115998	-0.017048184	-0.50932848	0.055741932
237	-0.073471658	-0.016943466	-1.1625867	0.11569536	0.025089141	0.78944093	0.094236806	-0.002237018	-1.0012232	0.11433911	-0.083161205	-1.3322688	-0.034683652	0.029823644	-1.1927692	0.077060416	0.082306355	1.3979849	0.086880863	0.071583956	0.96362221	0.020998999	0.011050134	-1.3560195	0.57640648	0.15264313	-0.57863635	0.024772542	0.021122403	-0.80970174	0.10979307	-0.033608839	-1.1386596	-0.16061632	0.010065114	-1.1959398	0.15947907	0.037543427	-1.4248108	0.074963011	0.046560809	-1.6492162	-0.001263966	0.042183027	-0.81625092	-0.026039319	-0.016880475	-0.507599	0.060459886
238	-0.076431543	-0.014424605	-1.1594462	0.11890285	0.021194544	0.78911036	0.10029018	0.003753351	-0.99818665	0.12241714	-0.078916766	-1.3291658	-0.035552435	0.029801097	-1.1910828	0.082019962	0.078174852	1.396945	0.090698272	0.070401154	0.96104831	0.022447692	0.009956607	-1.3536721	0.57476568	0.15790835	-0.58025098	0.025670085	0.021507846	-0.80813819	0.11439408	-0.030153275	-1.1358695	-0.1630345	0.014240731	-1.1926241	0.16194202	0.043316245	-1.423421	0.080123074	0.047503661	-1.650946	0.001479062	0.047053631	-0.81664556	-0.026375242	-0.01718298	-0.50610095	0.065066934
239	-0.078263514	-0.013519453	-1.1557072	0.12200338	0.019493613	0.79014051	0.1058649	0.007832949	-0.99532688	0.13026254	-0.076471001	-1.3276523	-0.036396783	0.029542709	-1.1897355	0.087119445	0.076567344	1.3962139	0.094534151	0.070407085	0.95913452	0.024172496	0.008594947	-1.3519226	0.57163113	0.16190672	-0.58179545	0.026932709	0.021663303	-0.80697221	0.11868571	-0.028243367	-1.1339355	-0.16442153	0.016657101	-1.1884865	0.16573194	0.046919942	-1.4228224	0.084108211	0.046882387	-1.6516227	0.004535838	0.049286578	-0.81850976	-0.026318897	-0.018125059	-0.50489426	0.069444671
240	-0.07966207	-0.014369819	-1.1515729	0.12564091	0.019988155	0.79118526	0.11122451	0.009905876	-0.99291044	0.13785407	-0.076241598	-1.3265264	-0.037251323	0.029059472	-1.1887747	0.092452921	0.077423945	1.3957747	0.098290384	0.071702845	0.95767784	0.026405796	0.007075527	-1.3508946	0.5677194	0.16490915	-0.58412308	0.028395053	0.021449868	-0.80598128	0.1225488	-0.02795165	-1.1321843	-0.16629888	0.01722963	-1.183962	0.17086534	0.048336506	-1.4226344	0.086967334	0.044647895	-1.6517491	0.008697652	0.04885244	-0.82024539	-0.026209388	-0.019845098	-0.5040707	0.073596641
241	-0.081456333	-0.01702941	-1.147539	0.12996157	0.022576211	0.79221481	0.11603591	0.009239218	-0.98960006	0.1452243	-0.078185558	-1.3259561	-0.037930891	0.028346688	-1.1880877	0.098063618	0.08069443	1.3957442	0.10192712	0.074345075	0.95658243	0.029456045	0.005573116	-1.3509792	0.56336206	0.16710892	-0.58744162	0.029878143	0.020771017	-0.80496675	0.12605864	-0.029228333	-1.1306541	-0.17033499	0.016163019	-1.1796955	0.17732362	0.047529995	-1.4227409	0.088724829	0.040789831	-1.6514835	0.014055842	0.046017606	-0.82170492	-0.026335359	-0.022351202	-0.50370693	0.07735835
242	-0.08350002	-0.021432299	-1.1436732	0.13519713	0.027135292	0.79194772	0.11851045	0.005504934	-0.98428345	0.15201284	-0.082415961	-1.325219	-0.038600888	0.027434699	-1.1877834	0.10399031	0.086319633	1.3964213	0.10533844	0.078395821	0.95565814	0.032010075	0.003391766	-1.3511701	0.55887568	0.168613	-0.591968	0.031377554	0.019636437	-0.80392736	0.12930983	-0.032011107	-1.1296837	-0.17367053	0.013317865	-1.1747215	0.18508698	0.044508219	-1.4234275	0.089565791	0.035292555	-1.650546	0.019368036	0.040320825	-0.82456017	-0.025881227	-0.025443168	-0.50357795	0.08064115
243	-0.088398814	-0.033039827	-1.1372368	0.1442194	0.037615038	0.79202574	0.12264617	-0.007281451	-0.97955298	0.15878271	-0.097964108	-1.3232645	-0.039852213	0.024736933	-1.1878623	0.11412388	0.10729226	1.3985461	0.11005907	0.091178246	0.95601046	0.03543812	-0.002238021	-1.3515524	0.54897851	0.16802584	-0.60279447	0.033120845	0.01639712	-0.80200571	0.13435112	-0.045602843	-1.1300418	-0.1806895	0.001198625	-1.1670094	0.20100768	0.031305216	-1.425158	0.089588121	0.022502907	-1.6495924	0.030622562	0.029318666	-0.82754046	-0.025659757	-0.031306125	-0.50488198	0.083035357
244	-0.09046343	-0.038934	-1.1339566	0.14736371	0.042038202	0.79256052	0.1259377	-0.015180552	-0.978742	0.16095208	-0.10827503	-1.3237493	-0.040199097	0.02298443	-1.1878544	0.11830208	0.11980898	1.4016949	0.11160571	0.09892413	0.95763105	0.036523957	-0.004989714	-1.3523514	0.5442223	0.16618313	-0.60879612	0.033538952	0.014556902	-0.8013044	0.13646519	-0.055136912	-1.1309905	-0.18432011	-0.007219066	-1.1641716	0.20775111	0.023568895	-1.4260286	0.089473031	0.016492149	-1.6493939	0.033931594	0.02476465	-0.82892561	-0.025506977	-0.033386491	-0.50584692	0.082889043
245	-0.092650257	-0.045248318	-1.1309035	0.14999025	0.04689201	0.7934531	0.12881801	-0.023406379	-0.97732949	0.16207698	-0.119553	-1.3226063	-0.040472928	0.021181442	-1.1878808	0.1215251	0.13254482	1.4033982	0.11240944	0.10730132	0.95859343	0.037581671	-0.007606556	-1.353456	0.53907734	0.16351341	-0.61485469	0.034104105	0.012550609	-0.80080146	0.13819537	-0.065067284	-1.1314094	-0.18772106	-0.016519144	-1.1607815	0.21421126	0.015877269	-1.4277083	0.088970393	0.010228341	-1.6489133	0.036736254	0.019440426	-0.83143651	-0.025365202	-0.035456598	-0.50685418	0.0822194
246	-0.09422797	-0.05189709	-1.1276935	0.15205184	0.052092362	0.79480767	0.13167378	-0.032004036	-0.97562039	0.16355662	-0.13198738	-1.3217146	-0.040888403	0.019353006	-1.1880274	0.1244113	0.14521816	1.4053649	0.11291385	0.11613595	0.95963818	0.038578324	-0.010113364	-1.3547461	0.53352082	0.16001345	-0.62090015	0.03474519	0.01040542	-0.80043423	0.13999638	-0.075229503	-1.132079	-0.19238071	-0.026533222	-1.1577779	0.22026382	0.00840487	-1.4307336	0.088230088	0.003766411	-1.6478891	0.041065667	0.014274308	-0.83242947	-0.025082095	-0.037520681	-0.50785863	0.081695981
247	-0.095276646	-0.058894213	-1.1244487	0.15346467	0.057515554	0.79687321	0.13233426	-0.040307447	-0.97198945	0.16544937	-0.14558376	-1.3212595	-0.04110276	0.017399279	-1.1881696	0.12688361	0.15785736	1.4073676	0.11344065	0.12532203	0.96139801	0.039496455	-0.012562173	-1.3561103	0.52764452	0.15571699	-0.62694293	0.035297181	0.008161037	-0.79990089	0.14213087	-0.085508257	-1.1335151	-0.19523308	-0.03742471	-1.1537168	0.22577868	0.000828164	-1.4333582	0.08734668	-0.002871863	-1.6460792	0.04533986	0.008591914	-0.83397371	-0.024746705	-0.039576098	-0.50888133	0.081270404
248	-0.096618734	-0.066354617	-1.1215928	0.15451193	0.063546866	0.79853916	0.13281035	-0.049140897	-0.96753532	0.16709967	-0.1603545	-1.3200488	-0.041253004	0.015337334	-1.1883924	0.12902783	0.17035018	1.4096715	0.11274068	0.13533033	0.96167308	0.040371872	-0.014948491	-1.3575362	0.52186966	0.15073679	-0.63338858	0.035803832	0.005802611	-0.79926497	0.14378664	-0.096178763	-1.1344512	-0.19915183	-0.048947893	-1.1501839	0.23077713	-0.006618995	-1.435534	0.085561685	-0.009947406	-1.6448816	0.049906701	0.002588826	-0.83557761	-0.024525164	-0.041619822	-0.50999677	0.080346666
249	-0.099069558	-0.074362263	-1.1194807	0.15515861	0.07015346	0.80003512	0.13306473	-0.058968868	-0.96173799	0.16855551	-0.17708647	-1.3168571	-0.041190904	0.013150038	-1.1886386	0.13018009	0.18333504	1.4103856	0.11129527	0.14596121	0.96123344	0.041056406	-0.017475052	-1.3588183	0.5168277	0.14520416	-0.64110982	0.03658608	0.003344959	-0.79907459	0.14485233	-0.10730454	-1.134611	-0.20461184	-0.061171588	-1.1471527	0.23559052	-0.016938716	-1.4330412	0.082965314	-0.01732358	-1.6444379	0.055297025	-0.003804962	-0.83641922	-0.024303544	-0.043657407	-0.51118433	0.078842238
250	-0.1032684	-0.082901195	-1.1184204	0.15550439	0.077443279	0.80100363	0.13423187	-0.070211418	-0.95557529	0.17129403	-0.19703606	-1.3125129	-0.04067168	0.010898848	-1.1886472	0.13085249	0.19679354	1.4104542	0.10890943	0.1572312	0.95952356	0.041180212	-0.020428481	-1.3598397	0.51236832	0.13904181	-0.6502049	0.036807369	0.00072864	-0.79790378	0.14525875	-0.11903445	-1.133301	-0.21363074	-0.074419618	-1.1444725	0.24012695	-0.028685411	-1.4308389	0.080819666	-0.024866514	-1.641661	0.061919123	-0.010960636	-0.83619338	-0.024128253	-0.045694202	-0.51250786	0.076446153
251	-0.098065317	-0.093536429	-1.1293236	0.14709798	0.093187422	0.80210388	0.12676708	-0.082892627	-0.96353966	0.15688093	-0.21114075	-1.3283852	-0.037015423	0.009572116	-1.1914071	0.11759152	0.2112056	1.4179649	0.091552973	0.1617191	0.9702906	0.036661197	-0.020174962	-1.3667675	0.51319826	0.12175631	-0.6529929	0.033394087	-0.001517513	-0.80088496	0.13492018	-0.12973776	-1.1381727	-0.2129011	-0.090268724	-1.1553131	0.23342283	-0.036551211	-1.4384016	0.070968524	-0.031598922	-1.6385896	0.054975819	-0.022858102	-0.83521897	-0.021184092	-0.044869602	-0.5155952	0.064188741
252	-0.082753599	-0.09330222	-1.1374563	0.13780575	0.098493293	0.80560118	0.11687208	-0.085754186	-0.9737426	0.13907176	-0.20302641	-1.3418918	-0.034695055	0.010229386	-1.1949489	0.10400178	0.21078812	1.4261354	0.078796081	0.15266451	0.98425543	0.030833352	-0.01794881	-1.3716898	0.51745147	0.11163893	-0.64104813	0.030106355	-0.00071524	-0.80486268	0.12529409	-0.1266205	-1.1484618	-0.1870387	-0.086256795	-1.1675663	0.22308999	-0.039134767	-1.4434441	0.062974341	-0.029349146	-1.6409675	0.039321851	-0.026325388	-0.83675075	-0.020068955	-0.042071018	-0.51859283	0.054774206
253	-0.073695451	-0.0938804	-1.1476328	0.12877274	0.10456919	0.80612016	0.1072421	-0.087555565	-0.98414069	0.12225915	-0.2000607	-1.3517237	-0.032484017	0.010881093	-1.1983384	0.090794414	0.20444161	1.4348482	0.064149953	0.14700203	0.99120188	0.02488593	-0.015683671	-1.376296	0.52403253	0.101484	-0.63254833	0.025985379	-0.000765967	-0.80726653	0.11460221	-0.12455731	-1.1555746	-0.17709638	-0.087214179	-1.1813936	0.21333368	-0.04436741	-1.4458427	0.05480057	-0.026560834	-1.6431316	0.028645204	-0.030985795	-0.83327025	-0.019659612	-0.039466519	-0.52195674	0.044482965
254	-0.066505291	-0.094722815	-1.1576698	0.11928106	0.10905518	0.80757773	0.096794695	-0.090198472	-0.99320871	0.10544981	-0.19525538	-1.3604339	-0.030579986	0.011319769	-1.2017472	0.077509686	0.20003572	1.4409693	0.049821805	0.14324243	0.99670887	0.018546617	-0.013832481	-1.3804619	0.53223377	0.090955354	-0.62657136	0.02220461	-0.000949064	-0.80960894	0.10358267	-0.12262957	-1.162096	-0.16773814	-0.088340648	-1.195505	0.20346314	-0.048852582	-1.4482619	0.046953928	-0.024005296	-1.6421397	0.021103367	-0.035810437	-0.82672012	-0.019218354	-0.036828656	-0.52508342	0.033369716
255	-0.061331954	-0.096005358	-1.167605	0.10952774	0.11170425	0.80995542	0.086528495	-0.091749899	-1.0025128	0.088607386	-0.19221383	-1.3673221	-0.028891416	0.011679558	-1.2050923	0.063945524	0.19876312	1.4453498	0.036183272	0.14043045	1.0016328	0.012118035	-0.011845755	-1.3843066	0.54172742	0.080068812	-0.62199992	0.018958773	-0.00096899	-0.81211656	0.092140459	-0.12097142	-1.1679169	-0.16029365	-0.090030961	-1.2102263	0.19369434	-0.05366721	-1.4498212	0.039015621	-0.021250064	-1.63995	0.013010452	-0.039957557	-0.82139319	-0.018888159	-0.034168426	-0.52809203	0.021579523
256	-0.05589677	-0.096322551	-1.1766487	0.099688269	0.11292741	0.81289178	0.073835187	-0.096511699	-1.0091441	0.071489647	-0.18968019	-1.3722293	-0.027382314	0.012068385	-1.2083802	0.050085109	0.19825447	1.4485019	0.024252668	0.13636191	1.0075047	0.006007159	-0.008949296	-1.3881072	0.55184996	0.069267571	-0.61637586	0.016067905	-0.000952659	-0.81456006	0.079988413	-0.11998567	-1.172646	-0.15397538	-0.091606945	-1.2251691	0.18377855	-0.058190521	-1.4513696	0.030808141	-0.017997226	-1.6376724	0.003307975	-0.043064877	-0.81826282	-0.018657014	-0.031460457	-0.53099334	0.009404659
257	-0.050598335	-0.095759749	-1.1849767	0.089545436	0.11446201	0.81470233	0.062487181	-0.098052055	-1.0175196	0.054960437	-0.18383765	-1.376075	-0.025766771	0.012830847	-1.2114674	0.036013883	0.19715516	1.4504085	0.012634473	0.13339701	1.0119088	0.000493879	-0.005115978	-1.3921577	0.56247908	0.058684085	-0.60943115	0.013406029	-0.001012199	-0.8167755	0.06819348	-0.11818538	-1.1777383	-0.14462335	-0.091257937	-1.2380104	0.17375587	-0.062687129	-1.4527318	0.022538912	-0.014559277	-1.6340123	-0.004838591	-0.046188083	-0.81407827	-0.018614406	-0.028732693	-0.53381932	-0.002637078
258	-0.045176782	-0.094246075	-1.1924424	0.078909032	0.1158408	0.81570286	0.050597414	-0.099070042	-1.0259384	0.039316781	-0.1766862	-1.3796339	-0.024311852	0.013651961	-1.2145287	0.022530181	0.19449128	1.4517522	0.002450907	0.12985721	1.0164299	-0.007160164	-0.004190526	-1.3945215	0.57321888	0.048352465	-0.60092801	0.011416053	-0.000783239	-0.81936979	0.056817975	-0.11547428	-1.1832632	-0.14044137	-0.092400625	-1.2528181	0.16340519	-0.066190168	-1.454939	0.01389508	-0.010400522	-1.6311309	-0.012753114	-0.04886952	-0.81016535	-0.018553065	-0.025892496	-0.53657782	-0.014814616
259	-0.045980111	-0.086529888	-1.1984379	0.077877641	0.11145045	0.81499118	0.037965138	-0.09519171	-1.0257421	0.032883514	-0.16582236	-1.3769956	-0.023191191	0.016897732	-1.216271	0.016323326	0.18551874	1.4487964	0.005815509	0.12434883	1.0083897	-0.012959109	-0.001318143	-1.3924974	0.58031344	0.053798165	-0.59346104	0.008847336	0.002202989	-0.81955963	0.049324702	-0.10891339	-1.1812969	-0.13868667	-0.082423523	-1.2575389	0.15737994	-0.061864931	-1.4500989	0.012616184	-0.003481942	-1.6294383	-0.015686085	-0.043697506	-0.80382961	-0.019362427	-0.021339221	-0.53684455	-0.018598657
260	-0.050384071	-0.079348788	-1.1977185	0.085398175	0.10786852	0.81283164	0.037153479	-0.089819431	-1.0199431	0.038691223	-0.16128786	-1.3703887	-0.023995701	0.019047529	-1.2157229	0.016701203	0.18181527	1.4411939	0.014730367	0.12195287	0.99819857	-0.011836333	-0.000171509	-1.3889109	0.58055747	0.067201808	-0.5978021	0.008352936	0.005370704	-0.81841648	0.052100543	-0.10469532	-1.175787	-0.14260566	-0.070169829	-1.2531295	0.15948437	-0.055758283	-1.4444931	0.01813091	-0.001258216	-1.6284029	-0.01335728	-0.036873497	-0.80122161	-0.021843815	-0.020360256	-0.53447008	-0.012209892
261	-0.054959245	-0.076422647	-1.1988918	0.090295784	0.10617156	0.80980885	0.034862746	-0.085696921	-1.0151638	0.041092347	-0.16099694	-1.3633448	-0.025330897	0.020017236	-1.2162474	0.014601219	0.18227141	1.4315603	0.019344205	0.12181641	0.98865449	-0.011527454	0.000770101	-1.3858637	0.58255279	0.074029282	-0.60438788	0.007098122	0.007286817	-0.81675178	0.052775063	-0.10173331	-1.1709279	-0.15371983	-0.067443945	-1.2535543	0.16039406	-0.053203736	-1.4382613	0.020727759	0.001892249	-1.628001	-0.011211259	-0.033159606	-0.7975015	-0.024243576	-0.019513426	-0.53299886	-0.009329291
262	-0.057837557	-0.076545224	-1.2008717	0.092944168	0.1046712	0.80660552	0.031072682	-0.082772247	-1.0113653	0.041378912	-0.16161197	-1.3574232	-0.026429359	0.020699935	-1.2170209	0.010715819	0.18001789	1.4265891	0.021196693	0.12053309	0.98194009	-0.012081575	0.001353336	-1.3834291	0.58478928	0.077995829	-0.60930324	0.00560613	0.008349756	-0.81535065	0.051517207	-0.099928774	-1.1669881	-0.16213748	-0.067416467	-1.2551055	0.158944	-0.052006207	-1.433342	0.021047339	0.005164271	-1.6259257	-0.010340281	-0.031275071	-0.79320973	-0.026077986	-0.018615389	-0.5322423	-0.009064332
263	-0.059755288	-0.076484665	-1.2031775	0.093169384	0.1032673	0.80307209	0.025769876	-0.081255071	-1.0083901	0.039498895	-0.16150983	-1.3520547	-0.027321277	0.021346794	-1.2179673	0.00390161	0.17831527	1.4225481	0.019884704	0.11800436	0.97803992	-0.013506376	0.001436644	-1.3816297	0.58783811	0.080176719	-0.61269307	0.004219204	0.009375707	-0.81472313	0.048414759	-0.099086553	-1.1639677	-0.16651276	-0.06543538	-1.2587765	0.15485325	-0.052282508	-1.4297299	0.018666318	0.008883135	-1.6232886	-0.011291619	-0.03041329	-0.7885924	-0.027114656	-0.017465513	-0.53186595	-0.010394045
264	-0.061127327	-0.076954097	-1.206086	0.090647906	0.10153709	0.79975933	0.018941199	-0.080776177	-1.0064526	0.035221409	-0.16214454	-1.346863	-0.028078528	0.021978445	-1.2191359	-0.005671036	0.17760782	1.4191964	0.014967281	0.11560075	0.97649896	-0.015678244	0.001214681	-1.3802881	0.59208876	0.081524841	-0.61417109	0.003027697	0.010693632	-0.8149752	0.043598618	-0.09812554	-1.1619768	-0.17039134	-0.066213876	-1.2646633	0.14906086	-0.055137701	-1.4263982	0.014088036	0.012635378	-1.618988	-0.013679958	-0.031147445	-0.78347158	-0.027870666	-0.016333528	-0.53212112	-0.013621168
265	-0.061966293	-0.076833807	-1.2096202	0.084562197	0.10033423	0.79785663	0.01054285	-0.081214465	-1.0057976	0.028512593	-0.16255714	-1.3417324	-0.028751718	0.022450428	-1.2206072	-0.017657284	0.17845994	1.4161805	0.006392359	0.1147817	0.97629178	-0.018543158	0.000850106	-1.3791838	0.59752595	0.080807142	-0.61438251	0.001578038	0.01130129	-0.81546301	0.036900513	-0.098121487	-1.1608123	-0.17180999	-0.066589758	-1.2733415	0.14138702	-0.060289595	-1.423623	0.006968473	0.01657729	-1.6137856	-0.017351603	-0.033694014	-0.77777749	-0.02822613	-0.015111159	-0.53292096	-0.019148307
266	-0.061794825	-0.077415258	-1.2139102	0.071887948	0.10056568	0.80344754	0.000616462	-0.083301596	-1.005922	0.019291017	-0.16285042	-1.3367851	-0.029341899	0.02276751	-1.222386	-0.032137107	0.18041599	1.413857	-0.005549616	0.11490096	0.9771257	-0.021734603	0.001872366	-1.3786284	0.60409218	0.077346101	-0.61390996	-0.000183848	0.011229134	-0.81613833	0.028365416	-0.098641336	-1.1605936	-0.17230186	-0.068964936	-1.2844272	0.13192382	-0.067768082	-1.4213637	-0.00142287	0.020973975	-1.6054935	-0.021680582	-0.038303029	-0.77117926	-0.028293438	-0.013904026	-0.53436911	-0.02701127
267	-0.10869769	-0.090376735	-1.1152089	0.16087359	0.083818942	0.80056429	0.13905935	-0.076069787	-0.95482266	0.17699988	-0.21108128	-1.3151445	-0.04097496	0.008532376	-1.1879442	0.13632275	0.20741917	1.4124968	0.11016598	0.17004326	0.95789242	0.042368986	-0.02393233	-1.3606344	0.50642496	0.1358107	-0.65877503	0.03812148	-0.001821967	-0.79640549	0.14878602	-0.12929145	-1.131363	-0.22221704	-0.085495129	-1.1382496	0.2468112	-0.032914322	-1.4305003	0.080724917	-0.032065187	-1.6404136	0.068452008	-0.016849276	-0.83930337	-0.023510713	-0.048098326	-0.51296252	0.077011086
268	-0.11000635	-0.089100018	-1.1127322	0.1663624	0.082940042	0.79792953	0.14136212	-0.075641312	-0.95221949	0.18048978	-0.21066414	-1.3133192	-0.041798506	0.008440631	-1.1872215	0.14076833	0.20660099	1.4117368	0.11350361	0.17129174	0.95649201	0.04349659	-0.024696743	-1.3601547	0.50531727	0.13927388	-0.65884244	0.03892846	-0.001676903	-0.79562068	0.15158187	-0.12822288	-1.1290668	-0.22429352	-0.083207622	-1.1352988	0.24996996	-0.030410806	-1.4286621	0.08354082	-0.031940844	-1.6412239	0.069976114	-0.015890168	-0.84041464	-0.023774059	-0.048506975	-0.51255649	0.080012091
269	-0.11114997	-0.087837316	-1.1101743	0.17122996	0.080677591	0.79848701	0.14398989	-0.074769422	-0.95018238	0.18365569	-0.20939317	-1.3125147	-0.042524226	0.008323709	-1.1864419	0.14510886	0.20616075	1.4112005	0.11684222	0.1723329	0.95567071	0.044683643	-0.025445644	-1.3597567	0.50395292	0.14240232	-0.65905845	0.039770126	-0.001517217	-0.79489267	0.15456967	-0.12737189	-1.1271083	-0.22675486	-0.081420712	-1.1325598	0.25320211	-0.027834538	-1.4271253	0.086358175	-0.032241747	-1.6419274	0.071694091	-0.014980322	-0.84150618	-0.023969037	-0.048928946	-0.51208401	0.083052449
270	-0.11184566	-0.086400829	-1.1075801	0.17607972	0.078765444	0.79804105	0.14711083	-0.073485419	-0.94890445	0.18684803	-0.20691019	-1.313223	-0.043116517	0.008198142	-1.1855819	0.14930259	0.20620947	1.4106998	0.12008768	0.17313141	0.95528316	0.04589374	-0.026204461	-1.3594439	0.50237197	0.1452084	-0.65949404	0.040693801	-0.001253115	-0.79435325	0.15768181	-0.12681665	-1.1252326	-0.2286216	-0.080000609	-1.1296961	0.25650376	-0.025226211	-1.4257143	0.089334965	-0.032797538	-1.641937	0.073692381	-0.014172449	-0.84241354	-0.024152789	-0.049367335	-0.51159257	0.086055838
271	-0.11281537	-0.085058548	-1.1050036	0.18073617	0.076800168	0.79763794	0.15040466	-0.072340123	-0.94727641	0.19011979	-0.20636204	-1.3122524	-0.043611992	0.008048555	-1.1846743	0.15333742	0.20677553	1.4102106	0.12326262	0.17374709	0.95523679	0.04709297	-0.02702303	-1.3592045	0.50053889	0.14768632	-0.66009015	0.041607589	-0.000990332	-0.7938059	0.16100703	-0.12647368	-1.1236107	-0.23010974	-0.078986868	-1.1266147	0.25986767	-0.022389883	-1.4248524	0.09212774	-0.033787563	-1.6425346	0.075855926	-0.01339699	-0.84328908	-0.024385944	-0.049822878	-0.51111126	0.089211114
272	-0.11413736	-0.083891749	-1.1024038	0.18523596	0.074930407	0.79702491	0.15421224	-0.070774153	-0.94632059	0.19349968	-0.20557366	-1.3118457	-0.043965422	0.007899093	-1.1836935	0.15728267	0.2076728	1.410054	0.12635362	0.17447212	0.95490491	0.04826336	-0.027944298	-1.3590221	0.49850991	0.14985755	-0.66093761	0.042541068	-0.000701375	-0.7933079	0.16457896	-0.12630455	-1.1222713	-0.23099077	-0.078367695	-1.1230327	0.26329824	-0.019499851	-1.4240267	0.094663657	-0.035316303	-1.6440353	0.078093931	-0.012603498	-0.84430522	-0.024645442	-0.050294608	-0.51062334	0.092667602
273	-0.11582076	-0.082923263	-1.099797	0.1895594	0.072967589	0.79655594	0.15776221	-0.069836877	-0.94395685	0.19702382	-0.20504279	-1.3115146	-0.044263639	0.007706695	-1.1826855	0.16119908	0.20871226	1.4104759	0.12924986	0.17542782	0.95383704	0.049377874	-0.029016044	-1.3588519	0.49621907	0.15172084	-0.66192549	0.043490592	-0.000402357	-0.79284048	0.1683047	-0.12641516	-1.1210015	-0.2324218	-0.078276165	-1.1196749	0.26680294	-0.01648858	-1.4233048	0.097175777	-0.037197493	-1.6455606	0.080536902	-0.011857198	-0.84523326	-0.024932949	-0.050781861	-0.51012796	0.09621454
274	-0.11755972	-0.082016349	-1.0971383	0.19361538	0.070727691	0.79659951	0.16118647	-0.069571517	-0.94055635	0.20029029	-0.20520784	-1.3106403	-0.044533446	0.007451115	-1.181653	0.16502824	0.21004337	1.4112124	0.13167387	0.17642434	0.95188904	0.050336011	-0.030316971	-1.3585178	0.49380916	0.1532809	-0.6632883	0.044425812	-0.000126715	-0.79234207	0.17237967	-0.12653971	-1.1202335	-0.23479918	-0.078724548	-1.1170578	0.27038902	-0.013326172	-1.4228178	0.099757656	-0.039372321	-1.6466711	0.083075128	-0.011108783	-0.8462851	-0.025222052	-0.051285099	-0.50961357	0.099801876
275	-0.12227527	-0.076441094	-1.0907489	0.198985	0.06446036	0.7965554	0.16785994	-0.063329369	-0.93409729	0.20866935	-0.20061249	-1.3035839	-0.046265822	0.008509667	-1.1795793	0.17943734	0.20657128	1.4070947	0.1406139	0.17698301	0.94700557	0.054142747	-0.031411357	-1.355903	0.48960122	0.16242377	-0.66536599	0.046670284	0.00205968	-0.79112411	0.18145452	-0.12151791	-1.114974	-0.24004611	-0.073118433	-1.1099807	0.27711281	-0.001089862	-1.4222933	0.10834672	-0.039394215	-1.65034	0.0901196	-0.004791136	-0.85025293	-0.025989195	-0.052362796	-0.50628954	0.11020342
276	-0.12419961	-0.071421109	-1.0870034	0.20057148	0.060644653	0.79599696	0.17039689	-0.057054143	-0.93046451	0.21517919	-0.19389801	-1.2994237	-0.047309615	0.010059053	-1.1785495	0.189145	0.20044002	1.402868	0.14563937	0.17546386	0.94296163	0.056691073	-0.030741474	-1.353599	0.4881289	0.17012723	-0.66486317	0.048179023	0.004102043	-0.79097915	0.1861884	-0.1156479	-1.1111225	-0.24212836	-0.06611345	-1.1054337	0.27961195	0.007581306	-1.421008	0.11414573	-0.036453407	-1.6527896	0.093400948	0.001413383	-0.85329503	-0.026176993	-0.052694988	-0.50349033	0.11677792
277	-0.12572435	-0.066327319	-1.083588	0.20204446	0.056698807	0.79581684	0.172987	-0.049577888	-0.92766923	0.22057422	-0.18621823	-1.2950597	-0.04765179	0.011672313	-1.1773853	0.19759288	0.19372039	1.3989007	0.15073952	0.1724764	0.9399187	0.058879513	-0.02967676	-1.351231	0.48668808	0.17750634	-0.66356665	0.049385533	0.006091057	-0.79076469	0.19140948	-0.10932638	-1.1083826	-0.2445289	-0.0586881	-1.1024536	0.2813094	0.015986579	-1.4193835	0.11956265	-0.033285491	-1.6559113	0.096041605	0.008187748	-0.85494226	-0.026547674	-0.052775878	-0.50089145	0.12322078
278	-0.12725696	-0.061272297	-1.0809084	0.20345096	0.052720439	0.79577267	0.17501384	-0.040968791	-0.92520481	0.22724901	-0.17764963	-1.292706	-0.047821756	0.013236361	-1.1763285	0.20465383	0.18637837	1.3949997	0.15770945	0.16754477	0.9386521	0.061047886	-0.028050235	-1.3491696	0.4853234	0.1844608	-0.66159755	0.050249148	0.008084721	-0.7904501	0.19639307	-0.10308188	-1.1058173	-0.24617416	-0.050716061	-1.0996377	0.28271413	0.024513159	-1.4185472	0.12491256	-0.029605798	-1.6580014	0.097297408	0.015490356	-0.85839731	-0.027129907	-0.052634098	-0.49845642	0.12939332
279	-0.12935761	-0.056231841	-1.0793091	0.20486087	0.048786663	0.79533011	0.17699385	-0.030998351	-0.92349905	0.23270401	-0.16812244	-1.2901177	-0.047836468	0.014815531	-1.1753734	0.21026409	0.17839536	1.3907282	0.15953185	0.1621682	0.93514621	0.062844694	-0.026036298	-1.3470182	0.48473257	0.19113338	-0.65944588	0.050913993	0.010151176	-0.79017287	0.20018522	-0.097052827	-1.1022557	-0.24762943	-0.042064011	-1.0975963	0.28285712	0.032474447	-1.416327	0.12991196	-0.025669562	-1.6604952	0.0980656	0.023471447	-0.85969704	-0.02774011	-0.052308239	-0.49605435	0.13504981
280	-0.1302575	-0.050943058	-1.077338	0.20650516	0.044658542	0.79429108	0.17930774	-0.019735195	-0.92284805	0.23746718	-0.15750431	-1.2875992	-0.047533628	0.016407115	-1.1744627	0.21507597	0.1694684	1.3868233	0.16268019	0.15488449	0.93272948	0.064256489	-0.023682071	-1.3445969	0.48464575	0.19763327	-0.65691048	0.051461883	0.012348841	-0.78995454	0.2039502	-0.09081769	-1.0990142	-0.24861138	-0.032457951	-1.0955648	0.28261891	0.040511303	-1.4141527	0.13500564	-0.021257335	-1.6622894	0.098036654	0.032162402	-0.8607046	-0.028163573	-0.051808968	-0.49358994	0.14018063
281	-0.13124391	-0.04548895	-1.0758545	0.20868753	0.039813433	0.79351646	0.1818094	-0.007354025	-0.92327148	0.24197908	-0.14587352	-1.285562	-0.046948735	0.018019868	-1.1736062	0.2197735	0.15949641	1.383288	0.16700517	0.14556666	0.93076527	0.065571114	-0.020951634	-1.3417449	0.4845494	0.20370506	-0.65363723	0.05206256	0.014642313	-0.78999949	0.20723949	-0.084145024	-1.0941473	-0.24838318	-0.021970272	-1.0924307	0.28235728	0.0487957	-1.4128133	0.14035328	-0.016529523	-1.6639904	0.097129315	0.041479338	-0.86184597	-0.028372079	-0.051139921	-0.49104565	0.14535847
282	-0.1317672	-0.039860502	-1.0744981	0.21056901	0.034796353	0.79463053	0.1846939	0.008852391	-0.92115182	0.24622858	-0.13394043	-1.285619	-0.046165723	0.019722585	-1.172737	0.22398575	0.14856105	1.3822188	0.17437607	0.13323528	0.92805415	0.067125492	-0.017532982	-1.3394238	0.4847784	0.20966248	-0.64994401	0.052701466	0.017050594	-0.79024351	0.211604	-0.077408932	-1.0916597	-0.24809514	-0.00903948	-1.0877686	0.28170374	0.057070926	-1.411744	0.14510551	-0.011702889	-1.6665995	0.095832504	0.051758215	-0.86257076	-0.028036259	-0.050123546	-0.48861119	0.15042497
283	-0.12205308	-0.078858651	-1.0907552	0.199689738	0.068205067	0.797390946	0.16884314	-0.067514777	-0.93502742	0.20895767	-0.20924596	-1.3060969	-0.045186587	0.007215963	-1.1795818	0.17567125	0.21425496	1.4112357	0.13896354	0.17816792	0.94763899	0.053244002	-0.032845292	-1.3574054	0.48837963	0.15758742	-0.66704565	0.046271365	-0.000112788	-0.79125535	0.18056449	-0.12868723	-1.1177709	-0.24161026	-0.080487497	-1.1092818	0.27731425	-0.007113827	-1.4232138	0.10539352	-0.044513974	-1.6479732	0.089293443	-0.007657339	-0.84935409	-0.025709366	-0.052539345	-0.50866807	0.10809802
284	-0.1242772	-0.07715445	-1.0871853	0.20234788	0.06844249	0.797868594	0.17259018	-0.067576967	-0.93121701	0.21661517	-0.21153457	-1.3044442	-0.045502998	0.007205375	-1.1785631	0.18228422	0.21735306	1.4103447	0.14329968	0.17935863	0.94403207	0.055566717	-0.033807971	-1.3572249	0.4849368	0.16039209	-0.66874075	0.047179725	-0.000412373	-0.79062015	0.18458031	-0.130455	-1.1162956	-0.24530245	-0.081608467	-1.1033226	0.28128657	-0.005237881	-1.4229339	0.1081139	-0.047184002	-1.64952	0.092404015	-0.005332563	-0.85250616	-0.025730927	-0.053391863	-0.50819635	0.11259692
285	-0.126452	-0.076129645	-1.0840559	0.20526181	0.069024392	0.798312399	0.17608723	-0.068324663	-0.92716563	0.22250685	-0.21485247	-1.3013191	-0.04568442	0.007120089	-1.1774963	0.1887234	0.22064362	1.4099247	0.14771688	0.1808686	0.94076824	0.057514228	-0.035021268	-1.3568113	0.48137927	0.16279984	-0.67059684	0.048129287	-0.000721594	-0.79001272	0.18876207	-0.13207637	-1.1152483	-0.24911854	-0.082970865	-1.097515	0.28547296	-0.004407103	-1.4219179	0.11072869	-0.049905315	-1.6509459	0.095864624	-0.003717862	-0.85540873	-0.025702678	-0.054341495	-0.50771421	0.11664112
286	-0.12855631	-0.075752743	-1.0812962	0.208347965	0.069838771	0.798834677	0.17978694	-0.069401786	-0.92339182	0.22904551	-0.21762112	-1.298829	-0.045918077	0.006833887	-1.1765428	0.19482541	0.22429413	1.4096733	0.15259857	0.18266593	0.93833488	0.059228089	-0.036462344	-1.3564441	0.47797444	0.16479491	-0.6728524	0.049196795	-0.00099636	-0.78954315	0.19293046	-0.13380893	-1.1143022	-0.25287122	-0.084573239	-1.0916681	0.28991929	-0.004616846	-1.4210107	0.11333871	-0.052747797	-1.6515385	0.099554077	-0.002822103	-0.8583374	-0.025748348	-0.055386636	-0.50726175	0.12038606
287	-0.13022399	-0.07597883	-1.0785179	0.211605139	0.07100437	0.799304639	0.1836407	-0.070930392	-0.91969794	0.23514117	-0.22082718	-1.2959756	-0.046218477	0.006307845	-1.1757247	0.20039354	0.22858064	1.4091086	0.15753376	0.18486975	0.93594581	0.060972184	-0.037957061	-1.3563604	0.47473451	0.16636768	-0.6757291	0.050279967	-0.001299957	-0.78905785	0.19713628	-0.13556208	-1.1135471	-0.25708225	-0.086541921	-1.086162	0.29476073	-0.005989966	-1.420348	0.11576822	-0.055743467	-1.65238	0.10351957	-0.00272643	-0.8613286	-0.02581864	-0.056575537	-0.50681788	0.12387998
288	-0.13217257	-0.076943472	-1.0758293	0.215120913	0.072498043	0.79993421	0.18837458	-0.072755061	-0.91654694	0.24169147	-0.22352836	-1.2935746	-0.046366032	0.005695385	-1.1748277	0.20596974	0.23329765	1.4089087	0.16296783	0.18756741	0.93367952	0.062682375	-0.03963064	-1.3565212	0.47095564	0.16755569	-0.6789518	0.051416989	-0.001621875	-0.78860086	0.20106873	-0.13820186	-1.112524	-0.26132515	-0.08906585	-1.0804083	0.30027214	-0.008678526	-1.4202068	0.11801042	-0.058883369	-1.6535416	0.10747663	-0.003187151	-0.86473787	-0.025922019	-0.058016572	-0.5063892	0.12718599
289	-0.1337359	-0.078626715	-1.0723575	0.218915983	0.074281479	0.801077992	0.19381323	-0.075192101	-0.91342247	0.24854457	-0.22548273	-1.2916205	-0.046364158	0.005009977	-1.1738503	0.21186459	0.23844163	1.40938	0.16952696	0.19043644	0.93288648	0.064585716	-0.041195132	-1.3570266	0.46589321	0.16832325	-0.68261093	0.052627254	-0.001947725	-0.78820264	0.20524187	-0.14100109	-1.1119081	-0.2657862	-0.092740268	-1.0740379	0.30681035	-0.012680682	-1.4211586	0.12010027	-0.062330075	-1.6547962	0.11213367	-0.004900169	-0.86816055	-0.025744522	-0.059757959	-0.50587475	0.13089372
290	-0.1326713	-0.080555148	-1.0687296	0.222814594	0.076125034	0.802960835	0.20044887	-0.07774619	-0.91130811	0.25507113	-0.22798266	-1.2893194	-0.046239451	0.004249065	-1.1728313	0.21818657	0.24390574	1.4107634	0.17688768	0.19354291	0.93304247	0.066609398	-0.042526018	-1.357748	0.45931429	0.16893786	-0.68438607	0.05396945	-0.002479306	-0.78771114	0.20976856	-0.14252378	-1.1119839	-0.26865834	-0.096573956	-1.0662621	0.31443921	-0.017655008	-1.4236588	0.12199736	-0.066079199	-1.6564368	0.11728316	-0.007704359	-0.87218952	-0.025031716	-0.061491612	-0.50517946	0.13539797
291	-0.085512638	-0.018445807	-1.1416333	0.14071588	0.030526582	0.79187268	0.12039517	0.008748054	-0.97979963	0.15784396	-0.082660615	-1.3185956	-0.039265674	0.028137365	-1.1865983	0.10936354	0.080229886	1.3930639	0.11017337	0.076473817	0.95216858	0.034657504	0.003874342	-1.3483649	0.55891669	0.17446992	-0.59067684	0.032972723	0.020166986	-0.80251032	0.1334668	-0.026602911	-1.1260561	-0.17364873	0.022753187	-1.1736783	0.18608132	0.048962325	-1.4220546	0.091228127	0.037208095	-1.6521499	0.022762733	0.03775648	-0.82653493	-0.026180182	-0.026255643	-0.50212318	0.084857509
292	-0.085363835	-0.011286124	-1.1417605	0.14153928	0.027683128	0.79169726	0.12016246	0.015680209	-0.97767347	0.16048473	-0.07794629	-1.3157312	-0.039377451	0.029449901	-1.1854117	0.11037941	0.069421075	1.3903629	0.11245099	0.071028695	0.94983143	0.035357464	0.006343146	-1.3461316	0.56197786	0.17908587	-0.58566195	0.033263601	0.021829922	-0.80209851	0.13561179	-0.019292267	-1.1240554	-0.17112157	0.033270609	-1.1754507	0.18084799	0.05764157	-1.4212554	0.09347941	0.043965537	-1.6543578	0.020637792	0.042001653	-0.82652521	-0.026557004	-0.024304401	-0.50047743	0.087957487
293	-0.085867412	-0.006115532	-1.1409981	0.14301927	0.025171325	0.79143304	0.12178668	0.020949254	-0.97620255	0.16373819	-0.07496924	-1.3141415	-0.039487813	0.030143639	-1.184202	0.11295254	0.062167931	1.3884697	0.11540936	0.067490697	0.94870633	0.03656444	0.008037447	-1.3446094	0.56340206	0.18312326	-0.5826416	0.033807803	0.023034941	-0.80173784	0.13832676	-0.014572179	-1.1226621	-0.16922155	0.040088229	-1.1747246	0.17818637	0.064530157	-1.4214427	0.095872752	0.048525751	-1.6565206	0.020049859	0.045527909	-0.82715172	-0.026775915	-0.023354843	-0.49898177	0.091311425
294	-0.086340733	-0.003080824	-1.1390133	0.14516367	0.02299986	0.79123515	0.12441956	0.024451148	-0.97491241	0.16717567	-0.073765166	-1.3134441	-0.03985494	0.030508665	-1.1831377	0.11703882	0.058497008	1.3874067	0.11864806	0.066001832	0.94817752	0.038156722	0.008894919	-1.3435924	0.56294626	0.18644096	-0.58141255	0.034606516	0.02376497	-0.80151516	0.14137574	-0.012503954	-1.1211383	-0.16922154	0.043469381	-1.1724381	0.17780915	0.069298662	-1.4213222	0.0986256	0.050887041	-1.6581976	0.021122089	0.04844825	-0.82848763	-0.027041571	-0.023419173	-0.49767768	0.094667695
295	-0.087471202	-0.0020736	-1.1362435	0.14799267	0.021180797	0.79133415	0.12757242	0.026269162	-0.97331864	0.17076544	-0.074283555	-1.3135115	-0.040392235	0.03046366	-1.1821584	0.12250289	0.058455579	1.3867612	0.12200501	0.066577464	0.94763064	0.039996382	0.008861166	-1.3428079	0.56065273	0.18900333	-0.58198762	0.035533283	0.024061872	-0.80121255	0.14500883	-0.013048612	-1.1202937	-0.17103197	0.043377046	-1.1685605	0.17972586	0.07202509	-1.4209539	0.10164197	0.051050797	-1.6595908	0.024185611	0.050835274	-0.82979393	-0.027100636	-0.024472941	-0.49652475	0.098072082
296	-0.089588203	-0.002999377	-1.1328149	0.15149516	0.019714456	0.79176426	0.13109136	0.02651903	-0.97110009	0.17483996	-0.076204099	-1.3120949	-0.041077197	0.029970817	-1.1812435	0.12930697	0.062089883	1.3857639	0.12550719	0.069184124	0.94686925	0.042067576	0.007926927	-1.3421921	0.5569337	0.19109708	-0.58471215	0.036550768	0.023953456	-0.80069697	0.1489304	-0.016221037	-1.1190066	-0.17526798	0.040031295	-1.1633469	0.18394579	0.072756745	-1.4203862	0.10485706	0.049020145	-1.660838	0.029177185	0.052707601	-0.83115155	-0.027184507	-0.026539303	-0.49555847	0.10154591
297	-0.092889749	-0.005808869	-1.1287583	0.15566555	0.01858763	0.79225093	0.13500947	0.025280703	-0.96808398	0.17948659	-0.079629406	-1.3101114	-0.041922994	0.02903245	-1.1803887	0.13762501	0.069358818	1.3848215	0.12918603	0.073799431	0.94559407	0.044350967	0.006016431	-1.3415264	0.55180281	0.19282961	-0.58965725	0.037671015	0.023454223	-0.79992098	0.15321657	-0.021996444	-1.1175239	-0.18186775	0.033456571	-1.1566752	0.19046116	0.071567021	-1.4192125	0.10875867	0.044783089	-1.6610096	0.03584516	0.054038797	-0.83336556	-0.027217718	-0.029610682	-0.49476707	0.10520284
298	-0.097111478	-0.010572578	-1.1239337	0.16059205	0.017792588	0.7924993	0.13942941	0.022597976	-0.96414536	0.1846664	-0.0845512	-1.3052068	-0.0427122	0.027463116	-1.1796011	0.14753784	0.080247618	1.3842427	0.13308598	0.080432497	0.94362152	0.047015429	0.003256673	-1.3413116	0.54514086	0.19421405	-0.59682137	0.038980041	0.022504168	-0.79916376	0.15787914	-0.030372079	-1.1159338	-0.19307631	0.024745636	-1.1489112	0.19934909	0.068495147	-1.4177018	0.11313315	0.038360722	-1.6606901	0.044242702	0.054799788	-0.83629543	-0.027389541	-0.033723459	-0.49416161	0.1092362
299	-0.1034726	-0.022035101	-1.1165791	0.16801941	0.022127265	0.79323989	0.14541914	0.013003863	-0.9587999	0.19015829	-0.097024284	-1.3039187	-0.044137672	0.02502525	-1.1790676	0.15937957	0.10073204	1.3867067	0.13722868	0.093805	0.9425866	0.050303113	-0.001755522	-1.3424553	0.53373438	0.19256218	-0.60831147	0.040904894	0.020119773	-0.79828256	0.16318576	-0.046003632	-1.1142981	-0.20531355	0.005558968	-1.1367884	0.21419849	0.060162053	-1.4157976	0.11542703	0.025470462	-1.6615243	0.056009874	0.052708555	-0.84014928	-0.02725056	-0.039803006	-0.49452326	0.11288761
300	-0.10466915	-0.026200753	-1.1146246	0.17023376	0.026255665	0.79319787	0.14661187	0.008328467	-0.95739794	0.190945	-0.10258059	-1.3033669	-0.044348586	0.024395684	-1.1791489	0.16088974	0.10635042	1.387894	0.13763823	0.098364346	0.94268888	0.05074019	-0.003234657	-1.3430443	0.53104329	0.19125451	-0.61109513	0.041412674	0.019236952	-0.7979449	0.16418961	-0.050326023	-1.1143134	-0.20820381	0.000612796	-1.1344819	0.21816687	0.05709558	-1.4156015	0.11474102	0.021294285	-1.6611695	0.058164686	0.051004581	-0.84037119	-0.027273811	-0.040855568	-0.49515989	0.1131763
301	-0.10574079	-0.029824138	-1.1124369	0.17264679	0.029772712	0.79342538	0.14817728	0.00405379	-0.95658678	0.19244039	-0.10786966	-1.3030887	-0.044508763	0.023759328	-1.1791254	0.1626211	0.11146482	1.3892903	0.13849072	0.10271697	0.94291282	0.051336732	-0.004640158	-1.343599	0.52820092	0.19032755	-0.6135059	0.042020835	0.018392019	-0.79762346	0.16581285	-0.054287001	-1.1143473	-0.21077508	-0.004098949	-1.1317794	0.22242314	0.054231141	-1.4157188	0.11493165	0.017311024	-1.6607687	0.060413305	0.049465075	-0.84111482	-0.027284803	-0.04194444	-0.49563888	0.11380877
302	-0.10673519	-0.032905865	-1.110016	0.17535087	0.032660704	0.79372078	0.15009671	0.000344438	-0.95565146	0.19453406	-0.11291835	-1.3031287	-0.044644818	0.023127567	-1.1789883	0.16447227	0.11612205	1.390902	0.13976574	0.10685939	0.94331723	0.052086037	-0.005927142	-1.3442086	0.52521431	0.18978775	-0.61556536	0.042731322	0.017584806	-0.79729879	0.16802302	-0.057901353	-1.1142937	-0.21335642	-0.00840977	-1.1286713	0.22677746	0.051426813	-1.4165299	0.1157769	0.013508723	-1.6605884	0.062709838	0.048084266	-0.84240049	-0.027173134	-0.043059874	-0.49599013	0.11496115
303	-0.10800128	-0.035424754	-1.1074762	0.17829256	0.034956828	0.79425621	0.15241703	-0.002813397	-0.95458472	0.19719437	-0.11782636	-1.3036494	-0.044799089	0.022511242	-1.1787231	0.16669156	0.12043768	1.3926214	0.1415012	0.11084419	0.94375128	0.052999917	-0.007146352	-1.3448309	0.52197921	0.18945213	-0.6171487	0.043524478	0.01685412	-0.79685259	0.17086925	-0.061193597	-1.1144847	-0.2157729	-0.012427721	-1.1250571	0.23150715	0.048914872	-1.4173833	0.11720577	0.009873574	-1.660676	0.065069273	0.046855729	-0.84422302	-0.027096851	-0.044232234	-0.49619076	0.1165208
304	-0.1092186	-0.037415508	-1.1046836	0.18154564	0.036642216	0.79491127	0.15524285	-0.00552778	-0.95366311	0.20063329	-0.12276423	-1.3045166	-0.044961177	0.021902274	-1.1783302	0.16952489	0.12466334	1.3947591	0.14375629	0.11473613	0.94419014	0.054094952	-0.008398877	-1.3452938	0.51846707	0.18958953	-0.61853331	0.044417493	0.016174691	-0.79635406	0.1746121	-0.064372845	-1.1153934	-0.21909344	-0.015502336	-1.1208977	0.23657316	0.046631724	-1.4187076	0.11875728	0.006198067	-1.6613456	0.067510307	0.045737032	-0.84661835	-0.027101787	-0.045464829	-0.49622789	0.11849134
305	-0.11033745	-0.038912021	-1.1015567	0.18512966	0.037732247	0.79574132	0.15862058	-0.007661535	-0.952299	0.20528686	-0.12758566	-1.3044971	-0.04513073	0.021295797	-1.1778059	0.17405389	0.12934896	1.3975614	0.14657302	0.1185559	0.94395882	0.055384137	-0.009655771	-1.3457788	0.51437855	0.19007112	-0.61970764	0.045422874	0.015537178	-0.7958129	0.17979406	-0.06791988	-1.1164815	-0.22279711	-0.017935883	-1.1161675	0.24229211	0.044820566	-1.4198351	0.12101986	0.002669542	-1.6622769	0.070096329	0.044658232	-0.84963489	-0.027134923	-0.046754185	-0.4961068	0.12143943
306	-0.11193036	-0.039814547	-1.0984312	0.18909611	0.038128525	0.7964204	0.16207495	-0.008799756	-0.94958591	0.21101294	-0.13219787	-1.3038629	-0.04537981	0.02072761	-1.1771457	0.18120298	0.1329245	1.3969854	0.14984281	0.12216935	0.94292736	0.056842685	-0.01097713	-1.3458973	0.51015043	0.19159625	-0.62112182	0.046501093	0.014988467	-0.79513633	0.18555275	-0.071203336	-1.1147625	-0.2274982	-0.019360518	-1.111246	0.24867301	0.043573946	-1.4197028	0.12437841	-0.000442953	-1.6631074	0.07396704	0.044820346	-0.85148221	-0.027299024	-0.048092917	-0.49581787	0.12529331
307	-0.10194188	-0.016644722	-1.1179762	0.16600211	0.016464651	0.79330033	0.14404964	0.020709701	-0.96111786	0.19082585	-0.087755948	-1.3039421	-0.043651149	0.025769513	-1.178588	0.15769829	0.090475574	1.3849462	0.13795041	0.087713681	0.94246626	0.050331078	0.000538959	-1.3414857	0.53736401	0.1952734	-0.60355526	0.040236335	0.021754162	-0.79881454	0.16325754	-0.039469577	-1.1141161	-0.20136589	0.012621272	-1.1390486	0.20939256	0.065545827	-1.4165511	0.11676524	0.030695163	-1.6628224	0.052290238	0.056011129	-0.84001571	-0.027489061	-0.038683128	-0.49321079	0.11306655
308	-0.10193104	-0.015910031	-1.1176023	0.16610724	0.015468053	0.79303795	0.14383101	0.022999644	-0.96203566	0.19179846	-0.084719241	-1.3039527	-0.043466229	0.025901575	-1.1782935	0.15753886	0.086629994	1.3840356	0.13872218	0.086408526	0.94241595	0.050704919	0.001271637	-1.3411833	0.53818697	0.19643523	-0.60206962	0.040080842	0.022439932	-0.79893965	0.16380025	-0.037662037	-1.1139133	-0.20060392	0.014404884	-1.1391399	0.20853887	0.067606054	-1.416742	0.11758053	0.031606026	-1.6628038	0.050969798	0.05751387	-0.83970004	-0.027566951	-0.0385671	-0.4926824	0.11328621
309	-0.10194641	-0.015149517	-1.1171176	0.16634315	0.014370947	0.7927379	0.14399643	0.025166254	-0.96264982	0.19310625	-0.082159601	-1.3036866	-0.043301113	0.026025735	-1.1779972	0.15781875	0.083118446	1.3830183	0.13962075	0.085178755	0.94216746	0.051155515	0.001942767	-1.3408388	0.53874373	0.19781809	-0.60077947	0.04003625	0.023103967	-0.79899412	0.16452621	-0.036022525	-1.1134845	-0.20034227	0.016302552	-1.1389565	0.20805666	0.06966161	-1.4169103	0.11847281	0.032475524	-1.6628425	0.050178081	0.059052024	-0.8394112	-0.027693607	-0.038488328	-0.49213931	0.11384933
310	-0.1021544	-0.014371184	-1.1165843	0.1666048	0.013186632	0.79265356	0.1445314	0.027129922	-0.96315062	0.19469704	-0.080009729	-1.3035239	-0.043196257	0.02615501	-1.1776963	0.15847541	0.079953581	1.3820258	0.14065142	0.084017128	0.94187951	0.051683038	0.002552662	-1.3404531	0.53902328	0.19939779	-0.59966975	0.040094536	0.023735795	-0.79902875	0.16547674	-0.034578133	-1.1128912	-0.20028965	0.018188141	-1.1384386	0.20793071	0.071708061	-1.4171371	0.11935306	0.033354685	-1.6630385	0.049983472	0.06056305	-0.83912849	-0.027785864	-0.038432479	-0.4915736	0.11475344
311	-0.10244339	-0.013576973	-1.1159601	0.16690522	0.011905034	0.79276413	0.14542456	0.028740311	-0.96391833	0.19661823	-0.078292891	-1.3032253	-0.043155473	0.026287468	-1.1773938	0.15948066	0.077094041	1.3813056	0.14181927	0.082914136	0.94163907	0.052295133	0.003138866	-1.3400972	0.5389992	0.20113297	-0.59869212	0.040243048	0.02433644	-0.79910672	0.16665782	-0.033296078	-1.1122184	-0.20025983	0.020045908	-1.1375258	0.20818166	0.073762625	-1.4173086	0.12022923	0.034259159	-1.6633769	0.050003119	0.061973896	-0.83922976	-0.02787187	-0.038404305	-0.49098685	0.11600003
312	-0.10273768	-0.012760448	-1.1152159	0.16728444	0.010511079	0.79298633	0.146798	0.030159118	-0.9647038	0.19892123	-0.077160917	-1.3022057	-0.043159075	0.026416922	-1.1770915	0.16085099	0.074524075	1.3808869	0.14313146	0.081861839	0.94147557	0.053012162	0.003704137	-1.3397665	0.53864598	0.20299836	-0.59778553	0.040498998	0.024926649	-0.79918498	0.16805716	-0.032189477	-1.1114229	-0.2007564	0.021888932	-1.1363493	0.20880596	0.075826392	-1.417475	0.12116836	0.035153743	-1.6637815	0.05021356	0.063330367	-0.83971697	-0.027959948	-0.038404737	-0.49037957	0.11759453
313	-0.10298117	-0.011915606	-1.1143324	0.1677693	0.008995838	0.79326302	0.14862189	0.031779084	-0.96442652	0.2015409	-0.07641425	-1.301298	-0.043199483	0.026542136	-1.1767894	0.16259359	0.072211444	1.380805	0.14458576	0.08086668	0.94131613	0.053813875	0.004165737	-1.3393104	0.53791171	0.20497611	-0.59678864	0.040885925	0.025510069	-0.79915768	0.16965386	-0.030958621	-1.1109685	-0.20101273	0.023727806	-1.1346925	0.20981781	0.07790371	-1.4175655	0.12219016	0.036021195	-1.6642319	0.050684985	0.064659104	-0.84053087	-0.028056908	-0.038434744	-0.48975298	0.11951671
314	-0.10319366	-0.011044757	-1.1133211	0.16844612	0.007411472	0.79330289	0.15076526	0.033296783	-0.96369618	0.20456848	-0.076071598	-1.3003494	-0.043243416	0.026655907	-1.1764827	0.16467497	0.070000976	1.3812481	0.14617671	0.079935946	0.94111532	0.054654233	0.00450121	-1.3387049	0.536955	0.20721516	-0.59609264	0.041385785	0.02605225	-0.7989493	0.17146787	-0.029788895	-1.1105564	-0.20123319	0.025619481	-1.1326321	0.21121974	0.079986565	-1.417529	0.12332979	0.03683554	-1.6646768	0.051583856	0.06595137	-0.8415072	-0.028186342	-0.038501129	-0.48911339	0.12181217
315	-0.10499637	-0.011284872	-1.1070042	0.17167862	0.004796371	0.79319859	0.15873355	0.034186143	-0.9585138	0.21379958	-0.080345616	-1.2964861	-0.043578766	0.025989797	-1.1756152	0.17290728	0.071369693	1.3840132	0.15221237	0.084291577	0.93966454	0.057059307	0.002680513	-1.337353	0.52968293	0.21128216	-0.59900838	0.043028969	0.026319336	-0.79787582	0.17791499	-0.030999243	-1.1081516	-0.20449558	0.028445914	-1.1265887	0.2196092	0.08344575	-1.4165308	0.12777191	0.035105713	-1.666677	0.056673698	0.069725901	-0.84434581	-0.028339921	-0.039934058	-0.48753786	0.1296795
316	-0.10811614	-0.012118385	-1.1033269	0.17371257	0.003840391	0.79291469	0.16250491	0.034309782	-0.95409769	0.21871455	-0.083378725	-1.2943051	-0.043819688	0.025513945	-1.1751896	0.1791746	0.077868193	1.3782998	0.15564497	0.088498123	0.9380179	0.058334593	0.001097958	-1.3366781	0.52500665	0.21272112	-0.6026026	0.043827381	0.026011074	-0.79699045	0.18147597	-0.033325341	-1.1051208	-0.2078439	0.0292225	-1.1238041	0.22480889	0.084822968	-1.4153166	0.13088317	0.033019088	-1.6672853	0.059725832	0.072027922	-0.8459087	-0.028736621	-0.041068424	-0.48673716	0.13416617
317	-0.11022571	-0.012652402	-1.100225	0.17522962	0.002872888	0.79246724	0.1643323	0.034879804	-0.95028639	0.22273189	-0.085306056	-1.2922738	-0.043950658	0.025325881	-1.1748757	0.18383241	0.081224345	1.3749079	0.15836334	0.09144529	0.9364177	0.059489302	0.000116522	-1.3362385	0.52151459	0.21399157	-0.60544777	0.044587616	0.025846243	-0.79642278	0.18433852	-0.034819975	-1.1019307	-0.21068501	0.030465741	-1.1219133	0.2286073	0.086311296	-1.4143364	0.13345176	0.031689882	-1.6675407	0.061979298	0.074047886	-0.84745163	-0.028978609	-0.041839268	-0.48590878	0.13780884
318	-0.11140554	-0.012954866	-1.0976287	0.17618951	0.001761904	0.79211098	0.16542284	0.036058124	-0.94794101	0.22605759	-0.086002104	-1.2909786	-0.043930467	0.0254211	-1.1746583	0.18687364	0.082521036	1.3743148	0.16050884	0.093118243	0.93537825	0.060429726	-0.000336202	-1.3359296	0.51919216	0.21515651	-0.60746527	0.04517258	0.025703959	-0.79597706	0.18676673	-0.035462826	-1.1003619	-0.21188822	0.031919796	-1.1203349	0.23102066	0.087974727	-1.4137206	0.13536164	0.031174455	-1.6678684	0.063394435	0.075681932	-0.84903663	-0.028945498	-0.042243425	-0.48507407	0.14099291
319	-0.11236694	-0.01288339	-1.0959139	0.17660417	0.000395412	0.79201001	0.16615233	0.037896514	-0.94708985	0.22864649	-0.085509583	-1.2907027	-0.043728758	0.025794255	-1.1745249	0.18861341	0.082440302	1.3746911	0.16209878	0.093587153	0.93505675	0.061114941	-0.000293101	-1.33567	0.51793927	0.21633543	-0.60852456	0.045596443	0.025611397	-0.79565918	0.18867628	-0.035548896	-1.1002079	-0.21172559	0.033419661	-1.1191341	0.23204303	0.08986333	-1.4133927	0.13664019	0.031451508	-1.6683564	0.06418059	0.077029057	-0.85034627	-0.028807091	-0.042312715	-0.48424405	0.1435629
320	-0.11235582	-0.012700115	-1.0946741	0.17650302	-0.001325921	0.79231155	0.16640736	0.04038671	-0.94757706	0.23039213	-0.083888359	-1.2910522	-0.04326532	0.026400961	-1.1744802	0.18923627	0.080888048	1.3751355	0.16309084	0.092942119	0.93554938	0.061552346	0.000249357	-1.335441	0.51763541	0.21770181	-0.60851038	0.045915257	0.025640192	-0.79546535	0.18996894	-0.035025377	-1.1007841	-0.21064633	0.035152894	-1.118554	0.23169728	0.092111789	-1.4134425	0.13718536	0.032449983	-1.6692308	0.064239375	0.077991664	-0.85151911	-0.028497731	-0.042038459	-0.48343906	0.14558758
321	-0.11197078	-0.012201863	-1.094241	0.17590854	-0.003412169	0.79324681	0.16618113	0.043459065	-0.94939381	0.23154899	-0.080939941	-1.2911522	-0.042627539	0.027295033	-1.1745055	0.18869033	0.077804781	1.3760226	0.16344681	0.091093905	0.93646693	0.061762951	0.001300707	-1.3352101	0.51775575	0.21916237	-0.60696572	0.046309073	0.025950273	-0.79548478	0.19067724	-0.033711176	-1.1017542	-0.20860764	0.037135419	-1.1185713	0.23000634	0.094988637	-1.4138825	0.13693425	0.034117561	-1.6703483	0.063657857	0.07866399	-0.85242337	-0.028074427	-0.041425988	-0.48265502	0.14686695
322	-0.11110042	-0.011410225	-1.0945443	0.17477167	-0.005501795	0.79501969	0.16528952	0.047045305	-0.95248914	0.23203076	-0.076762125	-1.292146	-0.041697949	0.028378284	-1.1746585	0.18675557	0.073405989	1.3780352	0.1631978	0.088009641	0.93777144	0.061762687	0.002882789	-1.3351051	0.51835889	0.22008076	-0.60407561	0.046716891	0.026201526	-0.79624909	0.19080986	-0.031722371	-1.1034976	-0.20564577	0.039485689	-1.1191295	0.22711368	0.097891361	-1.4157038	0.13620889	0.036583614	-1.6713299	0.062495541	0.079258882	-0.85299867	-0.027603896	-0.040488813	-0.48182777	0.14743747
323	-0.11461716	-0.035311367	-1.0940111	0.19320112	0.032345247	0.79694641	0.1685653	-0.002494686	-0.94595355	0.22204915	-0.12883654	-1.2991627	-0.045458257	0.020684324	-1.1759274	0.1890541	0.12715603	1.3907624	0.1563824	0.12003419	0.94085956	0.059834778	-0.011087316	-1.3445772	0.50802338	0.19837333	-0.61880034	0.047757078	0.016090542	-0.79456687	0.1911228	-0.067029558	-1.107691	-0.23115402	-0.013271198	-1.1049932	0.25411147	0.051384173	-1.4180143	0.13104297	0.000793902	-1.6682825	0.076465033	0.048861425	-0.85494304	-0.027630288	-0.048867792	-0.49369788	0.13268949
324	-0.11439651	-0.030969707	-1.0928639	0.19243562	0.027422456	0.79704046	0.16943298	0.004427086	-0.9447791	0.22492899	-0.12177344	-1.2966648	-0.045082573	0.021133637	-1.1755704	0.18985894	0.1201841	1.387485	0.1578754	0.1143669	0.93924177	0.06029151	-0.00962523	-1.3423595	0.50921601	0.20180339	-0.61526686	0.047451075	0.017700642	-0.79467666	0.19221401	-0.062158413	-1.10576	-0.22956622	-0.006590871	-1.1051806	0.25203091	0.059119284	-1.4167266	0.13371575	0.006090271	-1.669227	0.074990101	0.052836582	-0.85612065	-0.027871408	-0.048080713	-0.49226373	0.13518913
325	-0.11403417	-0.026988206	-1.0929768	0.19090329	0.023024628	0.79674959	0.1685919	0.01069855	-0.944318	0.22602832	-0.11495709	-1.2947406	-0.044715125	0.021666851	-1.1753082	0.18974456	0.11335902	1.3848654	0.1585905	0.10895844	0.93818325	0.06041887	-0.008139597	-1.3407279	0.51175225	0.20450546	-0.61220974	0.047090948	0.019149708	-0.7949757	0.19190916	-0.057375789	-1.1042918	-0.22750999	-0.000364376	-1.1065067	0.24883652	0.065508202	-1.4151677	0.1349723	0.011083256	-1.6693393	0.073411405	0.056307413	-0.85457164	-0.028029509	-0.047158379	-0.49104825	0.13669574
326	-0.11318807	-0.023306172	-1.0938536	0.18876465	0.019115472	0.79638016	0.16696629	0.016173868	-0.9449231	0.22642002	-0.10844105	-1.2939684	-0.044403702	0.022301214	-1.1751682	0.18897291	0.10636894	1.3831846	0.15869345	0.10371756	0.93773699	0.060279399	-0.006507323	-1.3395197	0.51468253	0.20654909	-0.60939848	0.046755489	0.020474358	-0.79547435	0.19061527	-0.052781094	-1.1034325	-0.22457992	0.005371399	-1.1082386	0.24484541	0.070816733	-1.4142362	0.13529506	0.01572646	-1.6696342	0.071241245	0.059172519	-0.85322255	-0.028183013	-0.046085589	-0.49006799	0.13682167
327	-0.11211851	-0.020090882	-1.0959007	0.18620339	0.015498843	0.79623163	0.16596997	0.021078942	-0.9468084	0.22590941	-0.10192077	-1.2940682	-0.044186588	0.023040174	-1.1751763	0.18710998	0.0990915	1.3820999	0.15808704	0.098585121	0.93770236	0.05983334	-0.004708045	-1.3386167	0.51794207	0.20809594	-0.60666078	0.046451457	0.021741802	-0.79619426	0.18887973	-0.048113819	-1.1034095	-0.22120212	0.010664594	-1.1110483	0.24017774	0.075220317	-1.41412	0.1348487	0.020244071	-1.6697713	0.068598159	0.061510589	-0.851538	-0.028278399	-0.044875216	-0.48930293	0.13624106
328	-0.11017901	-0.016891811	-1.0982182	0.18299744	0.012285295	0.7959643	0.16470727	0.025460843	-0.94980186	0.22416566	-0.095309377	-1.2948989	-0.044012286	0.023863859	-1.1753	0.18379818	0.091758683	1.3811353	0.15678696	0.093534328	0.93810552	0.059229821	-0.002631024	-1.338079	0.52167588	0.20916273	-0.60402012	0.045784418	0.023034994	-0.79688543	0.18629001	-0.043415502	-1.1040193	-0.21741082	0.015466061	-1.1148583	0.23471908	0.078625232	-1.4145441	0.13348906	0.024638591	-1.6690192	0.065489471	0.063455462	-0.84959513	-0.028224399	-0.043528408	-0.48871243	0.1352472
329	-0.10818741	-0.01430319	-1.1019471	0.17896576	0.009787596	0.79498869	0.16254453	0.029210888	-0.95389354	0.22039065	-0.088792682	-1.2959639	-0.043837622	0.024764495	-1.1755105	0.17954034	0.083951771	1.3810865	0.15466776	0.088585421	0.93880385	0.058213197	-0.000430054	-1.3377306	0.52575278	0.2098686	-0.60116595	0.04483166	0.024314864	-0.79761076	0.18320601	-0.038350966	-1.105674	-0.21256422	0.019965393	-1.1189717	0.22839706	0.080954738	-1.4153923	0.13141781	0.029000232	-1.6681907	0.061809167	0.065203235	-0.84767574	-0.028049355	-0.042008601	-0.4883121	0.1327648
330	-0.10536263	-0.011959805	-1.1063318	0.17442797	0.007472213	0.79442233	0.1583689	0.032182295	-0.95828581	0.21471924	-0.082516424	-1.2971344	-0.043600839	0.025730805	-1.17579	0.17423737	0.073590621	1.3845928	0.15175177	0.083732098	0.93986148	0.057012711	0.002053443	-1.337728	0.53032827	0.210096	-0.59810537	0.043609187	0.02556175	-0.79837507	0.17920586	-0.032988213	-1.1084886	-0.20631641	0.024306959	-1.1237267	0.22119148	0.082197972	-1.4167529	0.12842298	0.033387966	-1.6671308	0.057669513	0.066424862	-0.84525317	-0.02796468	-0.040310677	-0.48819506	0.12897398
331	-0.062542759	-0.034055267	-1.1732405	0.1050243	0.047392525	0.80167466	0.067161836	-0.02738538	-1.0197297	0.083313726	-0.10435685	-1.3457085	-0.030398147	0.029306488	-1.2006136	0.059414759	0.10460836	1.4129146	0.072163075	0.079412833	0.9758113	0.016002234	0.013043758	-1.3656603	0.57889891	0.13116249	-0.57652336	0.020008752	0.017619848	-0.81314474	0.095187806	-0.049414407	-1.1585108	-0.15214925	-0.011923127	-1.2063495	0.1568097	0.00789989	-1.437919	0.049829554	0.036475059	-1.6507665	-0.008441482	0.015177782	-0.81724548	-0.023277922	-0.018318469	-0.51414973	0.042773344
332	-0.063296475	-0.033481531	-1.1756049	0.10361511	0.046495106	0.80108219	0.06297525	-0.024491735	-1.0164526	0.079310864	-0.10060824	-1.3450991	-0.030605346	0.029871017	-1.2020743	0.054206315	0.10177325	1.413545	0.069689155	0.075926773	0.97718364	0.014806886	0.014432909	-1.3653078	0.5819121	0.13161887	-0.57654214	0.018947743	0.018694198	-0.81352568	0.091564208	-0.047328226	-1.1592586	-0.15015979	-0.010636407	-1.2100165	0.15342896	0.007606975	-1.4357404	0.046853289	0.039031003	-1.6516118	-0.009755716	0.016933147	-0.81355762	-0.024061797	-0.017559182	-0.51453608	0.04037701
333	-0.063686833	-0.032621782	-1.177801	0.10229426	0.045511734	0.80002123	0.059013855	-0.021947384	-1.0142951	0.075592972	-0.09676519	-1.3445221	-0.030952273	0.030382158	-1.2034882	0.049509656	0.099306308	1.4133199	0.067364752	0.072188832	0.97824419	0.013486492	0.015202691	-1.3643786	0.58481246	0.13206096	-0.57599461	0.017929481	0.019598549	-0.81367481	0.088192694	-0.046113431	-1.1580925	-0.14869393	-0.009033973	-1.2138693	0.15056424	0.007725962	-1.4327977	0.044754978	0.04104583	-1.6509575	-0.011555591	0.018589547	-0.81040663	-0.024746034	-0.016835593	-0.51486754	0.038152114
334	-0.064167775	-0.031632498	-1.179773	0.10077862	0.04438366	0.79898113	0.055243742	-0.019689254	-1.0129862	0.072354332	-0.093368478	-1.3428588	-0.031532526	0.030729385	-1.2047628	0.045692895	0.097645976	1.4117721	0.064985603	0.068741649	0.97817236	0.01238391	0.015429832	-1.3630949	0.58760583	0.13237058	-0.57508975	0.017105576	0.020237051	-0.81341678	0.085986562	-0.045197029	-1.1558806	-0.1483977	-0.007049554	-1.21769	0.14737982	0.008468997	-1.4311963	0.043888249	0.042183254	-1.6496332	-0.013312336	0.02004284	-0.80754614	-0.025340928	-0.01614831	-0.51514119	0.036145236
335	-0.064804882	-0.030488312	-1.1815183	0.099110253	0.04313672	0.79780942	0.051910326	-0.01782983	-1.011695	0.069509052	-0.089868523	-1.3410016	-0.032237273	0.031016063	-1.2059281	0.042618457	0.096039794	1.4096638	0.062586039	0.065890051	0.97652298	0.011363779	0.01575396	-1.3617842	0.59030676	0.13274638	-0.57420647	0.016456643	0.020826397	-0.81300491	0.083839759	-0.043869998	-1.1538589	-0.14847696	-0.004483752	-1.2214202	0.14415394	0.00969303	-1.4298428	0.043696549	0.043204233	-1.6481533	-0.014946394	0.021363173	-0.80489624	-0.025864186	-0.015488571	-0.51535463	0.034329522
336	-0.065624312	-0.029109431	-1.1831117	0.097828016	0.041552931	0.79564399	0.048783187	-0.016214777	-1.0108492	0.06695205	-0.085933976	-1.3395872	-0.032999773	0.031379081	-1.2070644	0.040044349	0.094156995	1.4070991	0.060153335	0.063206233	0.97349751	0.010231525	0.016478809	-1.3605547	0.59324169	0.1339296	-0.57396179	0.015869725	0.021533698	-0.81259203	0.081061184	-0.042060811	-1.1523689	-0.14884011	-0.001286747	-1.2252288	0.14090031	0.011460467	-1.4284388	0.043807037	0.04465251	-1.6464578	-0.016159443	0.022872452	-0.80203331	-0.0263348	-0.014821988	-0.51550692	0.032624975
337	-0.066078216	-0.027376924	-1.1846892	0.096150644	0.03946431	0.79261011	0.045638774	-0.014801289	-1.0116125	0.064805381	-0.081651226	-1.338181	-0.033673186	0.031955332	-1.208288	0.037760742	0.091850944	1.4036859	0.057483573	0.060078081	0.96919787	0.009004998	0.017423706	-1.3593111	0.59709477	0.13623942	-0.57405615	0.015190914	0.022442851	-0.81272429	0.077905081	-0.040013429	-1.1510675	-0.14998822	0.002737609	-1.2293674	0.13733469	0.013807492	-1.4271563	0.044287983	0.046850856	-1.6440126	-0.018417571	0.024209233	-0.79994535	-0.026604293	-0.014049358	-0.51561081	0.030637629
338	-0.065579697	-0.025457511	-1.1860681	0.092996903	0.037650321	0.79085761	0.042860642	-0.013831723	-1.0131922	0.062449235	-0.077087402	-1.3383296	-0.033860892	0.03271516	-1.20968	0.035551708	0.088526249	1.4023575	0.054857895	0.055797655	0.96559447	0.007735703	0.018349115	-1.3579013	0.59936273	0.13592637	-0.57182473	0.014580023	0.023261126	-0.81305236	0.074856758	-0.037870582	-1.1481875	-0.14959157	0.007058654	-1.2338767	0.13333978	0.016357567	-1.4273248	0.043572083	0.050388914	-1.642344	-0.021252867	0.024585513	-0.79915923	-0.026527049	-0.01324952	-0.51567811	0.028685899
339	-0.065606847	-0.021635571	-1.1845058	0.092421927	0.032732423	0.79128283	0.045411173	-0.008292302	-1.0144536	0.067060605	-0.073789202	-1.3394626	-0.033581324	0.034422427	-1.2083694	0.038913652	0.081707105	1.4021163	0.058541298	0.050706431	0.96464294	0.008194305	0.021919096	-1.3553023	0.59880435	0.13928024	-0.56743014	0.015531419	0.02481883	-0.81354797	0.076598629	-0.031358238	-1.1472652	-0.14676225	0.014775593	-1.2340703	0.13014431	0.023943499	-1.4302225	0.045964874	0.054516513	-1.6441641	-0.021759169	0.028469699	-0.80088508	-0.026300823	-0.012580158	-0.51281685	0.031076282
340	-0.066847555	-0.019321688	-1.1827723	0.093277171	0.028159359	0.79017001	0.049041394	-0.00260881	-1.0125127	0.07418406	-0.073026866	-1.3393893	-0.03361892	0.035803586	-1.2056192	0.042678263	0.076898813	1.4005259	0.062206477	0.048023343	0.96275902	0.009599854	0.023508037	-1.3531951	0.59883028	0.14406787	-0.56522095	0.016398886	0.026395606	-0.81289667	0.080464914	-0.02672595	-1.1442639	-0.14844079	0.019740285	-1.2318777	0.12902942	0.029410334	-1.4291261	0.048998825	0.058104955	-1.6436614	-0.020772852	0.033118736	-0.802508	-0.027074886	-0.011956026	-0.51029104	0.034555502
341	-0.067773595	-0.016839176	-1.1814033	0.093777567	0.023724239	0.78924561	0.052664097	0.002736031	-1.0114731	0.080022141	-0.07057257	-1.3374884	-0.03455963	0.037120566	-1.2037108	0.046030637	0.071844891	1.3985	0.065078281	0.044807024	0.96087593	0.009968731	0.024126174	-1.3503133	0.59940171	0.14869483	-0.5630914	0.016813267	0.028000671	-0.81203806	0.083155259	-0.022044104	-1.141295	-0.14956582	0.024483815	-1.2297046	0.12778005	0.034520488	-1.4279871	0.051874492	0.061392825	-1.64364	-0.020534897	0.037864346	-0.80331033	-0.027558908	-0.011223624	-0.50808048	0.036634747
342	-0.06852629	-0.014163402	-1.180491	0.093971133	0.019376799	0.78874117	0.055584464	0.008114916	-1.0102644	0.085010052	-0.066940673	-1.3361213	-0.035652105	0.038288649	-1.20254	0.049260788	0.066651672	1.3965603	0.067842238	0.04146697	0.95953268	0.010456714	0.025282072	-1.3482341	0.60014391	0.15310562	-0.56099862	0.017162863	0.029349452	-0.81147301	0.085318431	-0.017289884	-1.1389608	-0.1491973	0.028988808	-1.2271236	0.12681387	0.039511263	-1.4273523	0.054779124	0.064516671	-1.6448517	-0.020834506	0.042284947	-0.80377442	-0.028145542	-0.010225422	-0.50631708	0.038690265
343	-0.069016397	-0.011284973	-1.1799651	0.093811445	0.015088209	0.78857154	0.0580355	0.013431584	-1.0092205	0.089099094	-0.061941739	-1.3345653	-0.036451001	0.039467435	-1.2015914	0.052741688	0.061343048	1.3953332	0.070077784	0.03776677	0.95843571	0.01097842	0.026735056	-1.3466574	0.60118312	0.1573707	-0.55900002	0.017679784	0.030432798	-0.81132799	0.086748712	-0.012411955	-1.1369151	-0.14943855	0.033576973	-1.2251561	0.12593518	0.044436377	-1.426946	0.057434864	0.067932971	-1.6454351	-0.021641921	0.046384037	-0.8039639	-0.028363502	-0.009124019	-0.50477862	0.041070994
344	-0.069215506	-0.008193964	-1.1797971	0.093298987	0.01088418	0.78893912	0.060353026	0.018658824	-1.0087924	0.092708044	-0.055578027	-1.3332082	-0.036443666	0.040757034	-1.2002534	0.055724211	0.055789959	1.3933959	0.072404146	0.034014136	0.95779359	0.011486772	0.028392684	-1.3454694	0.60248721	0.16163673	-0.55712765	0.01812744	0.031390119	-0.81133449	0.088389702	-0.00740475	-1.1357108	-0.1492805	0.038086172	-1.2233186	0.12513499	0.049260031	-1.4269887	0.05983571	0.071312159	-1.6466228	-0.022734713	0.050267085	-0.80474776	-0.028325971	-0.00786197	-0.50347036	0.043477215
345	-0.06913653	-0.004892849	-1.1799951	0.09237083	0.006779489	0.7893464	0.062632471	0.023789488	-1.0091399	0.09613537	-0.047952931	-1.3326039	-0.035926696	0.042020619	-1.1988783	0.058712374	0.050059356	1.3917254	0.074985772	0.030278653	0.95767087	0.012391743	0.030287523	-1.3450613	0.60442978	0.16614026	-0.55558538	0.018360384	0.032266919	-0.81138021	0.089658104	-0.002289533	-1.1349488	-0.14907302	0.042644724	-1.2217184	0.12390602	0.053789251	-1.4265062	0.061686866	0.074580953	-1.647882	-0.02413786	0.054049116	-0.80616325	-0.027848152	-0.006518157	-0.50233012	0.04493672
346	-0.068681218	-0.001427764	-1.1804945	0.091146246	0.001966301	0.78844953	0.064459093	0.028860284	-1.0097086	0.098905995	-0.039396536	-1.3332959	-0.035455294	0.043291613	-1.1978655	0.061473381	0.044141095	1.3896577	0.077568412	0.026440132	0.95808035	0.01274676	0.032164034	-1.3445086	0.60414153	0.17094992	-0.55318904	0.018408921	0.033054501	-0.81149864	0.090110131	0.003103619	-1.1339992	-0.14932752	0.047875393	-1.2202773	0.12241094	0.058566004	-1.4240763	0.064756975	0.079440571	-1.6449467	-0.025904957	0.057710305	-0.80808598	-0.0271255	-0.005022605	-0.50144827	0.048169684
347	-0.0685606	0.007506311	-1.1801497	0.087526321	-0.003001101	0.79168022	0.062004451	0.035362761	-1.0125778	0.099559322	-0.025982093	-1.3336358	-0.033619188	0.045774329	-1.1976423	0.061288498	0.034583271	1.3886433	0.077784263	0.016319126	0.96231848	0.01285136	0.036241312	-1.3454527	0.60498458	0.17311354	-0.54465145	0.018270792	0.03445898	-0.8126322	0.090307117	0.010391068	-1.1365393	-0.14382903	0.053274941	-1.2197579	0.1184704	0.065078177	-1.4254792	0.062974244	0.085928775	-1.6456846	-0.031078057	0.061996743	-0.80972755	-0.024882978	-0.001818022	-0.500718	0.04913665
348	-0.068783551	0.013764701	-1.1790301	0.085360587	-0.004030797	0.79323983	0.05911449	0.036416076	-1.0165602	0.097516239	-0.022874404	-1.3355076	-0.032101277	0.046731278	-1.1983666	0.058258448	0.03116449	1.3895828	0.076202929	0.010495947	0.96493798	0.012452845	0.03820407	-1.3467307	0.6075905	0.17117447	-0.53946847	0.018075312	0.03512717	-0.81362015	0.089710191	0.012244412	-1.1391207	-0.1398271	0.054645214	-1.2211057	0.11546019	0.066645533	-1.4277008	0.05938324	0.088298827	-1.6460977	-0.03422391	0.06289237	-0.80896336	-0.023560449	-0.000421214	-0.50077552	0.047998704
349	-0.065811105	0.016029302	-1.1778347	0.08294557	-0.004886349	0.79478836	0.056491893	0.036963347	-1.0204947	0.094841354	-0.019810598	-1.3377221	-0.030547237	0.047638074	-1.1991422	0.055096548	0.027900012	1.390766	0.075025924	0.006133074	0.9680059	0.011782087	0.040161267	-1.347975	0.60963047	0.1691996	-0.5340814	0.017692976	0.035766546	-0.81466532	0.088640116	0.014245352	-1.1414438	-0.13568625	0.055839919	-1.2228794	0.11223961	0.067681327	-1.4299334	0.055982195	0.090274274	-1.6465726	-0.037294094	0.063595839	-0.808676	-0.022398997	0.00093877	-0.50097656	0.046768237
350	-0.062602334	0.017271407	-1.1778859	0.080252044	-0.005606665	0.79629946	0.054602969	0.036454108	-1.0245197	0.091617681	-0.016686697	-1.3401405	-0.029015018	0.048635326	-1.1999154	0.051795904	0.024681803	1.3919173	0.073428929	0.002659655	0.97073972	0.010851572	0.042107869	-1.3492178	0.61229903	0.16741654	-0.52907985	0.017048804	0.03645695	-0.81567961	0.08747036	0.015831169	-1.1442138	-0.13143536	0.056843758	-1.2250537	0.1087904	0.068440646	-1.4320097	0.052965898	0.092186376	-1.6468883	-0.040270336	0.063955903	-0.80888498	-0.021360822	0.00223495	-0.50135291	0.045490108
351	-0.059563167	0.018913494	-1.1788697	0.077363476	-0.005945749	0.79804903	0.052145153	0.036120653	-1.0279183	0.087776236	-0.013836918	-1.3430655	-0.027418934	0.04958741	-1.200738	0.04831231	0.021667851	1.393356	0.071298577	-0.000169949	0.97297853	0.009597966	0.044122059	-1.3502226	0.61540443	0.16574414	-0.52436119	0.016223148	0.037125915	-0.81675321	0.085754625	0.017667431	-1.1466823	-0.12698786	0.05744154	-1.2275888	0.10523757	0.068364277	-1.4342773	0.050236382	0.093987159	-1.6471419	-0.043246634	0.063846916	-0.80960917	-0.020431625	0.003501064	-0.50189757	0.04412264
352	-0.056454174	0.02093995	-1.1805329	0.074317001	-0.005628684	0.80060351	0.04886768	0.036301479	-1.0307808	0.08305452	-0.012325989	-1.3479365	-0.025599847	0.050202128	-1.2017102	0.044588685	0.018786702	1.3951044	0.06884858	-0.002963775	0.97410905	0.008166326	0.046048272	-1.3515487	0.61819369	0.16381606	-0.51949143	0.01524114	0.037743986	-0.8179493	0.08413139	0.018781962	-1.1503081	-0.12215275	0.057661694	-1.2304405	0.10146651	0.068004698	-1.4365861	0.047724966	0.095753163	-1.6473863	-0.046482008	0.06276983	-0.81145704	-0.019780936	0.004930357	-0.50244361	0.042648099
353	-0.052455727	0.022132171	-1.1829462	0.070597887	-0.005717922	0.80287772	0.044294208	0.037446275	-1.0324696	0.077838629	-0.00901427	-1.3539338	-0.023860982	0.051225927	-1.2025666	0.040432677	0.016044147	1.3976439	0.066518255	-0.006033919	0.97347981	0.006472985	0.048002455	-1.3530134	0.62207001	0.16216412	-0.51524496	0.014181755	0.038245302	-0.81949085	0.081608057	0.020638054	-1.1535052	-0.11699329	0.058627553	-1.2337234	0.097227439	0.068105757	-1.4384906	0.045897678	0.098148055	-1.6470827	-0.056375507	0.044139307	-0.83682698	-0.019409388	0.006483018	-0.50299627	0.041039292
354	-0.048846774	0.024388699	-1.1858376	0.066327266	-0.006207003	0.80443996	0.039168686	0.038722727	-1.0329386	0.072860502	-0.001599723	-1.3560569	-0.02209454	0.052393928	-1.2034059	0.036430947	0.012346412	1.3988395	0.063908271	-0.008366485	0.97233945	0.004433806	0.050063271	-1.3539066	0.62644076	0.16077672	-0.5113498	0.012702714	0.039021458	-0.8206439	0.078109905	0.023401715	-1.1552447	-0.11238387	0.06137168	-1.237705	0.092647597	0.068124332	-1.4401156	0.044837724	0.10077929	-1.6462053	-0.053957079	0.062628493	-0.81151432	-0.019368041	0.008095468	-0.50357407	0.039329235
355	-0.04600969	0.027034694	-1.1895179	0.062557079	-0.006754675	0.80368364	0.034177504	0.039604839	-1.0335352	0.067837499	0.004164005	-1.3537409	-0.020877203	0.054191735	-1.2040811	0.033347733	0.008494861	1.3974535	0.060835339	-0.009987734	0.97098076	0.002124193	0.052054029	-1.3542231	0.63118106	0.16013759	-0.50786811	0.010835674	0.039897673	-0.82123345	0.074307345	0.026184373	-1.1551238	-0.10850115	0.064368241	-1.2422663	0.087777466	0.067899004	-1.4410205	0.044008393	0.10306626	-1.6453487	-0.05616539	0.063775353	-0.80990595	-0.019520821	0.009667759	-0.50428462	0.037806973
356	-0.044878032	0.028527658	-1.1929178	0.05917662	-0.008479457	0.80207634	0.030422475	0.041202951	-1.0336406	0.062763408	0.007063845	-1.3523297	-0.019493662	0.055382885	-1.2064637	0.029400423	0.00569837	1.3957752	0.057964623	-0.013426591	0.97104859	-0.000513405	0.052915979	-1.3538184	0.63399011	0.15931872	-0.50772363	0.008667097	0.040938325	-0.82246649	0.069824465	0.028443715	-1.1552973	-0.10544492	0.066921152	-1.247594	0.082741521	0.068837605	-1.440701	0.042699289	0.10589401	-1.6447707	-0.058082033	0.063202336	-0.80744934	-0.019721588	0.01154962	-0.50523502	0.034800451
357	-0.044106446	0.02987322	-1.1964415	0.056134082	-0.009668373	0.80010301	0.026388714	0.042379063	-1.0341233	0.057876386	0.009600429	-1.3528377	-0.0192944	0.0570786	-1.2086024	0.025217894	0.003390732	1.3941671	0.054650918	-0.016288875	0.97100347	-0.003184091	0.053680453	-1.3537397	0.6368742	0.15864733	-0.50788796	0.006547228	0.041759528	-0.82365388	0.065374315	0.029912217	-1.1559806	-0.10294421	0.068880625	-1.2529149	0.07798712	0.069394119	-1.4394655	0.041123293	0.1083779	-1.6440881	-0.059489135	0.062941402	-0.80457574	-0.020014914	0.013217257	-0.50628424	0.031749941
358	-0.043518849	0.03094412	-1.2000802	0.053365819	-0.010262604	0.79802543	0.022449695	0.042749934	-1.0313464	0.053415369	0.011309263	-1.3531976	-0.01928647	0.05843208	-1.2107645	0.020790474	0.001569774	1.3930033	0.050885227	-0.018607646	0.97085005	-0.005835531	0.054617327	-1.3543594	0.63977247	0.15809371	-0.50826961	0.004381829	0.042360984	-0.82457852	0.061055299	0.030806752	-1.155834	-0.10175887	0.07091441	-1.2580464	0.073608033	0.069388725	-1.4380835	0.039444145	0.11046797	-1.6430548	-0.06043417	0.062812649	-0.80137604	-0.020369504	0.014674861	-0.50743902	0.028442482
359	-0.042515103	0.031415232	-1.2036977	0.051009465	-0.010227467	0.79568785	0.018504368	0.042725161	-1.0292759	0.049361382	0.012216914	-1.3534819	-0.019139707	0.059367072	-1.2129962	0.016114935	0.00012994	1.3927792	0.046385173	-0.020600742	0.97122675	-0.008597904	0.055138476	-1.3541461	0.6426512	0.15758923	-0.50885671	0.00226458	0.042737748	-0.82545739	0.056973495	0.031175243	-1.1546388	-0.10202788	0.073025666	-1.2627339	0.06968113	0.068957254	-1.4362123	0.037696626	0.11207212	-1.6415198	-0.061976116	0.062429901	-0.79876453	-0.021067066	0.015857166	-0.50860298	0.024741635
360	-0.04145138	0.031535164	-1.2073405	0.048482195	-0.009688419	0.79399621	0.014314402	0.042441506	-1.0288168	0.045830231	0.01227909	-1.3541327	-0.019221349	0.060092539	-1.2152206	0.011388884	-0.000855813	1.3921171	0.042284597	-0.021449868	0.96952856	-0.011360724	0.055697665	-1.3542398	0.64550531	0.15716156	-0.5097236	0.000246927	0.042919185	-0.82639867	0.053001694	0.030781692	-1.1537306	-0.10244916	0.074129313	-1.2671909	0.066093475	0.067581721	-1.4350225	0.03567981	0.11327782	-1.6398178	-0.063811876	0.06197368	-0.7964108	-0.02175371	0.016820792	-0.50988775	0.021053584
361	-0.040070876	0.031238364	-1.2109348	0.046013709	-0.008578406	0.79249913	0.010008617	0.04174703	-1.0286334	0.042304777	0.011810161	-1.354037	-0.019674314	0.060643863	-1.2174147	0.006511375	-0.001439104	1.3914642	0.037592586	-0.021719463	0.96777529	-0.014305539	0.055722039	-1.353532	0.64832127	0.15660253	-0.51095188	-0.001810498	0.042864293	-0.82709801	0.049045172	0.029592499	-1.15353	-0.10310083	0.074300461	-1.271494	0.062855281	0.065525495	-1.4339367	0.033276554	0.11420949	-1.6382141	-0.065615535	0.061528545	-0.79402238	-0.022564089	0.017525129	-0.51124877	0.017085517
362	-0.039386742	0.030966777	-1.2147567	0.043842029	-0.006852007	0.79089016	0.005779427	0.0404066	-1.0277852	0.038207173	0.011055782	-1.3512357	-0.019826381	0.060851961	-1.2196922	0.001424291	-0.001706793	1.3909407	0.031988826	-0.021931928	0.96704406	-0.017137153	0.056087501	-1.3536506	0.65108997	0.15555243	-0.51250488	-0.00388619	0.042556949	-0.82757431	0.04529994	0.02766775	-1.1527317	-0.10365351	0.073506407	-1.2757775	0.060320888	0.06293042	-1.4320631	0.030586394	0.11479864	-1.6365012	-0.067078188	0.061161488	-0.79140776	-0.023076074	0.018144434	-0.51284468	0.012696352
363	-0.039683595	0.030690925	-1.2189121	0.042000189	-0.004535199	0.78918052	0.001212785	0.038926668	-1.0283306	0.034949899	0.009240045	-1.3493313	-0.021048917	0.061038412	-1.22182	-0.003704176	-0.00129029	1.3898209	0.025840241	-0.021889692	0.96681875	-0.020083768	0.056153417	-1.3534052	0.65377557	0.15347728	-0.51366436	-0.00591022	0.042029675	-0.82797968	0.041530631	0.025004283	-1.1526867	-0.10498878	0.072155356	-1.2798086	0.058085036	0.059434343	-1.4307021	0.027848745	0.11485771	-1.6342447	-0.067960538	0.060974963	-0.78852582	-0.023618346	0.018594524	-0.51455748	0.007761301
364	-0.040719885	0.026096387	-1.2240742	0.040183667	0.003006016	0.78506482	-0.006053565	0.034104951	-1.0290706	0.028260274	0.003178756	-1.349299	-0.022232782	0.059205264	-1.224986	-0.014477192	0.003767875	1.3890707	0.015004285	-0.018242495	0.96697491	-0.024591556	0.055223811	-1.354479	0.65642589	0.14621878	-0.5165208	-0.008016345	0.0404092	-0.82896405	0.035487283	0.018634956	-1.1538162	-0.10688329	0.064265639	-1.287331	0.055767991	0.051003702	-1.4309487	0.021737628	0.11164013	-1.6309919	-0.068240628	0.057793245	-0.78342301	-0.024461187	0.017971165	-0.51766652	-0.000825012
365	-0.040874451	0.021967169	-1.224727	0.040459305	0.007522033	0.78299803	-0.00822996	0.030856917	-1.0290817	0.024538785	-0.000863857	-1.3479263	-0.021842685	0.05733116	-1.226011	-0.018651886	0.009230909	1.3885503	0.011094049	-0.014542027	0.96739584	-0.025866942	0.053975929	-1.3556843	0.65603989	0.14177343	-0.51995784	-0.008171651	0.039276883	-0.82886237	0.033491943	0.015119389	-1.1544497	-0.10797353	0.058320362	-1.2902495	0.056627404	0.046286754	-1.4310107	0.018784089	0.10870762	-1.6304228	-0.068115339	0.054338023	-0.78147572	-0.024446871	0.017110016	-0.51901841	-0.003683555
366	-0.041142732	0.017777301	-1.2252918	0.041402448	0.011829416	0.78114963	-0.010036474	0.027367739	-1.0292276	0.021448491	-0.005163715	-1.3459836	-0.02219986	0.055348963	-1.2266233	-0.021764118	0.015150517	1.3878851	0.007674636	-0.010231903	0.96791571	-0.026847914	0.052349698	-1.3567715	0.65486115	0.13794911	-0.52419269	-0.008220096	0.038136348	-0.82842946	0.031880751	0.011130444	-1.1547065	-0.10976732	0.05240931	-1.2924296	0.05776953	0.04137807	-1.4311005	0.016206006	0.10564107	-1.6298716	-0.068299435	0.050478198	-0.77985269	-0.024297073	0.016282897	-0.52046549	-0.00624201
367	-0.041724641	0.01355069	-1.2258003	0.042323876	0.016076203	0.78001022	-0.011347001	0.023591634	-1.0292742	0.019005664	-0.009688939	-1.3439569	-0.022441847	0.053260051	-1.2271771	-0.024274327	0.021325517	1.3875631	0.004700827	-0.005382982	0.96867311	-0.027525911	0.050460387	-1.3579335	0.65357947	0.1340299	-0.52829409	-0.008148754	0.037007809	-0.82796633	0.03065202	0.006717809	-1.1546754	-0.11285711	0.046888765	-1.2935728	0.059779178	0.036552396	-1.4302189	0.014610833	0.10227218	-1.6289452	-0.066194579	0.047501739	-0.77788174	-0.024196362	0.01533105	-0.52193552	-0.008306694
368	-0.042513046	0.009278693	-1.2262243	0.043290582	0.020338511	0.77947754	-0.012099363	0.019601796	-1.0291762	0.017136607	-0.014489375	-1.3420768	-0.022636507	0.051063918	-1.2276671	-0.025633527	0.027932405	1.3869873	0.002095846	-5.32E-05	0.96982419	-0.027908243	0.048289705	-1.3591448	0.65234917	0.12988006	-0.53246343	-0.007978357	0.03581414	-0.82763398	0.029644949	0.001965988	-1.1548836	-0.11564978	0.04128873	-1.2942604	0.062031798	0.03160315	-1.4293618	0.013288708	0.098855808	-1.6281925	-0.064649694	0.044023581	-0.77631021	-0.024300568	0.014094318	-0.52329808	-0.009902551
369	-0.043636993	0.005011999	-1.2265543	0.04527162	0.024350503	0.77889532	-0.012382289	0.015511167	-1.0290868	0.015600607	-0.019694056	-1.3406929	-0.023494963	0.04874891	-1.2276976	-0.026396951	0.034901552	1.3866596	-0.000120322	0.005848787	0.97128469	-0.027988056	0.045819424	-1.3603939	0.65109462	0.12530679	-0.53685182	-0.007709421	0.034551766	-0.82726532	0.028876198	-0.003189324	-1.1552356	-0.11852543	0.035639234	-1.2943901	0.064401515	0.026229786	-1.4289298	0.012320969	0.095359363	-1.6275231	-0.062870517	0.040425751	-0.77493429	-0.024495054	0.012660868	-0.52463555	-0.011473306
370	-0.043709092	0.000235686	-1.2268702	0.048121426	0.02805989	0.77839333	-0.012161389	0.011473032	-1.0289496	0.015168118	-0.024988506	-1.3385417	-0.023940481	0.046290301	-1.2278521	-0.02689752	0.042318273	1.3868626	-0.001632312	0.012534914	0.97232473	-0.027734155	0.043295775	-1.3623813	0.64881408	0.12148572	-0.54207194	-0.007334946	0.033228334	-0.82681167	0.028417403	-0.008789408	-1.155513	-0.12167276	0.029998766	-1.2938913	0.067358732	0.020896519	-1.4279217	0.011473478	0.09178891	-1.6270649	-0.060313236	0.037170876	-0.77327615	-0.024840664	0.010982032	-0.52588147	-0.013439299
371	-0.045747411	-0.003855815	-1.2269533	0.051766805	0.031343035	0.77803451	-0.011804026	0.007397134	-1.0292041	0.014062307	-0.031109195	-1.3381878	-0.024620747	0.043671977	-1.2277606	-0.027286936	0.050249759	1.3877993	-0.002847691	0.019757496	0.9739424	-0.027162716	0.039925855	-1.36309	0.64573997	0.11872176	-0.54794282	-0.006851416	0.031998616	-0.82601827	0.028321343	-0.014812137	-1.1555793	-0.12497197	0.024231236	-1.292845	0.070656158	0.015275087	-1.4269747	0.011048932	0.088086352	-1.6266342	-0.058382437	0.033034295	-0.77261811	-0.025349982	0.009078239	-0.52701175	-0.014286894
372	-0.05087829	-0.012354699	-1.224357	0.059075024	0.036559485	0.77871352	-0.008735509	-0.002425891	-1.0281742	0.015767258	-0.042642511	-1.3379295	-0.026515646	0.03939021	-1.2262177	-0.023429003	0.06663049	1.3897238	0.001045796	0.034977805	0.97428668	-0.023923777	0.033443481	-1.3629104	0.63795656	0.11780828	-0.55844176	-0.00478007	0.029411724	-0.8238517	0.031337306	-0.024194248	-1.1543347	-0.13307968	0.014810085	-1.286773	0.078775086	0.008376533	-1.4248109	0.012580714	0.078450605	-1.626418	-0.050110608	0.026706766	-0.77273279	-0.026809171	0.004966933	-0.52817303	-0.01290013
373	-0.053469323	-0.016328776	-1.2213749	0.062932864	0.037677091	0.77931333	-0.004216147	-0.005022395	-1.0249739	0.02063797	-0.046890024	-1.3356129	-0.027458284	0.037945502	-1.2248021	-0.018524937	0.073279992	1.3899971	0.006263699	0.04107536	0.97268385	-0.021122685	0.030828917	-1.3621001	0.63323969	0.11941712	-0.56174105	-0.003097304	0.028274173	-0.82247418	0.034468081	-0.026960505	-1.1536541	-0.13661511	0.011494783	-1.28221	0.083533138	0.007634872	-1.4245107	0.01514049	0.073267952	-1.6266612	-0.045218144	0.024377078	-0.77476162	-0.0272546	0.00289283	-0.52812022	-0.010168867
374	-0.056728326	-0.018885182	-1.2177784	0.066704534	0.038621191	0.78025907	0.00076725	-0.007050209	-1.0218326	0.026205866	-0.050680242	-1.3328799	-0.028685376	0.036992144	-1.223246	-0.013129546	0.078706652	1.3908184	0.012439408	0.045437645	0.97017503	-0.018014951	0.028464235	-1.361385	0.62857944	0.12068026	-0.5645507	-0.001234004	0.027304772	-0.82105684	0.038152952	-0.029299857	-1.1528862	-0.1396499	0.009016222	-1.2771866	0.08870478	0.007293076	-1.4246815	0.018583391	0.068785816	-1.6271397	-0.040296078	0.022997262	-0.77677619	-0.027614906	0.000808111	-0.52754754	-0.006089976
375	-0.05922363	-0.02110818	-1.2138013	0.070416309	0.039449271	0.7815814	0.00609422	-0.009212824	-1.0198306	0.031224526	-0.054686666	-1.3321589	-0.029887391	0.036251135	-1.2215878	-0.007324727	0.083019562	1.3924086	0.018435238	0.049242545	0.96897304	-0.014621811	0.026333369	-1.3609731	0.624017	0.12171133	-0.56715065	0.000826401	0.026445106	-0.81968266	0.042365637	-0.031267982	-1.1521252	-0.14192088	0.007031916	-1.2717038	0.094335213	0.007403397	-1.4251971	0.021947818	0.064729638	-1.6283858	-0.03675729	0.021569548	-0.77975857	-0.027765298	-0.001335307	-0.52665049	-0.002578504
376	-0.060921554	-0.022969572	-1.2093445	0.074144684	0.04019345	0.783355	0.01199626	-0.011136238	-1.0186006	0.036191702	-0.058770604	-1.3327869	-0.030957488	0.035561319	-1.2197906	-0.000989386	0.086308502	1.394914	0.024410853	0.052772041	0.96911246	-0.01094936	0.024491703	-1.3609228	0.61938173	0.1227592	-0.5694707	0.003109631	0.025647046	-0.81841981	0.047100704	-0.032982204	-1.1515825	-0.14371118	0.005929871	-1.2657111	0.10047858	0.007990649	-1.4260529	0.025058044	0.060896296	-1.6305476	-0.033652324	0.020702925	-0.78305066	-0.027579963	-0.003634565	-0.52557421	0.001191947
377	-0.061566856	-0.024553398	-1.2042474	0.078048937	0.040833924	0.78571063	0.018508248	-0.012611615	-1.0177624	0.042062312	-0.062269449	-1.332656	-0.031859167	0.034867492	-1.2178247	0.005892459	0.088885792	1.3993665	0.03116899	0.054975979	0.96900755	-0.006976748	0.023013027	-1.3606536	0.61435211	0.12385671	-0.57134736	0.005626793	0.024901174	-0.81727713	0.052408285	-0.034404416	-1.1512538	-0.14500247	0.005690194	-1.2592311	0.10722143	0.009072545	-1.4273256	0.028440025	0.057377998	-1.6334276	-0.030194055	0.021067845	-0.78620088	-0.026998539	-0.006136646	-0.52420408	0.006138586
378	-0.062670305	-0.024987083	-1.1987834	0.082392476	0.040713135	0.78833061	0.025621215	-0.013667164	-1.0172855	0.047841467	-0.065891325	-1.3339982	-0.032535017	0.034163173	-1.2156832	0.014650878	0.090056203	1.4032938	0.038629986	0.055602271	0.96837324	-0.002694179	0.021855488	-1.3598924	0.60885495	0.12617043	-0.57184613	0.008364423	0.0242374	-0.81620651	0.058310922	-0.035362612	-1.1508721	-0.14590591	0.006408196	-1.2523245	0.11485001	0.010290159	-1.4297271	0.033084989	0.055049587	-1.6360587	-0.027810706	0.021248521	-0.79029047	-0.026077094	-0.008766324	-0.52222121	0.012406802
379	-0.063490555	-0.024740426	-1.1928942	0.086891375	0.039294761	0.79046625	0.03292663	-0.013762468	-1.0161364	0.053855605	-0.069408678	-1.336071	-0.033350371	0.033721443	-1.2134137	0.024805572	0.088776745	1.4032623	0.046580553	0.055114552	0.96792334	0.001792057	0.020675361	-1.358242	0.60425013	0.13070883	-0.57080382	0.011249973	0.023795597	-0.81502068	0.064679161	-0.035669144	-1.1497623	-0.14585884	0.007603394	-1.2447643	0.12256709	0.014031528	-1.43001	0.037632585	0.05283051	-1.6396905	-0.025436172	0.022108182	-0.79470444	-0.02590975	-0.01082513	-0.51907629	0.019995563
380	-0.046784334	0.019871779	-1.1598766	0.08627519	-0.012766549	0.81961906	0.077201664	0.042495176	-1.043076	0.11533643	-0.008447596	-1.3721828	-0.024383096	0.046075124	-1.1914909	0.073853239	0.007018029	1.4175968	0.10303387	0.004872335	0.98031074	0.02451903	0.046614524	-1.3558435	0.58370733	0.17254749	-0.5195213	0.022680152	0.037425127	-0.82099366	0.11002067	0.02081077	-1.1593751	-0.10084438	0.060599059	-1.2100494	0.11235046	0.085353903	-1.4595598	0.051876385	0.092909276	-1.6675597	-0.037657678	0.07273069	-0.83493078	-0.016997069	-0.007539244	-0.49463862	0.060657438
381	-0.046988964	0.020580603	-1.1631272	0.082477279	-0.012307431	0.81808853	0.071204886	0.042029351	-1.0426054	0.11071533	-0.007497572	-1.3711293	-0.024119617	0.046856698	-1.1927241	0.068183988	0.00668421	1.4172362	0.097547516	0.00258014	0.98023796	0.022390516	0.046494082	-1.3551337	0.58909529	0.17045093	-0.51732397	0.020817673	0.037624881	-0.8210808	0.10528608	0.021124544	-1.1589849	-0.099656947	0.06140995	-1.2165889	0.10928522	0.081717253	-1.4580798	0.050612923	0.093901142	-1.6652009	-0.039580535	0.070927344	-0.83245486	-0.017445477	-0.006354158	-0.49535784	0.057085276
382	-0.047871888	0.01962701	-1.1652983	0.080363318	-0.011635426	0.81625766	0.067044929	0.041854676	-1.0409125	0.10760856	-0.007499674	-1.3689568	-0.024357857	0.047259469	-1.1935622	0.064660445	0.007274636	1.4159392	0.093424559	0.002015674	0.97924495	0.020845929	0.045810658	-1.3543843	0.59318155	0.16961992	-0.51686174	0.019685481	0.037700612	-0.8206805	0.10189714	0.021127746	-1.1577228	-0.10080206	0.063261271	-1.2200533	0.10751351	0.079480514	-1.4557241	0.050770063	0.09456642	-1.6632752	-0.040338144	0.069855198	-0.82987261	-0.018094009	-0.005647394	-0.49588394	0.054851066
383	-0.050302476	0.01925423	-1.1662685	0.079902701	-0.011153581	0.81408906	0.064757302	0.041746411	-1.0380164	0.10596753	-0.008611484	-1.3657664	-0.025060264	0.047159541	-1.1940491	0.063284114	0.008789416	1.4136908	0.090696901	0.003108657	0.97724652	0.019919362	0.044653095	-1.3535389	0.5958547	0.16952838	-0.51837701	0.019333342	0.037670281	-0.81980008	0.099881731	0.020134032	-1.1559308	-0.10412744	0.063347206	-1.2216355	0.10750266	0.077611864	-1.4530932	0.052224051	0.094581477	-1.6615427	-0.039935593	0.069579586	-0.82708454	-0.018950017	-0.005424096	-0.49622416	0.053977866
384	-0.053563893	0.017635446	-1.1661496	0.081077695	-0.010939828	0.81156123	0.064518295	0.040977925	-1.0340745	0.10578323	-0.010973257	-1.3617146	-0.026224235	0.046563216	-1.1941779	0.064046271	0.011238639	1.4104561	0.08928971	0.006080039	0.97453129	0.019653751	0.043214381	-1.3523549	0.59715819	0.1702994	-0.52181137	0.019700376	0.037451878	-0.81840754	0.099174611	0.018575365	-1.153409	-0.1092472	0.061612062	-1.2215908	0.10915098	0.076325566	-1.4500566	0.054894987	0.093751304	-1.6599025	-0.037985343	0.069132656	-0.82420838	-0.020044448	-0.005662796	-0.49634975	0.054288369
385	-0.057770886	0.015161894	-1.164904	0.083993219	-0.010207366	0.80879205	0.066350356	0.039878905	-1.0291154	0.1073002	-0.013757945	-1.356326	-0.027850246	0.045485452	-1.1939417	0.066916056	0.014746008	1.4062691	0.0892094	0.010984316	0.97120559	0.020023152	0.041490618	-1.3507844	0.59725326	0.17241758	-0.52704138	0.02057234	0.036715228	-0.81650752	0.099746346	0.016868638	-1.1499336	-0.1162843	0.059302833	-1.2191331	0.11272869	0.075207315	-1.4469415	0.058383774	0.091298379	-1.6583426	-0.034444213	0.068450846	-0.82121545	-0.021427726	-0.006357656	-0.49626461	0.055681195
386	-0.064250737	0.013203353	-1.1629255	0.088671543	-0.009092555	0.80579442	0.070162885	0.039056201	-1.0230433	0.11043664	-0.017001301	-1.3494856	-0.030325763	0.044286475	-1.1932656	0.071867645	0.019490514	1.4012821	0.090642385	0.017216645	0.96646035	0.020987254	0.039334394	-1.349012	0.59604394	0.17539412	-0.53425652	0.022004426	0.035400201	-0.81421924	0.10157437	0.015139999	-1.1453992	-0.12623794	0.05826579	-1.2136574	0.11814313	0.074488357	-1.4436111	0.063141979	0.088245869	-1.6572272	-0.029398995	0.068567485	-0.81706101	-0.023028839	-0.007677073	-0.49623767	0.058457248
387	-0.071460351	0.009704144	-1.1598225	0.09492176	-0.008666329	0.80236292	0.074819952	0.040766582	-1.0148846	0.11505073	-0.020827619	-1.3411319	-0.033392485	0.042471036	-1.1922598	0.07889583	0.025229586	1.3951714	0.093674891	0.024207719	0.95937753	0.022580437	0.036291018	-1.3477973	0.59343731	0.17904943	-0.54344845	0.024261739	0.034298576	-0.8112666	0.10469975	0.012795254	-1.1401545	-0.13802524	0.055958342	-1.2061627	0.12455831	0.075288966	-1.4390919	0.069856286	0.085685261	-1.6560017	-0.022431377	0.066842586	-0.81390554	-0.024507212	-0.009872883	-0.4966031	0.06247035
388	-0.077729583	0.004143928	-1.1549474	0.1024593	-0.009731195	0.79823667	0.081627153	0.041524388	-1.0057852	0.12123942	-0.026544103	-1.3326995	-0.035581235	0.039489519	-1.1910112	0.088194542	0.032623544	1.3896111	0.097872332	0.03377552	0.95261735	0.024811592	0.033058669	-1.3460459	0.58878905	0.18267989	-0.55433899	0.02712906	0.032711718	-0.80790991	0.10923355	0.009398256	-1.1345671	-0.15250401	0.05375379	-1.1967268	0.13234262	0.076947391	-1.4338676	0.077704929	0.082046427	-1.6547111	-0.014677687	0.064269371	-0.81361151	-0.026091455	-0.012561505	-0.49676964	0.067921296
389	-0.079208747	0.001603039	-1.1537346	0.10718951	-0.00824217	0.79454643	0.084971502	0.039091595	-1.0014427	0.12528023	-0.03007515	-1.329623	-0.03596206	0.038112678	-1.1902176	0.089860201	0.036592744	1.3888142	0.09872885	0.037827227	0.95093763	0.025957214	0.029602867	-1.3443624	0.5869146	0.18284509	-0.55783701	0.028036509	0.031748496	-0.80690676	0.11328146	0.006641475	-1.1313204	-0.15508093	0.051378358	-1.195226	0.13652548	0.077066407	-1.4304038	0.080606483	0.078348547	-1.6539534	-0.011146398	0.063948989	-0.81473154	-0.026927562	-0.013885667	-0.49724114	0.071234383
390	-0.08037214	-0.001385541	-1.1523753	0.11240393	-0.003404183	0.79253072	0.08967077	0.034392267	-0.99840772	0.12931029	-0.034426004	-1.3270607	-0.036174849	0.03665828	-1.1895454	0.091774434	0.041418128	1.388841	0.099455103	0.042878445	0.95039272	0.027406581	0.025837842	-1.3444965	0.58438444	0.18226427	-0.56173384	0.028897846	0.030585675	-0.80608547	0.11701137	0.002606839	-1.1290226	-0.15764458	0.048207622	-1.1932943	0.14142744	0.076039918	-1.4274237	0.082455948	0.073112331	-1.6544504	-0.007354518	0.06281469	-0.81603891	-0.027379448	-0.015504906	-0.49799386	0.074195176
391	-0.080956921	-0.004673541	-1.150755	0.11721944	0.001622863	0.79165548	0.09477406	0.029643998	-0.99632013	0.13336545	-0.039652083	-1.3251776	-0.036404684	0.035197344	-1.1889726	0.09388826	0.046909504	1.3893378	0.10055982	0.048297551	0.95140725	0.028530831	0.022311777	-1.3439913	0.58105624	0.1810492	-0.56567627	0.029662285	0.029322872	-0.80528575	0.12063123	-0.002016642	-1.1281513	-0.15983051	0.044176139	-1.1907616	0.14727145	0.073616318	-1.4259105	0.084169447	0.067709692	-1.6547357	-0.003251836	0.060910732	-0.81734246	-0.027443528	-0.017237881	-0.49882582	0.076709993
392	-0.081127979	-0.008088967	-1.1488893	0.12166078	0.006493545	0.79124635	0.099848464	0.025199376	-0.99454391	0.13736545	-0.045668483	-1.3235546	-0.036664452	0.033732168	-1.1884943	0.096147142	0.053082954	1.3899466	0.10189083	0.05366255	0.95241642	0.029539349	0.018687837	-1.3438355	0.57711673	0.17950922	-0.56968063	0.030320011	0.027932554	-0.80449235	0.12382262	-0.006752722	-1.1276896	-0.16220611	0.039670359	-1.1879281	0.15355563	0.070399486	-1.4245846	0.085976146	0.062504254	-1.6538589	0.00109241	0.058241576	-0.81885934	-0.027192518	-0.019009208	-0.4996314	0.078795969
393	-0.081888527	-0.011613368	-1.1471958	0.12583914	0.011405038	0.79103625	0.10462816	0.020779543	-0.99247223	0.14128895	-0.052555013	-1.322225	-0.036972146	0.032259807	-1.1881127	0.09860684	0.059907217	1.3909882	0.10309724	0.059214767	0.95274907	0.03069287	0.015152478	-1.3445899	0.57298774	0.17788497	-0.57419413	0.030840117	0.026404807	-0.80366737	0.12650067	-0.011788008	-1.1274278	-0.1652903	0.034778144	-1.1850706	0.16032676	0.066236116	-1.4230375	0.087705307	0.057072897	-1.6520722	0.005608284	0.054798704	-0.82065701	-0.026995987	-0.020847829	-0.50041777	0.080454141
394	-0.082732916	-0.015311949	-1.1454699	0.12967296	0.016605258	0.79202902	0.10955203	0.016330538	-0.9906069	0.14528941	-0.060333114	-1.3217628	-0.037377	0.030781053	-1.1878463	0.10123634	0.067427605	1.3922617	0.10434041	0.065009341	0.95311034	0.031945426	0.011746763	-1.346071	0.56853551	0.17604871	-0.57913506	0.031276163	0.024666004	-0.80298418	0.12865637	-0.01725328	-1.1273744	-0.16829436	0.029199978	-1.1817801	0.16778934	0.06095273	-1.4223251	0.08819019	0.050198443	-1.6527028	0.010768879	0.050596867	-0.82168686	-0.026601441	-0.022764405	-0.50119764	0.081635073
395	-0.083593085	-0.019190848	-1.1436707	0.13344567	0.02197838	0.79224783	0.11489677	0.011777326	-0.98902309	0.1494409	-0.068950169	-1.3221724	-0.037887745	0.029296992	-1.1877055	0.10397964	0.075735748	1.3935088	0.10584068	0.07094577	0.95394349	0.032883566	0.008113642	-1.3474616	0.56396472	0.1740288	-0.58475971	0.031677388	0.022702154	-0.80254149	0.13019803	-0.023257729	-1.1273334	-0.17168094	0.02306651	-1.1783425	0.17585771	0.054576628	-1.4220562	0.088723131	0.043325007	-1.6520885	0.016365305	0.045717251	-0.82272673	-0.026220813	-0.024798367	-0.50201803	0.082419619
396	-0.08477971	-0.023283126	-1.1420076	0.13713342	0.02767629	0.79190665	0.11831342	0.006154582	-0.98514807	0.15353635	-0.07843636	-1.3228596	-0.038466178	0.027800716	-1.1876794	0.10696462	0.084684953	1.3953229	0.10712016	0.077256769	0.9543373	0.03367921	0.004381931	-1.349128	0.55917537	0.17176254	-0.59094387	0.032408979	0.020418176	-0.80283356	0.13146485	-0.029566832	-1.128148	-0.17419225	0.016161622	-1.1739379	0.18458103	0.047203053	-1.4226681	0.089282162	0.036100935	-1.6505768	0.020705754	0.039449174	-0.82556021	-0.025993677	-0.026964495	-0.50294107	0.083012447
397	-0.04678715	-0.009090477	-1.2289734	0.05364769	0.03596266	0.77590299	-0.014866892	-0.001869487	-1.0295256	0.009370863	-0.037761413	-1.3371271	-0.025673421	0.041016307	-1.2284223	-0.02985638	0.065059997	1.3888308	-0.006512335	0.028356377	0.97369814	-0.028390111	0.036091473	-1.364388	0.64392829	0.11573181	-0.55653489	-0.007321883	0.029969277	-0.82500213	0.024296833	-0.022130357	-1.1546878	-0.13120277	0.017096303	-1.2948946	0.073258169	0.005895911	-1.4240891	0.009208987	0.084101997	-1.624283	-0.055874921	0.027353961	-0.77036196	-0.026264204	0.007772246	-0.5280962	-0.018206414
398	-0.045609299	-0.009622675	-1.2307916	0.050547015	0.037544314	0.77469122	-0.017770812	-0.003987853	-1.0291374	0.005874005	-0.037222598	-1.3367647	-0.025455991	0.041243751	-1.229367	-0.033090767	0.068952933	1.3892863	-0.009563461	0.028187364	0.97339141	-0.030116331	0.036264405	-1.3650988	0.64542681	0.11345626	-0.55736428	-0.008261611	0.029447164	-0.82530308	0.020351887	-0.022628117	-1.1566508	-0.13146597	0.015706889	-1.2989624	0.071515426	0.002784881	-1.423697	0.007242621	0.084795527	-1.6227559	-0.056533113	0.026456704	-0.76921427	-0.026366942	0.008653413	-0.52812755	-0.021758359
399	-0.044523865	-0.009429064	-1.2323991	0.047315631	0.038225766	0.77418488	-0.020367736	-0.004664156	-1.0289263	0.002744441	-0.035904463	-1.3367301	-0.025059639	0.04174161	-1.2301568	-0.036129497	0.070431136	1.3894681	-0.012194999	0.026946941	0.97332644	-0.031602632	0.036861576	-1.3656791	0.64711279	0.11163817	-0.55691504	-0.009115908	0.029408054	-0.82574576	0.017315777	-0.021585941	-1.1571643	-0.13067476	0.015681865	-1.3026156	0.0693205	0.0007233	-1.4242322	0.005344139	0.086371273	-1.621502	-0.057778411	0.026432959	-0.76836956	-0.026456552	0.009647124	-0.52802038	-0.02468314
400	-0.043621056	-0.008623722	-1.2339634	0.044078689	0.037845708	0.77413005	-0.022330597	-0.004694318	-1.0276963	-1.92E-05	-0.033919066	-1.337429	-0.02450726	0.042537093	-1.2307591	-0.039043963	0.069575846	1.3892062	-0.014447385	0.024691375	0.97316176	-0.032941718	0.03778569	-1.3659335	0.64906067	0.11037917	-0.5552671	-0.009900288	0.029859999	-0.82630724	0.014860607	-0.019393252	-1.1573676	-0.1293222	0.017300669	-1.3059634	0.066772632	2.35E-05	-1.4245476	0.003489218	0.088824615	-1.6205443	-0.059579499	0.027314942	-0.76778221	-0.026405634	0.010745789	-0.52786446	-0.027063701
401	-0.042563509	-0.007312474	-1.2354454	0.04082546	0.036335733	0.77411753	-0.024656488	-0.003687396	-1.0275642	-0.002317092	-0.031310074	-1.3389399	-0.023854859	0.043662578	-1.2311902	-0.041922588	0.066454232	1.3881669	-0.016387237	0.021420818	0.97306693	-0.034140915	0.039029151	-1.3658971	0.65155303	0.10982582	-0.55264795	-0.010573694	0.030775147	-0.82705933	0.013174306	-0.01611283	-1.1580551	-0.12693843	0.020178491	-1.3091034	0.063835956	0.000600141	-1.4244998	0.001553638	0.092115596	-1.6200675	-0.061460555	0.029455733	-0.76702076	-0.02618962	0.011943855	-0.52765149	-0.028965885
402	-0.04106522	-0.005513001	-1.2366847	0.03749058	0.033667784	0.77386719	-0.027089072	-0.001387842	-1.0286685	-0.004302815	-0.027957223	-1.3408558	-0.023041112	0.045103647	-1.2314242	-0.044905398	0.060900088	1.386765	-0.01804735	0.017111972	0.97307336	-0.03514865	0.040653568	-1.3656758	0.65454721	0.10981114	-0.54899234	-0.011107785	0.032141235	-0.82804525	0.012318645	-0.011696297	-1.1591041	-0.12378452	0.024497835	-1.3121119	0.060472667	0.002381092	-1.4243537	-0.00038171	0.096278183	-1.6199818	-0.063780613	0.03266545	-0.76633114	-0.02585862	0.013243526	-0.52734607	-0.030396974
403	-0.039394256	-0.003184709	-1.2377821	0.034030527	0.029906841	0.77364063	-0.029221354	0.001975916	-1.0306472	-0.006152448	-0.023731759	-1.3428769	-0.022244366	0.046915106	-1.2315861	-0.047976267	0.052761115	1.3854183	-0.019315723	0.011712743	0.97359109	-0.035926137	0.042699121	-1.3653208	0.65791851	0.11023427	-0.54418892	-0.011663017	0.034011725	-0.82905835	0.012197995	-0.006127968	-1.1602086	-0.1188219	0.029593671	-1.3147042	0.056712393	0.005327504	-1.4249524	-0.002182736	0.10136699	-1.6200556	-0.067462742	0.036241665	-0.76654124	-0.025484681	0.014655049	-0.52693057	-0.03137397
404	-0.037666775	-0.000302199	-1.238822	0.030444603	0.0251926	0.77392107	-0.031743269	0.005739282	-1.0310695	-0.007773602	-0.018665085	-1.3451805	-0.02165335	0.049116757	-1.2318112	-0.051005132	0.042001504	1.384733	-0.020115964	0.005257845	0.9746449	-0.036371328	0.045222305	-1.364959	0.66139936	0.11100592	-0.5380668	-0.012390723	0.036445718	-0.82988	0.012845984	0.000584566	-1.1614584	-0.11279301	0.035946503	-1.3170278	0.052563269	0.009477769	-1.4258186	-0.003709729	0.10740978	-1.6200155	-0.071925752	0.040526412	-0.7672357	-0.025042947	0.016177468	-0.52642179	-0.031732444
405	-0.035652537	0.003085265	-1.2396518	0.026623273	0.02011523	0.77550447	-0.03440069	0.010862765	-1.03259	-0.008977954	-0.012940255	-1.3482064	-0.021219879	0.051660024	-1.2320435	-0.053593531	0.029084871	1.386608	-0.020363869	-0.002154098	0.97626394	-0.036588099	0.048115849	-1.3644328	0.66490924	0.11214508	-0.5306322	-0.013097044	0.039389923	-0.83074313	0.014074902	0.008466639	-1.162466	-0.10539184	0.043307271	-1.3189499	0.048050556	0.014803553	-1.427062	-0.004960954	0.1143545	-1.6198521	-0.077112645	0.045276649	-0.76874256	-0.024597039	0.017828465	-0.52582878	-0.031628262
406	-0.034240097	0.006484693	-1.2406318	0.023575477	0.018046023	0.77656025	-0.035750691	0.014725924	-1.0344737	-0.010263266	-0.008839794	-1.3505393	-0.020742713	0.053429011	-1.231799	-0.05511757	0.0209819	1.3877331	-0.021106495	-0.007544538	0.97763675	-0.037028767	0.05019182	-1.3638723	0.66743666	0.11384834	-0.52528095	-0.013387286	0.040571231	-0.83135945	0.012063705	0.012041295	-1.1635163	-0.1006343	0.047943689	-1.321712	0.044100285	0.018595766	-1.4280536	-0.006750589	0.11762815	-1.619027	-0.080589041	0.04767685	-0.7691288	-0.024384277	0.019068725	-0.52533901	-0.031426035
407	-0.032812573	0.00946826	-1.2417039	0.020609127	0.016087167	0.77718782	-0.037253335	0.018058166	-1.0367696	-0.011772981	-0.005100882	-1.3526431	-0.020264734	0.055020638	-1.231743	-0.057352796	0.014070723	1.3879807	-0.02208795	-0.012479687	0.97878319	-0.037500646	0.052245673	-1.3635978	0.67004269	0.11521423	-0.52065355	-0.013758017	0.041634481	-0.83195239	0.009790353	0.015243335	-1.1645474	-0.097015589	0.052506663	-1.324958	0.040030431	0.021749819	-1.4287546	-0.008560961	0.12054024	-1.6182777	-0.08384423	0.049631957	-0.76900029	-0.024233308	0.020224819	-0.52505952	-0.031867944
408	-0.031444952	0.012077061	-1.2429513	0.017688328	0.014390768	0.77757174	-0.039067868	0.021004977	-1.039416	-0.013529435	-0.001627599	-1.3542686	-0.019843835	0.056453049	-1.2318953	-0.060173925	0.008473006	1.3877504	-0.023275672	-0.016944954	0.97975278	-0.038115181	0.0542317	-1.3634681	0.67229432	0.11595601	-0.51642078	-0.014200165	0.04257451	-0.83253771	0.007254478	0.018080221	-1.1655769	-0.093618818	0.056357354	-1.3282659	0.035853166	0.024253709	-1.4292672	-0.010328224	0.12309883	-1.6174978	-0.086938426	0.05102149	-0.76851088	-0.024085401	0.02128258	-0.52498782	-0.032923892
409	-0.029751578	0.014199325	-1.2442154	0.014813499	0.013018705	0.77786106	-0.0415061	0.023540359	-1.0420754	-0.015502387	0.001501532	-1.3555593	-0.019394223	0.057711825	-1.2322133	-0.063549891	0.004213891	1.3872032	-0.024638658	-0.020931937	0.98062694	-0.038887583	0.056143142	-1.3634645	0.67455125	0.1162338	-0.51278901	-0.0146881	0.043373786	-0.83316177	0.004349903	0.020471407	-1.1662276	-0.090620108	0.059618194	-1.3317147	0.031566005	0.026118172	-1.4295064	-0.011965071	0.12531565	-1.6165595	-0.089924209	0.051751979	-0.76776558	-0.02385631	0.022216396	-0.52510875	-0.03460601
410	-0.028348576	0.016027395	-1.2458106	0.011991658	0.012022235	0.77824491	-0.044948835	0.025598332	-1.0441386	-0.01766655	0.004187586	-1.3567628	-0.018865963	0.058781449	-1.2326781	-0.067487501	0.00127929	1.3864813	-0.026219452	-0.024450812	0.98126483	-0.03988507	0.057944536	-1.3634745	0.67713487	0.1163297	-0.51008159	-0.015261973	0.044058818	-0.83375257	0.001149933	0.022435075	-1.1666681	-0.088157408	0.06235477	-1.3353543	0.02717402	0.027326427	-1.4295944	-0.013566747	0.12717818	-1.6156096	-0.092711337	0.051981483	-0.76658225	-0.023543723	0.023024598	-0.52542377	-0.036890164
411	-0.02734872	0.017588515	-1.2477481	0.009218398	0.011299258	0.77844703	-0.04928207	0.027234547	-1.0456653	-0.020031877	0.006459341	-1.3578176	-0.018255537	0.059655547	-1.2332922	-0.072024956	-0.000374533	1.38583	-0.027988764	-0.027495978	0.98174471	-0.041034482	0.059672773	-1.3636167	0.67982107	0.11609575	-0.50814629	-0.015890585	0.044606276	-0.83436674	-0.002289101	0.02403692	-1.1671306	-0.086118057	0.064533748	-1.3391317	0.022659831	0.02787221	-1.429661	-0.015167351	0.12868178	-1.6146953	-0.095273115	0.051747706	-0.76491129	-0.023176041	0.023717251	-0.5259465	-0.03978033
412	-0.026261179	0.018733418	-1.2498312	0.006495058	0.010804348	0.77831864	-0.054280814	0.028498493	-1.0470034	-0.022589371	0.008268321	-1.3588769	-0.017536145	0.060317397	-1.2340479	-0.077174775	-0.00075712	1.3851991	-0.029933628	-0.030066691	0.982122	-0.0424059	0.061291032	-1.3637638	0.68248832	0.11541037	-0.50685453	-0.016602902	0.045038443	-0.83495128	-0.00598057	0.025284998	-1.1676022	-0.084142961	0.066000894	-1.3429335	0.018003343	0.027779799	-1.4296311	-0.016725156	0.12983197	-1.6137542	-0.097697586	0.050898831	-0.76291579	-0.0228847	0.024334894	-0.52669609	-0.043284442
413	-0.025431672	0.019567193	-1.2521859	0.003829248	0.010570447	0.7779724	-0.059779059	0.029197292	-1.0486475	-0.02534939	0.009660414	-1.3598226	-0.016912598	0.060848873	-1.2350165	-0.08294329	0.000129908	1.3845959	-0.032029703	-0.032155227	0.98255301	-0.043927517	0.062837236	-1.3640442	0.68494666	0.11409003	-0.50591612	-0.017405702	0.045365479	-0.83549315	-0.009904071	0.026190149	-1.1682371	-0.082435615	0.066813573	-1.3468518	0.013266727	0.027061947	-1.4290801	-0.018235711	0.13062938	-1.612781	-0.10039233	0.048791192	-0.76139283	-0.022700788	0.024884202	-0.52765983	-0.047396202
414	-0.023742514	0.01931788	-1.2576009	-4.41E-05	0.011912733	0.77673739	-0.068054676	0.028381381	-1.0496855	-0.033872657	0.012625388	-1.3612511	-0.016243584	0.061039161	-1.236789	-0.092886716	0.002724966	1.3840041	-0.036560364	-0.033852033	0.98321658	-0.046944838	0.06454917	-1.3650913	0.68922842	0.11056514	-0.50481147	-0.018772615	0.045463413	-0.83625251	-0.016192334	0.025771748	-1.1693964	-0.081466347	0.066414155	-1.3529332	0.006644688	0.02332201	-1.4275552	-0.020763127	0.13040569	-1.6108911	-0.10314567	0.045595739	-0.7582289	-0.022815837	0.025320297	-0.52922052	-0.053880077
415	-0.022672905	0.018361866	-1.2600216	-0.00122701	0.013223667	0.77606547	-0.070092998	0.027293557	-1.0492905	-0.0387775	0.013810338	-1.361832	-0.016114937	0.060852364	-1.2374084	-0.096385062	0.003253625	1.3834395	-0.038768124	-0.033872835	0.98338097	-0.048275124	0.064782336	-1.3657309	0.69117647	0.10884499	-0.50446343	-0.01926855	0.045366518	-0.8364554	-0.018246945	0.024927992	-1.1698366	-0.081771597	0.0654829	-1.3547263	0.004921015	0.021048369	-1.4271153	-0.021840839	0.129702	-1.6100814	-0.10360013	0.044624455	-0.75732148	-0.022887515	0.025278741	-0.52969784	-0.055739503
416	-0.021796832	0.017286588	-1.2621142	-0.002327444	0.01455179	0.77546185	-0.072134487	0.026173463	-1.0488328	-0.043040186	0.014276979	-1.3620806	-0.015958408	0.060687061	-1.2380406	-0.099828541	0.003865517	1.3827575	-0.040907536	-0.03382048	0.98354763	-0.049546402	0.065031581	-1.3664659	0.69305289	0.10702967	-0.50422037	-0.019757548	0.045274992	-0.83665079	-0.02022573	0.024173122	-1.1703712	-0.082215734	0.064332284	-1.3563496	0.003327975	0.018853618	-1.4266819	-0.022957571	0.12896784	-1.6093959	-0.10405067	0.043582883	-0.75633544	-0.02296228	0.025265107	-0.53021348	-0.057693928
417	-0.021217693	0.01610906	-1.2639112	-0.003350392	0.015919447	0.77495408	-0.074167341	0.025004653	-1.0483072	-0.046661887	0.01401161	-1.3620378	-0.015765034	0.060537208	-1.2386839	-0.10328022	0.004556981	1.3822947	-0.042978868	-0.033717774	0.98357403	-0.050789185	0.06528461	-1.3672316	0.69481534	0.10508426	-0.50401688	-0.020240204	0.045186006	-0.83683902	-0.022138493	0.023506468	-1.1709428	-0.082748502	0.062925026	-1.3577936	0.001856032	0.016732415	-1.4262847	-0.02404906	0.12820882	-1.6087408	-0.10449927	0.042456005	-0.75528514	-0.023062928	0.025282217	-0.5307638	-0.059745785
418	-0.020967742	0.014824734	-1.2654202	-0.00429749	0.017344555	0.77454615	-0.076185226	0.02376437	-1.0476556	-0.049652621	0.013014954	-1.3620186	-0.015526105	0.060396392	-1.2393366	-0.10674203	0.00534432	1.3819715	-0.044983629	-0.033536449	0.98360801	-0.052068062	0.065501213	-1.3679221	0.69651914	0.10304867	-0.50394434	-0.020712432	0.045085199	-0.83703363	-0.02399737	0.022915933	-1.1715	-0.083406657	0.061276235	-1.3590664	0.000470356	0.014694004	-1.4261354	-0.025111122	0.12742417	-1.6081082	-0.10495906	0.041216657	-0.75419813	-0.023159521	0.025316978	-0.53136444	-0.061904445
419	-0.021044323	0.013427392	-1.2666359	-0.005175126	0.018853514	0.77431506	-0.0781864	0.022309838	-1.0469617	-0.051998977	0.011284374	-1.3612823	-0.015234593	0.060259897	-1.2399962	-0.11023755	0.006239942	1.3818172	-0.046931613	-0.033268403	0.98364872	-0.053348463	0.065690763	-1.3686166	0.69806707	0.10084681	-0.50384563	-0.021173386	0.044961918	-0.83724254	-0.02582146	0.02237235	-1.1719856	-0.08419843	0.059377391	-1.3601701	-0.000825305	0.012746296	-1.4262176	-0.026143255	0.12661278	-1.6074945	-0.10544642	0.039841175	-0.75310069	-0.023192385	0.025355605	-0.53203082	-0.064179838
420	-0.021615677	0.011930849	-1.267592	-0.0059754	0.02046008	0.77414399	-0.080182776	0.020521339	-1.0465235	-0.053747702	0.008783956	-1.3601174	-0.014872944	0.060123324	-1.2406522	-0.11379162	0.007267567	1.381816	-0.048823487	-0.032902151	0.98377258	-0.05457516	0.065891072	-1.369399	0.69944686	0.098477721	-0.50369394	-0.021607194	0.044805218	-0.83749354	-0.027546152	0.02195123	-1.1726447	-0.084947966	0.057150852	-1.3610648	-0.002006543	0.010871669	-1.4264034	-0.02710369	0.12577248	-1.6068321	-0.10598116	0.03831308	-0.75201881	-0.023175098	0.025400992	-0.53276145	-0.06656681
421	-0.021982515	0.010279391	-1.268119	-0.006707581	0.022181503	0.77416956	-0.08218313	0.018580753	-1.0464804	-0.054904364	0.005541118	-1.3588285	-0.014461092	0.059994128	-1.2413143	-0.11739271	0.008351808	1.3822014	-0.050638005	-0.032447904	0.98404485	-0.05571764	0.066142298	-1.3702819	0.70071006	0.09598235	-0.50357252	-0.02199515	0.044628579	-0.83780324	-0.02917834	0.021657987	-1.1734151	-0.085780516	0.054657299	-1.3617781	-0.003098788	0.009102029	-1.426797	-0.028024897	0.12490406	-1.6061745	-0.10670879	0.03656172	-0.75113881	-0.023102753	0.025455413	-0.53355241	-0.069039851
422	-0.024429861	0.021496059	-1.2535604	0.001346677	0.008608947	0.77846318	-0.065533318	0.030429369	-1.050774	-0.02623789	0.012877606	-1.3610057	-0.016373225	0.061372988	-1.2359322	-0.087199613	0.000302708	1.38436	-0.033581026	-0.035941523	0.98318928	-0.044686668	0.064624228	-1.3640025	0.68707347	0.11352443	-0.50480771	-0.017955674	0.045770802	-0.83601242	-0.013871649	0.028199783	-1.1690902	-0.080732286	0.068100154	-1.3501714	0.008459336	0.027608415	-1.4276624	-0.018637784	0.13218677	-1.612776	-0.10254073	0.047578745	-0.76001841	-0.022608588	0.025554804	-0.52835441	-0.051347878
423	-0.024699619	0.02294096	-1.252525	0.001697799	0.006685148	0.77927595	-0.065015905	0.031506576	-1.0513645	-0.024040364	0.014782717	-1.3615811	-0.016405819	0.061490588	-1.2356603	-0.084943466	-0.001563214	1.3844802	-0.032783926	-0.037960615	0.98352033	-0.043787859	0.064983144	-1.3636353	0.68689704	0.11487091	-0.50430191	-0.017638737	0.0459534	-0.83596212	-0.013622168	0.02961503	-1.169013	-0.080282576	0.069154613	-1.3493642	0.008540932	0.029501611	-1.4272983	-0.017516589	0.13324432	-1.6137269	-0.10241464	0.048690896	-0.76088077	-0.022499615	0.025719775	-0.52792692	-0.050479516
424	-0.025225036	0.024219496	-1.251554	0.00228162	0.004843359	0.77984607	-0.064442389	0.032542061	-1.0519484	-0.021742301	0.016450567	-1.3620658	-0.016450889	0.061604071	-1.2353687	-0.082590751	-0.003283457	1.3847914	-0.031941503	-0.039837968	0.98377103	-0.042927049	0.06537468	-1.3633134	0.6865859	0.11614079	-0.50364035	-0.017318686	0.046108689	-0.83589524	-0.013299433	0.030936049	-1.1689256	-0.07991904	0.070261292	-1.3485578	0.008695871	0.031380091	-1.4271257	-0.016363507	0.13424958	-1.614663	-0.10233705	0.049836326	-0.761608	-0.022423999	0.025884544	-0.52750528	-0.049516838
425	-0.025511613	0.025294503	-1.2504997	0.003075709	0.003150021	0.7803551	-0.063826211	0.033578314	-1.05247	-0.019341515	0.017831542	-1.3625787	-0.016505586	0.061712198	-1.2350565	-0.080133513	-0.00485715	1.3851973	-0.031048307	-0.041570481	0.98397642	-0.042116318	0.065797381	-1.3630064	0.6860835	0.11727248	-0.50280941	-0.01699934	0.04624106	-0.8358047	-0.012927704	0.032154709	-1.1687391	-0.079573601	0.071375325	-1.3477361	0.008875136	0.033218607	-1.4273242	-0.015180144	0.13520698	-1.6155849	-0.10233319	0.050977308	-0.76225376	-0.022345347	0.026039952	-0.52709448	-0.048459571
426	-0.025788724	0.0262079	-1.249432	0.004083266	0.00159469	0.78077257	-0.063176647	0.034632109	-1.0529056	-0.016839249	0.018950718	-1.3630483	-0.016579941	0.061819714	-1.2347271	-0.077571034	-0.006287429	1.385684	-0.030109491	-0.043164361	0.98410904	-0.041351814	0.066254102	-1.362721	0.68548769	0.11836382	-0.50189853	-0.016682925	0.046352763	-0.83568698	-0.012492888	0.033283334	-1.168514	-0.079246134	0.072498597	-1.3468988	0.009082299	0.034987196	-1.4279126	-0.014037912	0.13608254	-1.6166	-0.10240519	0.052107763	-0.76283443	-0.022264162	0.026185684	-0.52669394	-0.047308058
427	-0.026200168	0.026982984	-1.2483913	0.005297507	0.000193089	0.78118134	-0.062515609	0.035730541	-1.0532094	-0.014240199	0.019905902	-1.3632487	-0.016672326	0.061925761	-1.2343802	-0.074901186	-0.007587592	1.3862159	-0.029120376	-0.044615116	0.98419499	-0.040628172	0.066745579	-1.3624707	0.68476862	0.11939138	-0.50088567	-0.016370462	0.046444498	-0.83554089	-0.011982812	0.034336153	-1.1682872	-0.078788877	0.073542811	-1.3459818	0.009327911	0.036644176	-1.4289298	-0.012891126	0.13689427	-1.6176409	-0.10255456	0.053189449	-0.76342666	-0.022197343	0.026326448	-0.52630186	-0.046061166
428	-0.026335783	0.027578456	-1.2472624	0.006723819	-0.001069315	0.78152895	-0.061819058	0.036834389	-1.0534405	-0.01153706	0.020594956	-1.3634232	-0.016776107	0.062027428	-1.234013	-0.07211712	-0.008785051	1.3866994	-0.028078895	-0.045920219	0.98424506	-0.039948955	0.067272782	-1.3622457	0.6839819	0.1204122	-0.49979424	-0.016055744	0.046510264	-0.8353762	-0.011352256	0.035313006	-1.168222	-0.078323618	0.074580714	-1.3450336	0.009675715	0.038288333	-1.4300621	-0.011724729	0.13765107	-1.6186848	-0.10277453	0.054233439	-0.7640146	-0.022147937	0.026463646	-0.5259186	-0.044719018
429	-0.026463944	0.028003108	-1.2461222	0.008363233	-0.002195402	0.78180432	-0.061076563	0.037932981	-1.0536197	-0.008733202	0.021062704	-1.3634689	-0.016898436	0.062127773	-1.2336283	-0.069213405	-0.009888905	1.3870776	-0.026980517	-0.047074232	0.98428559	-0.039305024	0.067833044	-1.3620716	0.68320125	0.12148459	-0.49864495	-0.015744479	0.046555314	-0.83518404	-0.010614245	0.036187213	-1.1682793	-0.077865131	0.075621344	-1.3440608	0.010113141	0.040048402	-1.4311116	-0.010540744	0.13835256	-1.619735	-0.10307429	0.055188119	-0.76466882	-0.022096062	0.026590625	-0.52554494	-0.043281961
430	-0.026591288	0.028244795	-1.2449731	0.010210341	-0.003166626	0.78210491	-0.060297683	0.039039679	-1.0537258	-0.005840473	0.021350831	-1.363291	-0.017038282	0.062226191	-1.2332259	-0.066196918	-0.010865108	1.3874546	-0.025827881	-0.048080467	0.98430425	-0.038696323	0.068424806	-1.3619484	0.68248814	0.12262995	-0.49745446	-0.015429331	0.046573456	-0.83497536	-0.00979141	0.036938824	-1.1683902	-0.077426992	0.076675668	-1.3430685	0.010573934	0.041858003	-1.4323219	-0.009352661	0.13899052	-1.6208119	-0.10345937	0.056071576	-0.7653349	-0.022054285	0.026711466	-0.52518022	-0.041751325
431	-0.026659913	0.028842477	-1.2436515	0.011124332	-0.004640849	0.7825284	-0.059794649	0.039762523	-1.0537981	-0.00373928	0.022545293	-1.3635391	-0.017246703	0.062462412	-1.2325897	-0.063617349	-0.01193612	1.3878431	-0.024704726	-0.049017735	0.9843623	-0.038115446	0.068888731	-1.3618777	0.68176132	0.12413588	-0.49701157	-0.015102477	0.046693098	-0.83481067	-0.00929105	0.038112357	-1.1685983	-0.077046826	0.077684723	-1.3421061	0.01154619	0.044009198	-1.4334645	-0.008507208	0.13969332	-1.621708	-0.10385361	0.057021044	-0.76605868	-0.022028636	0.026798634	-0.52462226	-0.040163063
432	-0.026821088	0.029582314	-1.2423626	0.011813579	-0.00598909	0.78323185	-0.059301529	0.040710256	-1.0539788	-0.00154216	0.023784505	-1.3638877	-0.017429087	0.062711895	-1.2320448	-0.061188456	-0.013134782	1.3882619	-0.023575421	-0.050019547	0.98448551	-0.037533995	0.069409847	-1.361824	0.68116361	0.12585619	-0.49656481	-0.014759896	0.046824489	-0.8346411	-0.008730561	0.039358452	-1.1686927	-0.076656453	0.07879661	-1.341171	0.012356329	0.046268173	-1.4344989	-0.007564468	0.14039382	-1.6226735	-0.10427637	0.057934891	-0.76673293	-0.022015696	0.026899362	-0.52409792	-0.038507015
433	-0.027141647	0.030369464	-1.2411689	0.012235537	-0.007180441	0.78417772	-0.05881153	0.041867513	-1.0542575	0.000688465	0.025125798	-1.3641397	-0.017563472	0.06296429	-1.2315834	-0.058910277	-0.014429675	1.3886875	-0.022433113	-0.051076815	0.9847182	-0.036953665	0.06998878	-1.361783	0.68064648	0.12772326	-0.49626505	-0.014400844	0.046965174	-0.83446735	-0.008032333	0.040563326	-1.1689898	-0.076240294	0.079955801	-1.3402492	0.013027367	0.048477028	-1.4355214	-0.006555457	0.14107379	-1.6237528	-0.10473478	0.058781538	-0.76739115	-0.021962052	0.026994053	-0.52360481	-0.036788784
434	-0.027578816	0.031171696	-1.2400644	0.012457781	-0.00828616	0.78517336	-0.058299989	0.043220006	-1.0547009	0.002903123	0.026642846	-1.3641073	-0.017637789	0.063224167	-1.2312002	-0.056768514	-0.015803143	1.3889749	-0.021286989	-0.052215591	0.98497969	-0.036374152	0.070628069	-1.3617531	0.68005103	0.12964998	-0.49593702	-0.014011364	0.047107488	-0.83430916	-0.007190884	0.041703686	-1.1694745	-0.076003246	0.081263445	-1.3394017	0.013553367	0.050635383	-1.436264	-0.005429232	0.14176303	-1.6248723	-0.10523507	0.059563808	-0.76803964	-0.021869784	0.027088039	-0.52314079	-0.035011139
435	-0.028077258	0.032027889	-1.2390134	0.012561503	-0.009421729	0.78612828	-0.057779599	0.044805542	-1.0553148	0.005213932	0.028157562	-1.3642972	-0.017631195	0.063503526	-1.2308854	-0.054756086	-0.017297089	1.3891493	-0.020124948	-0.053421076	0.9853459	-0.035790358	0.071329579	-1.3617438	0.67942905	0.13168223	-0.4956139	-0.013598449	0.047262825	-0.83415425	-0.006294583	0.042922933	-1.1698182	-0.075546116	0.082554057	-1.3385056	0.013870375	0.05282896	-1.4365417	-0.004213256	0.14245315	-1.6260741	-0.10579066	0.06029126	-0.7686916	-0.021717384	0.02717082	-0.52270705	-0.033163331
436	-0.028382031	0.032990925	-1.2378873	0.012537099	-0.010653169	0.78712863	-0.057244591	0.04666248	-1.05618	0.00786949	0.028887384	-1.3663727	-0.01751003	0.063822351	-1.2306207	-0.052875858	-0.019000387	1.3893734	-0.018948276	-0.054738548	0.98574001	-0.035194602	0.072091788	-1.361774	0.67874628	0.13382924	-0.49516171	-0.013151227	0.047431819	-0.83401692	-0.005337715	0.044225093	-1.1700644	-0.074964091	0.083925873	-1.3375952	0.013900539	0.055171154	-1.4369844	-0.002922662	0.14314099	-1.6273813	-0.10641983	0.060854435	-0.76946884	-0.021491179	0.027226653	-0.52230853	-0.031236323
437	-0.028639151	0.034177914	-1.2367103	0.012202851	-0.011741404	0.78842968	-0.056580659	0.048645936	-1.0575324	0.010391236	0.03001054	-1.3676128	-0.017187752	0.064140931	-1.230365	-0.051148344	-0.020955833	1.3898758	-0.017744813	-0.056115866	0.98629659	-0.034585897	0.072917663	-1.3618431	0.6781525	0.13628253	-0.49456924	-0.01265803	0.047606487	-0.83391523	-0.00429579	0.045572866	-1.1703045	-0.074256107	0.085530274	-1.3366827	0.013772788	0.05744537	-1.4385729	-0.001580514	0.14380592	-1.6288259	-0.10712244	0.061358638	-0.77028352	-0.021220779	0.027285831	-0.52193719	-0.0291995
438	-0.028479483	0.035445429	-1.2353673	0.011507308	-0.012425865	0.79001141	-0.05579441	0.050715894	-1.0592891	0.012936166	0.031785075	-1.3679187	-0.016657496	0.064320177	-1.2301208	-0.049630828	-0.0229767	1.3908819	-0.016520325	-0.057528812	0.9870283	-0.03395918	0.073798321	-1.3619714	0.67748117	0.13900496	-0.49334136	-0.012116024	0.047761958	-0.83386016	-0.003137994	0.046895832	-1.1706251	-0.073112324	0.087060325	-1.3356649	0.013773513	0.059123091	-1.4410876	-0.000195293	0.1444203	-1.6304134	-0.10788891	0.061702482	-0.7712059	-0.020884896	0.027317706	-0.52160245	-0.027083592
439	-0.026925081	0.034138363	-1.2256378	0.022740062	-0.013045173	0.79689002	-0.036595471	0.056848876	-1.0577738	0.031548176	0.029411431	-1.3683187	-0.016688054	0.063760214	-1.225171	-0.030445447	-0.023323577	1.3942218	-0.004141611	-0.052916449	0.98360819	-0.025380015	0.071563415	-1.360438	0.66456407	0.14474539	-0.49351624	-0.00877249	0.04753704	-0.83296353	0.010900402	0.048923753	-1.1688653	-0.07480187	0.08960899	-1.3214576	0.024396338	0.065325446	-1.4455745	0.010954994	0.14081523	-1.6370906	-0.1033809	0.064622141	-0.77929622	-0.019738469	0.025415881	-0.51781404	-0.015545649
440	-0.025626792	0.034179959	-1.2182703	0.032822665	-0.015971927	0.80229741	-0.019538224	0.058344401	-1.0555476	0.045433261	0.02649234	-1.3689719	-0.016729023	0.063399322	-1.2211314	-0.015071006	-0.022383984	1.3968807	0.006345473	-0.048848469	0.98171604	-0.018363576	0.069212921	-1.3596102	0.65434504	0.14838256	-0.4926894	-0.006215557	0.04740845	-0.83261389	0.022984181	0.048208479	-1.1689632	-0.076853938	0.088911243	-1.3090119	0.03352569	0.069740698	-1.4485803	0.018180793	0.13563673	-1.6424541	-0.098447725	0.064582407	-0.78638381	-0.018549856	0.023573261	-0.51491767	-0.006865665
441	-0.023622243	0.034357518	-1.2121428	0.04061503	-0.016748132	0.80733782	-0.004364114	0.057295278	-1.0547894	0.056482933	0.022745522	-1.3715616	-0.016240552	0.062988862	-1.2178686	-0.002283944	-0.021614628	1.4004695	0.016068691	-0.044593684	0.98212779	-0.012479189	0.067313671	-1.3598349	0.64507395	0.15050682	-0.49157777	-0.003881782	0.047126301	-0.83275855	0.033907194	0.046090838	-1.1706908	-0.077734143	0.087489814	-1.2973393	0.040945347	0.074417256	-1.4522942	0.024763253	0.13271122	-1.6482763	-0.095196687	0.064850099	-0.7931267	-0.017163413	0.021699747	-0.51270813	0.000673447
442	-0.020813067	0.031890735	-1.2073486	0.046127915	-0.015733611	0.81206185	0.008430798	0.056448501	-1.0559905	0.065609537	0.020609073	-1.3746206	-0.01521879	0.06213263	-1.2154082	0.007907669	-0.021282116	1.4048998	0.025039323	-0.039651241	0.98380935	-0.007848435	0.065840498	-1.361015	0.63703579	0.15064968	-0.49136308	-0.001795347	0.046353366	-0.83333993	0.043350946	0.046394903	-1.1721731	-0.077319868	0.087311044	-1.2861553	0.047151804	0.075912036	-1.4564542	0.027670132	0.12739174	-1.6518711	-0.093430459	0.064465687	-0.79959005	-0.015715126	0.019717956	-0.51131845	0.00709306
443	-0.017675895	0.032236759	-1.2036291	0.04940502	-0.015300754	0.81679416	0.018957643	0.05552166	-1.0591673	0.071874335	0.018195195	-1.3789091	-0.013530938	0.061808102	-1.2136568	0.015819663	-0.022562483	1.4091774	0.033463288	-0.037822288	0.98769021	-0.00431275	0.065188892	-1.3629034	0.63031381	0.14935826	-0.49070102	8.82E-05	0.04605015	-0.83443636	0.051614914	0.046691548	-1.1747214	-0.075797893	0.085492052	-1.2757891	0.051615361	0.076303065	-1.4613159	0.028805733	0.12293048	-1.6546569	-0.093445741	0.064711727	-0.80576611	-0.013864049	0.018546285	-0.51031363	0.011752715
444	-0.013823941	0.032409292	-1.2012352	0.050437145	-0.015675567	0.82157624	0.027289294	0.05480798	-1.0643597	0.075799845	0.01663221	-1.3841194	-0.011219881	0.061900195	-1.2126318	0.020936647	-0.024046011	1.4146143	0.041217063	-0.037268922	0.99355108	-0.00168248	0.065662257	-1.3653674	0.62466466	0.14659943	-0.48867938	0.001727349	0.045724262	-0.83604974	0.058561184	0.04649286	-1.1785231	-0.073198982	0.081082821	-1.2663209	0.054312557	0.076486491	-1.4673276	0.027651209	0.11873039	-1.6565584	-0.095155641	0.064081252	-0.81177926	-0.01157301	0.018089347	-0.50971496	0.015224723
445	-0.009532783	0.034492042	-1.1999302	0.049254652	-0.016843766	0.82637739	0.033227105	0.051088754	-1.0720767	0.078513891	0.01753659	-1.3900148	-0.008303899	0.062252417	-1.21235	0.023318836	-0.026401738	1.4207529	0.048289698	-0.037994251	1.0014328	8.44E-05	0.067294352	-1.3683921	0.61984754	0.14312004	-0.48383093	0.003175178	0.045805771	-0.83818007	0.064037412	0.045939568	-1.1835802	-0.069349922	0.077503756	-1.2571439	0.055292107	0.077438809	-1.4746783	0.026216092	0.11702234	-1.6603273	-0.09887062	0.062935345	-0.81775606	-0.008822303	0.018397093	-0.5094378	0.017951522
446	-0.004556365	0.036958352	-1.1999129	0.046140883	-0.019361144	0.83102477	0.037564415	0.053302884	-1.0809326	0.077976584	0.017891249	-1.3974017	-0.004772004	0.062756635	-1.2128291	0.023238689	-0.030038049	1.4270569	0.054862987	-0.040708665	1.0114014	0.000848599	0.06976299	-1.3722137	0.61631006	0.14109807	-0.47580579	0.004402613	0.045988314	-0.84081823	0.068761207	0.04762629	-1.188704	-0.064054832	0.079230346	-1.248032	0.054419689	0.081262462	-1.481824	0.024248516	0.11713834	-1.6652688	-0.10353074	0.066342078	-0.8229025	-0.005694767	0.019418785	-0.50944549	0.021255005
447	-0.025117721	0.035214901	-1.2452983	0.00037745	-0.010294709	0.78777325	-0.071681589	0.046200637	-1.0609878	-0.008897104	0.035849024	-1.3689451	-0.014629245	0.064909339	-1.2333692	-0.073737256	-0.026587768	1.3891797	-0.030842083	-0.062377915	0.98963279	-0.039182398	0.075704798	-1.3650998	0.68663549	0.13137634	-0.49062648	-0.016183559	0.048376434	-0.83742517	-0.014095518	0.046978746	-1.1728792	-0.07044366	0.086023346	-1.3484502	-0.000399337	0.051611688	-1.4382867	-0.00739098	0.14515471	-1.6251073	-0.11654333	0.051637515	-0.75705588	-0.020311216	0.028779399	-0.52550036	-0.039335106
448	-0.020753324	0.031325892	-1.2570903	-0.010868178	-0.00303699	0.78497523	-0.089584991	0.044350304	-1.0598629	-0.033168733	0.037580561	-1.3708174	-0.013611452	0.064090654	-1.2367724	-0.098794028	-0.027843181	1.3866384	-0.046310533	-0.067258328	0.99089408	-0.045213558	0.076955244	-1.3676605	0.6969955	0.1222578	-0.48798001	-0.020924313	0.049294986	-0.8407293	-0.027309304	0.046932362	-1.1739161	-0.068621546	0.084615238	-1.36288	-0.014811413	0.042029783	-1.4329826	-0.016470555	0.14649652	-1.6184344	-0.12662047	0.044919048	-0.74406737	-0.020111913	0.030336678	-0.52932215	-0.053678304
449	-0.018150402	0.030963209	-1.2687558	-0.021581057	0.000534676	0.78052491	-0.10674065	0.041743312	-1.0574676	-0.056312218	0.041739404	-1.3693914	-0.012479466	0.063966364	-1.2399845	-0.12327535	-0.026380986	1.3851221	-0.061944962	-0.072065338	0.99326277	-0.051657964	0.078899227	-1.3688871	0.70818555	0.11444754	-0.48548856	-0.025793647	0.050261583	-0.84380746	-0.041302793	0.048945133	-1.1732415	-0.066503599	0.085952826	-1.3777781	-0.028549248	0.029527152	-1.4288734	-0.025527624	0.14939956	-1.6114759	-0.13641606	0.0399503	-0.73118526	-0.020114971	0.032382347	-0.53261054	-0.067892931
450	-0.016239744	0.031396743	-1.2806975	-0.032185476	0.003703871	0.77476078	-0.12254626	0.035540849	-1.0575981	-0.078884058	0.045922291	-1.3683242	-0.011468926	0.063290514	-1.2428944	-0.14700076	-0.027485006	1.3824629	-0.077562444	-0.077979244	0.99484915	-0.058107615	0.08035779	-1.3708464	0.71955889	0.10697317	-0.48357099	-0.03081801	0.051507503	-0.84654063	-0.05563147	0.051708102	-1.1718642	-0.064580403	0.089407809	-1.3931183	-0.043525063	0.018450307	-1.4234867	-0.034540057	0.1536196	-1.6041837	-0.145312	0.034872465	-0.7183575	-0.01987741	0.033913132	-0.5357675	-0.082064368
451	-0.01482403	0.032127965	-1.2929697	-0.043002084	0.007330311	0.76864094	-0.13829584	0.030693509	-1.0563678	-0.10074741	0.050769381	-1.3664966	-0.010311257	0.06294027	-1.2456458	-0.17026003	-0.025684988	1.3811675	-0.093336597	-0.084057219	0.99703115	-0.064670816	0.081761837	-1.3728868	0.7304185	0.099353544	-0.48079836	-0.035884973	0.052080475	-0.84939605	-0.070398144	0.053852264	-1.1711879	-0.062019065	0.090588406	-1.4089392	-0.058873139	0.006930401	-1.4177151	-0.044171628	0.15896936	-1.5974568	-0.15420076	0.027141031	-0.70857066	-0.019689858	0.035607543	-0.53852159	-0.096256524
452	-0.015329108	0.033934902	-1.3057458	-0.054016884	0.0111789	0.7621966	-0.15356381	0.025461301	-1.055367	-0.12194973	0.05648303	-1.3635051	-0.008977516	0.063209318	-1.2483461	-0.19338112	-0.024236048	1.3804756	-0.10929052	-0.089882046	1.0008317	-0.071505472	0.083339654	-1.3743838	0.74162865	0.092307426	-0.47865555	-0.041045845	0.052464593	-0.85223776	-0.08591187	0.055642102	-1.17128	-0.058969259	0.091923766	-1.4252095	-0.074404977	-0.005543624	-1.4119902	-0.054643732	0.16553719	-1.5914537	-0.16393347	0.013501438	-0.70827866	-0.01972745	0.037538789	-0.54082048	-0.11035506
453	-0.015195908	0.034594819	-1.3188401	-0.065126337	0.01498032	0.7551496	-0.16840199	0.020072844	-1.0542779	-0.14309746	0.060398761	-1.364768	-0.007554265	0.064091906	-1.2509918	-0.21591264	-0.02738291	1.3779523	-0.12535471	-0.096526317	1.0041304	-0.078499556	0.084902562	-1.3757833	0.75249451	0.085322969	-0.47562349	-0.046382185	0.053187616	-0.85473764	-0.10180439	0.058476236	-1.1703398	-0.055990994	0.094377339	-1.4419752	-0.089974247	-0.019883212	-1.4076638	-0.065287568	0.17336285	-1.5852425	-0.17268741	0.004980777	-0.70038509	-0.019239506	0.039090104	-0.54298806	-0.12451092
454	-0.010816034	0.03389575	-1.3314692	-0.076636679	0.019294186	0.74828821	-0.18282045	0.014861141	-1.0522653	-0.16351207	0.065123059	-1.3651111	-0.006229288	0.065645047	-1.2534845	-0.23766264	-0.032029442	1.3745334	-0.14150353	-0.10240371	1.010249	-0.085594587	0.08642187	-1.3772984	0.76313144	0.078404151	-0.47199008	-0.051906787	0.054712668	-0.85640502	-0.11872461	0.061258588	-1.1703516	-0.052684605	0.09705922	-1.4592134	-0.10631529	-0.032765858	-1.4004483	-0.075026281	0.18258388	-1.5779072	-0.18168415	-0.007580667	-0.69956148	-0.018794959	0.040822081	-0.54475236	-0.13869435
455	0.044751443	0.068193674	-1.2651402	-0.045957405	-0.049885537	0.83982784	-0.043834828	0.098832034	-1.1563722	-0.027920399	0.12144794	-1.4575069	0.015161434	0.076149747	-1.2384304	-0.069552511	-0.12479097	1.449253	-0.028577792	-0.12011068	1.0766134	-0.05281505	0.13924739	-1.4009793	0.69940466	0.10402234	-0.39001307	-0.03391283	0.062200747	-0.87408715	-0.008692476	0.12992732	-1.2136821	0.023155198	0.12350856	-1.3252143	-0.076263174	0.096504971	-1.5244044	-0.050637487	0.21060885	-1.668997	-0.1960371	0.058292374	-0.80658257	0.003629003	0.048609063	-0.53072208	-0.030014992
456	0.046446074	0.06971366	-1.2655282	-0.049166635	-0.054895774	0.84201026	-0.043739956	0.1015665	-1.1585736	-0.028054778	0.1244368	-1.4591761	0.015741246	0.076559842	-1.2387562	-0.068499774	-0.13017714	1.4500265	-0.028538307	-0.12255844	1.0786457	-0.054022007	0.14167759	-1.4016511	0.69960779	0.10518699	-0.38669047	-0.033992805	0.062458873	-0.87490141	-0.008764092	0.13240117	-1.2148473	0.027120806	0.12696427	-1.3256675	-0.079525806	0.099036515	-1.5273293	-0.052109532	0.21310355	-1.6693523	-0.20032047	0.059255198	-0.80717462	0.004469753	0.049122158	-0.53072262	-0.029598352
457	0.048290543	0.07133697	-1.266133	-0.052445557	-0.059690882	0.84380352	-0.04388272	0.10430604	-1.1604532	-0.028744964	0.12757112	-1.4606061	0.01624552	0.077112816	-1.2390879	-0.068361983	-0.13565503	1.4508938	-0.028597716	-0.12539157	1.0801679	-0.05528453	0.14394903	-1.4023036	0.70026255	0.10640015	-0.38357762	-0.034181118	0.062711582	-0.87569243	-0.009025472	0.13500951	-1.2159839	0.030502811	0.13098218	-1.3265592	-0.083336473	0.10147097	-1.5297456	-0.053515539	0.21568307	-1.669516	-0.20459293	0.060279395	-0.80703574	0.005249206	0.049651649	-0.53079486	-0.02973072
458	0.050419375	0.072934434	-1.2668637	-0.055295818	-0.065024562	0.84315097	-0.044157252	0.10691231	-1.1622909	-0.029682258	0.13107751	-1.4614425	0.016787762	0.077459723	-1.2395309	-0.069097251	-0.14122799	1.4520191	-0.028968623	-0.12805493	1.081942	-0.056610387	0.14604612	-1.4029788	0.70111996	0.10725551	-0.38054308	-0.034477517	0.062950723	-0.87646294	-0.009434292	0.13765134	-1.2173594	0.034070287	0.13494031	-1.3279202	-0.08762756	0.10383645	-1.5310843	-0.055007797	0.21821009	-1.6697993	-0.20889941	0.061139725	-0.80704719	0.005954295	0.050218314	-0.53092384	-0.030250465
459	0.052641749	0.074694328	-1.2678512	-0.058693688	-0.069119178	0.84383678	-0.044718873	0.1095741	-1.163673	-0.030763451	0.13494487	-1.4616249	0.017314028	0.077749677	-1.2400446	-0.070691951	-0.14701089	1.453091	-0.029563103	-0.13077982	1.0836682	-0.0579593	0.14801893	-1.4036041	0.70222521	0.1078252	-0.37758756	-0.034882061	0.063172504	-0.87721413	-0.010015264	0.14049818	-1.2185844	0.037117209	0.13937524	-1.3297404	-0.092329711	0.10595836	-1.531932	-0.056490868	0.22077708	-1.6700519	-0.21330298	0.062026255	-0.80656391	0.006578953	0.050829317	-0.53110266	-0.031517744
460	0.05509311	0.07649225	-1.2690092	-0.062264547	-0.072756916	0.84448624	-0.045525156	0.1122393	-1.1646659	-0.031937301	0.13911159	-1.4610939	0.01782967	0.078010641	-1.2406237	-0.073185861	-0.15308541	1.4535896	-0.030368702	-0.13359205	1.0853343	-0.059361666	0.14982538	-1.4042521	0.70364183	0.10821215	-0.37474898	-0.035395242	0.063372076	-0.87794834	-0.010825403	0.14364564	-1.2193643	0.040135138	0.14396918	-1.3319983	-0.097564325	0.10764559	-1.533527	-0.057957266	0.22339194	-1.6702654	-0.21787734	0.06284494	-0.8058489	0.007128303	0.051477339	-0.53133667	-0.03325193
461	0.057578031	0.078500405	-1.27046	-0.065932661	-0.076051719	0.8447777	-0.046443664	0.11477076	-1.165656	-0.033746682	0.14348984	-1.4603466	0.018329594	0.078308553	-1.2412449	-0.076536193	-0.15933542	1.4541861	-0.03135417	-0.13656063	1.0868435	-0.060864635	0.15139373	-1.4050196	0.70539802	0.10845987	-0.37205023	-0.036019895	0.063615784	-0.87864578	-0.01182919	0.14697589	-1.2199836	0.042869627	0.14888249	-1.334708	-0.10320094	0.10929806	-1.5340307	-0.059470437	0.22601764	-1.670632	-0.22241165	0.063792542	-0.80418164	0.007610992	0.052151546	-0.53163606	-0.035349712
462	0.060172096	0.080642663	-1.2721485	-0.069724925	-0.078969151	0.84483141	-0.047486074	0.1171556	-1.1667575	-0.036093041	0.1482051	-1.4593682	0.018775973	0.078718059	-1.2418679	-0.080764674	-0.1658075	1.4545828	-0.032495283	-0.13974473	1.088032	-0.062299669	0.15295786	-1.4056048	0.70739532	0.10841441	-0.36940956	-0.036753867	0.063893236	-0.87930793	-0.012993293	0.15043567	-1.2206054	0.045311533	0.15411705	-1.3378723	-0.10946887	0.11038763	-1.5354089	-0.060901582	0.22873946	-1.670784	-0.22679511	0.064943224	-0.80156726	0.008024279	0.052855469	-0.5319984	-0.037987314
463	0.062881336	0.082906961	-1.2740633	-0.073648676	-0.081500016	0.84469235	-0.048776016	0.11952271	-1.1675793	-0.038606495	0.15324692	-1.4577763	0.019114131	0.079222739	-1.2424768	-0.085874557	-0.17249577	1.4547485	-0.033821978	-0.14308909	1.0888458	-0.063768566	0.1544003	-1.4061369	0.70969474	0.10817377	-0.36687756	-0.037595041	0.064165175	-0.87994581	-0.014223563	0.1538384	-1.2219085	0.04831389	0.15927219	-1.3413676	-0.11612594	0.11145148	-1.5357593	-0.062251776	0.23154315	-1.6707079	-0.23128082	0.066078715	-0.79867315	0.00837054	0.053585131	-0.5324291	-0.041092433
464	0.064578429	0.083848648	-1.2758911	-0.075661242	-0.083523303	0.84486383	-0.050137255	0.12317877	-1.1687565	-0.040921737	0.15563633	-1.4556217	0.019474944	0.079917744	-1.2430749	-0.090424448	-0.17905408	1.4556377	-0.034775868	-0.14669941	1.0897574	-0.065247729	0.15574794	-1.4064845	0.71212769	0.10781504	-0.36445707	-0.038119569	0.064306803	-0.88028175	-0.014631832	0.15675272	-1.2225769	0.051766794	0.16537149	-1.3453131	-0.12167565	0.11278932	-1.5361904	-0.063308656	0.23415564	-1.6710172	-0.23616584	0.066840298	-0.79712856	0.008550964	0.054286458	-0.53285927	-0.043166902
465	0.066084698	0.084819473	-1.2778392	-0.077913098	-0.085706308	0.84491867	-0.051396452	0.12685755	-1.1698498	-0.04326769	0.15806268	-1.4536723	0.019758653	0.08061973	-1.2436559	-0.095196053	-0.18533184	1.4550073	-0.035854168	-0.15030538	1.0905801	-0.066908866	0.15698504	-1.4068907	0.71434152	0.10706861	-0.36207241	-0.038691241	0.064465068	-0.88060617	-0.015427385	0.15967539	-1.2231425	0.055911697	0.17046611	-1.3491374	-0.12717804	0.11372216	-1.536599	-0.064569987	0.23681104	-1.6713922	-0.24063317	0.068058647	-0.79490137	0.008644319	0.054974616	-0.53329599	-0.045400932
466	0.06741526	0.085811645	-1.2798998	-0.080365673	-0.088080265	0.84477645	-0.0525866	0.13048945	-1.1710916	-0.045810986	0.16052824	-1.4523023	0.020015115	0.081252389	-1.2442584	-0.10008773	-0.19131203	1.453777	-0.037058104	-0.15389833	1.0913395	-0.068736188	0.15812345	-1.4073595	0.71641135	0.10605771	-0.35969406	-0.039310563	0.064627148	-0.88092393	-0.016582247	0.16266	-1.2236443	0.059158009	0.17529176	-1.3531587	-0.13260449	0.11436892	-1.5367761	-0.066052049	0.23951022	-1.6715178	-0.24512169	0.069261327	-0.79280668	0.008684403	0.0556476	-0.53375101	-0.047613241
467	0.068481386	0.086896546	-1.2820834	-0.083009407	-0.090590753	0.84489584	-0.053657223	0.13420457	-1.1720462	-0.048276421	0.16294035	-1.4509866	0.020268869	0.081752658	-1.2449073	-0.10512885	-0.19703491	1.4525276	-0.038479004	-0.15734378	1.0923895	-0.070728466	0.1591986	-1.4078085	0.71888	0.10552769	-0.35798135	-0.039977793	0.064777687	-0.88124025	-0.018130636	0.16575539	-1.223991	0.061867636	0.17968731	-1.3572865	-0.13791567	0.11484648	-1.5363272	-0.067666687	0.24229886	-1.6712059	-0.24955836	0.070495322	-0.79071844	0.008700492	0.056314096	-0.53423554	-0.050277092
468	0.069364861	0.087997191	-1.284366	-0.085894763	-0.093252636	0.8450852	-0.054612845	0.13795723	-1.1728878	-0.050704274	0.16531675	-1.4497941	0.020503568	0.082141213	-1.2455939	-0.11038032	-0.20252481	1.4512235	-0.040054195	-0.16075842	1.0934123	-0.072893545	0.16023491	-1.4081237	0.72143751	0.10506117	-0.35659808	-0.040692724	0.064901657	-0.88156158	-0.020120548	0.1689802	-1.2242589	0.064640336	0.18340427	-1.361371	-0.14313839	0.11505765	-1.5355341	-0.069269158	0.24523711	-1.6703526	-0.2539975	0.071706012	-0.78879362	0.008618264	0.057017352	-0.53468949	-0.053019319
469	0.070511624	0.088845871	-1.2867473	-0.089183636	-0.095994122	0.84545809	-0.055265885	0.14197007	-1.173099	-0.053043421	0.16766399	-1.448606	0.020700706	0.082461096	-1.2463037	-0.11570581	-0.20768857	1.4489894	-0.041754857	-0.16417849	1.0943204	-0.075223573	0.1611691	-1.4085267	0.72397298	0.10448844	-0.35537913	-0.041455284	0.065028846	-0.88187647	-0.022638546	0.17234249	-1.2239648	0.066667534	0.18677379	-1.3657751	-0.1483945	0.11481159	-1.5349355	-0.071080498	0.2482504	-1.6691288	-0.25855911	0.072851755	-0.7872526	0.008426288	0.057754733	-0.53511119	-0.056042738
470	0.071208879	0.08993239	-1.2892599	-0.092193499	-0.099380255	0.84333503	-0.055760637	0.14607394	-1.1732565	-0.055330288	0.16999011	-1.4474959	0.020849915	0.082746081	-1.2470242	-0.12122378	-0.21260494	1.446541	-0.043584965	-0.16759343	1.0951471	-0.077740885	0.16198878	-1.4091841	0.72652042	0.10382894	-0.35435784	-0.04226606	0.065171205	-0.88217825	-0.02556712	0.17579541	-1.222563	0.067027427	0.19017453	-1.3706292	-0.15344027	0.11451295	-1.5333494	-0.072985806	0.25139266	-1.6674519	-0.26372367	0.073857844	-0.78666568	0.008082318	0.058523525	-0.53546536	-0.059429709
471	0.071602158	0.091106415	-1.2918733	-0.095662728	-0.10271308	0.84228885	-0.056617189	0.14967844	-1.1744866	-0.0575881	0.17229754	-1.4465109	0.020935915	0.083043464	-1.2477272	-0.12706858	-0.21732654	1.4440745	-0.045480721	-0.17106208	1.0957186	-0.080446862	0.16277318	-1.4096751	0.72924346	0.10340716	-0.3537907	-0.043124601	0.065298229	-0.88248008	-0.028877636	0.17934443	-1.2209044	0.066041917	0.19348861	-1.3755472	-0.15846705	0.1138541	-1.5316308	-0.074047104	0.25490856	-1.6649253	-0.26861075	0.075037546	-0.78557885	0.007619768	0.059306376	-0.53577065	-0.063074559
472	0.069468379	0.09322422	-1.2998357	-0.10553752	-0.10722632	0.83195639	-0.063428327	0.15459205	-1.1742835	-0.065201864	0.17749834	-1.4418272	0.020534076	0.084021129	-1.2493734	-0.14120913	-0.22122981	1.4353113	-0.058315866	-0.1785472	1.0930083	-0.085422404	0.16227865	-1.4086955	0.73576701	0.10178277	-0.35307688	-0.045543306	0.06523709	-0.88237268	-0.037199192	0.18256912	-1.2158595	0.063879244	0.19732523	-1.388335	-0.16813995	0.11000811	-1.5243553	-0.07840921	0.26167098	-1.655897	-0.27435815	0.070393458	-0.7749241	0.006402589	0.060710222	-0.53648955	-0.074776851
473	0.066608876	0.09356413	-1.3049909	-0.11188601	-0.10668197	0.82342291	-0.070216723	0.15522879	-1.1721435	-0.070635848	0.1797273	-1.4383628	0.020056475	0.084510446	-1.2503365	-0.14838028	-0.21943474	1.4277611	-0.068417542	-0.18136223	1.0893425	-0.087773517	0.16089068	-1.4072332	0.73959637	0.10057645	-0.35356259	-0.047059353	0.065038271	-0.88188654	-0.042662993	0.18159118	-1.2131394	0.06243778	0.19798687	-1.3967476	-0.17296159	0.10597054	-1.5187184	-0.080633312	0.26451883	-1.6489609	-0.27661386	0.063617498	-0.76684791	0.005611489	0.061214216	-0.53694183	-0.081331484
474	0.062923372	0.093532622	-1.3097614	-0.11761057	-0.10496132	0.81478798	-0.07776621	0.1551069	-1.1690894	-0.076098084	0.18128866	-1.4352084	0.019462556	0.084974609	-1.2511547	-0.15709054	-0.21756345	1.4226757	-0.077965677	-0.18292221	1.0855762	-0.090225004	0.15942152	-1.4052967	0.74354213	0.099105798	-0.35473326	-0.048580874	0.064761467	-0.88134199	-0.04868564	0.1800317	-1.2103034	0.059629787	0.1981543	-1.4048686	-0.17631668	0.10196567	-1.5116435	-0.082190715	0.26685503	-1.6417011	-0.27581397	0.057519641	-0.75781876	0.004728182	0.061619777	-0.53744465	-0.088420644
475	0.058993317	0.093057662	-1.3141663	-0.12300076	-0.10195523	0.80623251	-0.086319372	0.15398239	-1.1656919	-0.081588179	0.18219936	-1.4323446	0.018761398	0.085368544	-1.2518369	-0.16495723	-0.21447903	1.416103	-0.086922832	-0.18324821	1.0816144	-0.093146987	0.15763646	-1.4037669	0.74769515	0.09752094	-0.35668391	-0.05010999	0.064483345	-0.88070345	-0.054940674	0.17772125	-1.2068683	0.056918096	0.19842978	-1.4146744	-0.17872965	0.097497143	-1.5037521	-0.082473755	0.26852283	-1.6342893	-0.27075857	0.053671345	-0.74798203	0.003777863	0.061953206	-0.53802675	-0.095381089
476	0.056442358	0.091690041	-1.3187937	-0.12724409	-0.097938694	0.7972973	-0.095522188	0.15208344	-1.1610553	-0.086781703	0.18237713	-1.429216	0.017979816	0.085617267	-1.252445	-0.17363487	-0.21096851	1.4106765	-0.094861776	-0.1821256	1.0768549	-0.096210197	0.15573967	-1.4018521	0.75204766	0.096157387	-0.35964525	-0.051640909	0.064271286	-0.87994546	-0.06163533	0.17472401	-1.2031606	0.050845191	0.19648908	-1.4202044	-0.18041375	0.09247829	-1.4950601	-0.082430676	0.26931757	-1.6267787	-0.26954859	0.047822807	-0.74083322	0.002748726	0.062214356	-0.5386762	-0.10242826
477	0.05609341	0.089236341	-1.3240947	-0.13075925	-0.09278547	0.78821236	-0.1060691	0.14901343	-1.1569705	-0.092096739	0.18194266	-1.4265095	0.01712955	0.085698962	-1.25301	-0.18267745	-0.20678365	1.4056611	-0.1017584	-0.17957476	1.0713102	-0.099550106	0.15364492	-1.3998643	0.7565425	0.095155351	-0.36369255	-0.053165287	0.064127944	-0.87906253	-0.06888058	0.17110398	-1.1993388	0.046062976	0.19538678	-1.4295764	-0.18242909	0.08622545	-1.4859203	-0.083609633	0.26938197	-1.619029	-0.26718384	0.042569917	-0.73399252	0.001567762	0.062320139	-0.53930318	-0.10956643
478	0.05583838	0.086294197	-1.3292406	-0.13451287	-0.086047038	0.77964169	-0.11745974	0.14507972	-1.1521472	-0.096928835	0.18068449	-1.4232928	0.016202247	0.085628226	-1.2535161	-0.19186324	-0.20181257	1.4007354	-0.10905833	-0.17635883	1.0668987	-0.10301481	0.15143405	-1.3974595	0.761235	0.094077319	-0.36858711	-0.054659925	0.064127415	-0.87800276	-0.077210143	0.16717373	-1.1962148	0.039668377	0.19328266	-1.4376346	-0.18384519	0.079453208	-1.4757919	-0.086122237	0.26900277	-1.6110153	-0.26532534	0.036762178	-0.72812319	0.000233749	0.062247619	-0.53988636	-0.11612125
479	0.053279132	0.083215289	-1.3331679	-0.13701731	-0.078370012	0.77061093	-0.12989494	0.1402106	-1.1470759	-0.1017065	0.17874098	-1.4202527	0.015264304	0.085384041	-1.2541021	-0.20071463	-0.19596824	1.3952551	-0.11616305	-0.17204048	1.0628098	-0.10681418	0.14898574	-1.3951	0.76603758	0.093366452	-0.37453395	-0.056240402	0.063614525	-0.87710088	-0.085389301	0.16223742	-1.1919044	0.032852352	0.19040531	-1.4461689	-0.18533126	0.071607277	-1.4650891	-0.089110337	0.26821506	-1.6028365	-0.26433128	0.029834447	-0.72361577	-0.001087785	0.062218498	-0.54066467	-0.12196764
480	0.051397681	0.079279885	-1.3371668	-0.13872881	-0.06962426	0.76133919	-0.1429276	0.13448501	-1.1406822	-0.10676048	0.17628007	-1.4177884	0.014256711	0.085042357	-1.2546322	-0.20919618	-0.18941405	1.3892014	-0.12262572	-0.16631274	1.0584984	-0.1109795	0.1463318	-1.3929086	0.77100921	0.092718214	-0.38138399	-0.057833798	0.063159145	-0.87610543	-0.094449222	0.15687105	-1.1879979	0.024296898	0.18753482	-1.4539793	-0.18709765	0.061894163	-1.4549576	-0.091754675	0.26673993	-1.5944705	-0.26241809	0.023323493	-0.71952415	-0.002485203	0.062131174	-0.54154164	-0.12749338
481	0.048808325	0.075953573	-1.3424722	-0.14181317	-0.065480083	0.75645137	-0.15091118	0.12747076	-1.1368759	-0.11055925	0.17384703	-1.4155576	0.013226016	0.084816948	-1.25526	-0.21385972	-0.18361862	1.3861916	-0.13132757	-0.16462515	1.0531411	-0.11465898	0.14355877	-1.3915318	0.7765395	0.092880145	-0.38576365	-0.058931522	0.062627561	-0.87501025	-0.10095961	0.15080102	-1.1852068	0.015711959	0.18320034	-1.4645363	-0.18747088	0.053161468	-1.446919	-0.093981385	0.26373398	-1.5905942	-0.26221177	0.013808708	-0.70983613	-0.00383837	0.062156681	-0.54209161	-0.13593133
482	0.046125282	0.072109863	-1.347401	-0.14398891	-0.060319412	0.75220889	-0.1569934	0.1205675	-1.1306291	-0.11436003	0.17089392	-1.413568	0.012413503	0.084461391	-1.2561107	-0.21855424	-0.17687236	1.3832347	-0.13879684	-0.16222213	1.0491809	-0.11754606	0.14059351	-1.3897665	0.7816484	0.092162438	-0.39017117	-0.059819732	0.062261567	-0.87380069	-0.10665144	0.14409645	-1.1825497	0.008164384	0.17835294	-1.4738202	-0.18724824	0.04448583	-1.4391823	-0.09474697	0.2596764	-1.5868051	-0.26256847	0.003932089	-0.70294881	-0.005100669	0.0621037	-0.54276025	-0.14437011
483	0.04133305	0.069158807	-1.3499008	-0.14477491	-0.054463752	0.74815512	-0.1628661	0.11313844	-1.1257545	-0.11823909	0.16747078	-1.4119626	0.011491573	0.083989106	-1.2567359	-0.22347504	-0.16921107	1.3805404	-0.14501908	-0.15808944	1.046102	-0.11996897	0.13728663	-1.3885845	0.78618729	0.091241002	-0.39479715	-0.060515057	0.061988432	-0.87254721	-0.11175475	0.13676995	-1.18039	0.001112906	0.17345503	-1.4815978	-0.18657255	0.035631258	-1.4320388	-0.093956247	0.25511634	-1.583041	-0.26185951	-0.004630868	-0.69729888	-0.006310611	0.061913982	-0.54347903	-0.15093224
484	0.036395982	0.066717103	-1.3510292	-0.14476402	-0.047645137	0.74470079	-0.16810963	0.10526396	-1.1212652	-0.12173595	0.16333096	-1.4100826	0.010652207	0.083383515	-1.2573617	-0.22845697	-0.16061613	1.3779178	-0.15378679	-0.14715621	1.0457591	-0.12185226	0.13363734	-1.38781	0.79006511	0.090419285	-0.39978692	-0.061155349	0.061429039	-0.87139094	-0.11662242	0.12875298	-1.1792984	-0.004848327	0.16808549	-1.4881235	-0.18534096	0.026706494	-1.4253219	-0.093907088	0.25060767	-1.5799496	-0.26001194	-0.011892296	-0.69278216	-0.0074898	0.061516378	-0.54410046	-0.15604644
485	0.032031074	0.06381201	-1.3519599	-0.14343074	-0.040092103	0.74147606	-0.17235805	0.097272523	-1.1164317	-0.1256005	0.15885682	-1.4089695	0.009919692	0.082624584	-1.2579976	-0.23345631	-0.15107736	1.375329	-0.15292093	-0.14365651	1.0402489	-0.12295064	0.1299129	-1.3865033	0.79336852	0.089281671	-0.40501952	-0.06156256	0.061083764	-0.87013602	-0.1199277	0.12002482	-1.1771313	-0.010069297	0.1624945	-1.4932466	-0.18421319	0.017099069	-1.420004	-0.094486088	0.24588896	-1.5774826	-0.25750059	-0.01824257	-0.68989658	-0.008637987	0.060918581	-0.54462355	-0.16015357
486	0.027615784	0.060857225	-1.3520845	-0.14030671	-0.032020655	0.73823154	-0.17646644	0.088316731	-1.112785	-0.12913489	0.15367895	-1.4076155	0.009072013	0.081775576	-1.2584577	-0.23834829	-0.14055927	1.3726124	-0.15405248	-0.13403817	1.0367557	-0.12351175	0.12585436	-1.3855619	0.79643941	0.086707555	-0.41000915	-0.061805237	0.060767621	-0.86885458	-0.12280586	0.11059522	-1.1757365	-0.015148237	0.15698437	-1.4967282	-0.1824186	0.00753398	-1.4149662	-0.094871841	0.24086495	-1.5754164	-0.25418261	-0.023584578	-0.68848926	-0.00975304	0.06016114	-0.54514146	-0.16332896
487	0.02309813	0.057857737	-1.3513808	-0.13577014	-0.023345692	0.73519295	-0.17955066	0.079308473	-1.1086838	-0.13220203	0.14776948	-1.405926	0.008235616	0.080814868	-1.2588447	-0.24252707	-0.12887192	1.3687339	-0.1541793	-0.12204997	1.0328404	-0.12349767	0.12148052	-1.384861	0.79912347	0.083378203	-0.41499901	-0.061919719	0.060374729	-0.86757559	-0.12473095	0.10049699	-1.1742498	-0.018706607	0.15082721	-1.4991264	-0.18014601	-0.002185149	-1.4105048	-0.095202081	0.23554373	-1.5737759	-0.24979983	-0.027717967	-0.68827635	-0.010718874	0.059408039	-0.54598951	-0.16473992
488	0.01853665	0.054477353	-1.3501648	-0.13182904	-0.012768175	0.73353893	-0.18145609	0.070440978	-1.1040339	-0.13526291	0.14133745	-1.4044867	0.007613219	0.079599477	-1.2593927	-0.24769884	-0.11649359	1.3661273	-0.15123639	-0.11039414	1.0283353	-0.12294366	0.11674676	-1.3845961	0.80095953	0.080606245	-0.42060938	-0.061886858	0.059951779	-0.86628443	-0.12573026	0.089739963	-1.1726947	-0.021010118	0.14416441	-1.5003116	-0.17761493	-0.012340587	-1.4071121	-0.095241539	0.22996162	-1.5725261	-0.24435768	-0.030602941	-0.68926752	-0.011885617	0.058219709	-0.54632306	-0.16508527
489	0.012733387	0.050135016	-1.346861	-0.12270062	-0.00048958	0.73251218	-0.18132044	0.057976812	-1.0956488	-0.13926679	0.12993959	-1.4032439	0.006322845	0.078093067	-1.2594495	-0.25223404	-0.10211999	1.3658692	-0.14183809	-0.097990356	1.0252345	-0.12160391	0.10991617	-1.3851587	0.80165571	0.077542171	-0.42853653	-0.061485309	0.059234075	-0.86457497	-0.12375469	0.075741053	-1.1726503	-0.024760289	0.13454786	-1.4983108	-0.1711254	-0.025003709	-1.4016784	-0.094183691	0.22151926	-1.5722215	-0.23545469	-0.03455421	-0.69278574	-0.012448882	0.056614269	-0.54754257	-0.16241474
490	0.011833298	0.049184173	-1.345654	-0.12029565	0.001254699	0.73381752	-0.18042874	0.05423595	-1.09324	-0.14084509	0.12583949	-1.4039109	0.005879322	0.077776462	-1.2592182	-0.25087851	-0.10033187	1.3668969	-0.13890128	-0.097164787	1.0262052	-0.12111213	0.10825372	-1.3851025	0.80135179	0.076839618	-0.43012765	-0.061197367	0.059029188	-0.86414945	-0.12124629	0.073575653	-1.1736969	-0.026008148	0.13162546	-1.4965265	-0.16797388	-0.028034965	-1.4009804	-0.093383022	0.21895	-1.5728679	-0.23245075	-0.035819519	-0.69365424	-0.012347992	0.055939905	-0.5476768	-0.16043174
491	0.011075212	0.048309922	-1.3443489	-0.11799208	0.002905366	0.7352643	-0.17934318	0.050587468	-1.0915648	-0.14190905	0.12177435	-1.4041923	0.0054711	0.077452235	-1.2589531	-0.24949306	-0.098032728	1.3681917	-0.13637857	-0.096117251	1.0270078	-0.12049378	0.10663442	-1.3851993	0.80097634	0.076138124	-0.43159798	-0.060860854	0.058792539	-0.86374164	-0.11855041	0.07178431	-1.1746936	-0.027129645	0.12892234	-1.4944255	-0.16437247	-0.03066425	-1.4003372	-0.09256012	0.2164005	-1.573576	-0.22919329	-0.036391873	-0.69424826	-0.012309364	0.055268299	-0.54769957	-0.1581315
492	0.010461822	0.047508538	-1.3429447	-0.11572325	0.004413659	0.73679757	-0.17774971	0.047342706	-1.0902876	-0.14276166	0.11780602	-1.4044639	0.005112237	0.07709381	-1.2586832	-0.24782218	-0.095229656	1.369265	-0.13382991	-0.095310397	1.0276159	-0.11970641	0.10507751	-1.385287	0.80051166	0.075478435	-0.43296853	-0.060468532	0.058548987	-0.86334318	-0.11572719	0.070300393	-1.1758699	-0.028299486	0.12654828	-1.4919088	-0.16043991	-0.033123303	-1.4000309	-0.091649398	0.2138733	-1.5743341	-0.22601362	-0.036578234	-0.69512159	-0.012289815	0.054616518	-0.54766154	-0.15548189
493	0.010001943	0.046759218	-1.3414463	-0.11343988	0.005751769	0.73837137	-0.17571396	0.044434574	-1.0895318	-0.14324972	0.11391077	-1.4044598	0.004807097	0.076685198	-1.2584218	-0.24581276	-0.091947868	1.370141	-0.13168733	-0.094099149	1.0283604	-0.11872358	0.10359575	-1.3852841	0.79995352	0.074887753	-0.43425241	-0.060022581	0.058291413	-0.86295623	-0.11256173	0.06937246	-1.1763868	-0.028569885	0.12391843	-1.4894881	-0.15608375	-0.035224136	-1.3998355	-0.090613514	0.21137905	-1.5751544	-0.22284389	-0.03633206	-0.69624895	-0.012297786	0.05398532	-0.54755056	-0.15252586
494	0.009661892	0.046142343	-1.3398229	-0.11121508	0.006969029	0.74004894	-0.17324392	0.041853581	-1.0894065	-0.14362544	0.11009534	-1.404663	0.004553151	0.076228186	-1.2581654	-0.24387805	-0.088158712	1.3715243	-0.12946929	-0.093154125	1.0289494	-0.11751112	0.10222255	-1.3849573	0.79930353	0.074357606	-0.4354465	-0.059518587	0.058031987	-0.86257774	-0.10926323	0.068780281	-1.1770238	-0.029056048	0.12170888	-1.4865594	-0.15136805	-0.037118774	-1.399915	-0.089263543	0.20904891	-1.5761647	-0.21962146	-0.035638772	-0.69757271	-0.012319784	0.053367432	-0.54738492	-0.14927123
495	0.009449731	0.04563991	-1.3380874	-0.1090963	0.008095632	0.741871	-0.16982245	0.040141746	-1.0890653	-0.14359647	0.1063527	-1.4044352	0.004339471	0.075748809	-1.2578884	-0.24196447	-0.083858177	1.3732544	-0.12730156	-0.09229742	1.0294635	-0.11613769	0.10091121	-1.3846345	0.7985639	0.073933527	-0.4365682	-0.058962435	0.057753962	-0.862212	-0.10583698	0.068462454	-1.177901	-0.029674351	0.11992124	-1.4831774	-0.14623985	-0.03867707	-1.4001319	-0.087857433	0.20671886	-1.5771923	-0.21630163	-0.034415379	-0.69888985	-0.0123312	0.052743636	-0.54720289	-0.14569357
496	0.009381537	0.045214321	-1.3362517	-0.10703979	0.009104383	0.74379826	-0.16570114	0.039042708	-1.0886104	-0.14265163	0.10278974	-1.4027243	0.004161872	0.075256117	-1.2575808	-0.23997363	-0.079054117	1.3751658	-0.12519616	-0.091505028	1.0299213	-0.11459194	0.099654034	-1.3843852	0.79773808	0.073598184	-0.4376086	-0.05835212	0.05746261	-0.86185747	-0.10222891	0.068495892	-1.1787775	-0.029739913	0.11803967	-1.4796908	-0.14071724	-0.039943449	-1.4005332	-0.086387299	0.2043789	-1.5782406	-0.21289612	-0.032740824	-0.70032185	-0.012327882	0.052105717	-0.54701531	-0.14184961
497	0.009466547	0.044833783	-1.3343209	-0.10503025	0.009985517	0.74581766	-0.16124135	0.038175479	-1.0887485	-0.1421556	0.09922272	-1.4023416	0.004019605	0.074747168	-1.2572421	-0.2380276	-0.073753454	1.3773662	-0.12305897	-0.090986736	1.0301439	-0.11285151	0.098468237	-1.3840923	0.79683077	0.073387869	-0.43857652	-0.057682857	0.057173006	-0.86151141	-0.098438166	0.068891242	-1.179628	-0.02985427	0.11654824	-1.4758124	-0.13480024	-0.040917892	-1.4011186	-0.084910713	0.20197599	-1.5793065	-0.20960534	-0.030164996	-0.70145231	-0.012307969	0.051455397	-0.54682958	-0.13766578
498	0.009653511	0.044480573	-1.3324069	-0.10312171	0.010241978	0.74852055	-0.15755436	0.037840359	-1.0902411	-0.14148466	0.096562132	-1.4023669	0.003854957	0.074544467	-1.2571279	-0.23660348	-0.068322442	1.3785113	-0.12139729	-0.090885974	1.0308546	-0.1109781	0.098053582	-1.3838432	0.79560316	0.073323272	-0.43922275	-0.057116076	0.056942433	-0.86126745	-0.095257089	0.069360025	-1.1807745	-0.029472677	0.11578429	-1.4732716	-0.1298788	-0.040463965	-1.402003	-0.083934695	0.2000652	-1.5809309	-0.20706677	-0.027788181	-0.70317066	-0.012474032	0.050888311	-0.5467512	-0.13439882
499	0.009933256	0.04420818	-1.3303795	-0.10094301	0.010323186	0.75103557	-0.15375486	0.037767049	-1.0914695	-0.14013927	0.094043493	-1.4020867	0.003770507	0.074265502	-1.2569033	-0.23414341	-0.063499279	1.379649	-0.1194885	-0.090582848	1.0316273	-0.10910727	0.097742699	-1.3834574	0.79430908	0.073282279	-0.4398582	-0.056506682	0.056705002	-0.86107558	-0.092043623	0.069884501	-1.1819091	-0.029034989	0.11493178	-1.4705478	-0.12509686	-0.039492417	-1.4031508	-0.082845762	0.19828567	-1.5826652	-0.2046006	-0.025273729	-0.70473415	-0.01253999	0.050279435	-0.54659724	-0.13103649
500	0.010307812	0.044004168	-1.328241	-0.098656371	0.010343869	0.75346941	-0.14979513	0.038335901	-1.0917782	-0.13835196	0.091632843	-1.4019072	0.003756836	0.073931098	-1.2565424	-0.23107478	-0.059243854	1.3813506	-0.11728865	-0.090182051	1.0323757	-0.10719881	0.097414449	-1.3833464	0.79295033	0.073291101	-0.44048801	-0.05585026	0.056474648	-0.8609336	-0.088789426	0.070537597	-1.1829021	-0.028415883	0.11385714	-1.4677234	-0.12046563	-0.037912816	-1.4045477	-0.081277952	0.19684948	-1.5845491	-0.20212543	-0.022726387	-0.70621914	-0.012496654	0.049600653	-0.54637152	-0.12758736
501	0.010796224	0.043813463	-1.3260041	-0.096235901	0.01025633	0.75577956	-0.14583755	0.039334208	-1.0918696	-0.13613544	0.089318685	-1.4018577	0.003811436	0.073578864	-1.2560111	-0.22704035	-0.055550307	1.3832587	-0.11480401	-0.089677773	1.0331116	-0.10528209	0.097143613	-1.3832335	0.79152447	0.073307268	-0.44110659	-0.055142298	0.056267709	-0.86083883	-0.085488655	0.071222842	-1.183895	-0.027953766	0.11290876	-1.4646305	-0.11601347	-0.035842158	-1.4063127	-0.079788417	0.19539259	-1.5864363	-0.19961438	-0.020829288	-0.70827442	-0.012405638	0.048905756	-0.54598147	-0.12396455
502	0.011453454	0.043503355	-1.3237003	-0.093680546	0.010036333	0.75794882	-0.14199424	0.040207133	-1.092819	-0.13337599	0.087258689	-1.4016031	0.003950481	0.073084481	-1.2554196	-0.22206692	-0.052388553	1.3854896	-0.11203554	-0.089241132	1.0336977	-0.10335808	0.09697143	-1.3830414	0.7900309	0.073329665	-0.44171387	-0.054385141	0.056079529	-0.86079103	-0.082193941	0.072272472	-1.1844522	-0.027373035	0.11181668	-1.4614013	-0.11168925	-0.033770651	-1.4087911	-0.078863882	0.19358388	-1.5883049	-0.19713825	-0.018638408	-0.71001148	-0.012319935	0.048254747	-0.54536533	-0.12029734
503	0.012145691	0.04341675	-1.3212494	-0.090956092	0.009610353	0.75992137	-0.138138	0.041413765	-1.0936482	-0.13028927	0.085113011	-1.4018072	0.004195319	0.072381198	-1.2547855	-0.21569164	-0.049947288	1.3869946	-0.10897683	-0.088655129	1.0342627	-0.10141709	0.096809201	-1.38299	0.78847057	0.073385738	-0.44231102	-0.053582191	0.055900287	-0.86079115	-0.078807823	0.073107146	-1.1853244	-0.026794326	0.11071483	-1.4579598	-0.10760272	-0.03077944	-1.4113059	-0.077573009	0.19204338	-1.5902723	-0.19466768	-0.016620323	-0.7118718	-0.012174775	0.047579426	-0.54461342	-0.11644087
504	0.012962531	0.043324869	-1.318705	-0.088259764	0.009319555	0.7620011	-0.13431326	0.042693403	-1.0948523	-0.12671278	0.083080672	-1.4020149	0.004507944	0.07179065	-1.2538687	-0.2085018	-0.048031755	1.3889717	-0.10566019	-0.087767005	1.035017	-0.099464715	0.096728131	-1.3829095	0.78684968	0.073536977	-0.44290903	-0.05274529	0.055646498	-0.86086482	-0.07539805	0.07414405	-1.1859623	-0.026335649	0.10971215	-1.4542457	-0.10364331	-0.027611738	-1.4143977	-0.076306127	0.19049338	-1.5922921	-0.1923587	-0.014334631	-0.71344519	-0.011986368	0.046888057	-0.54370761	-0.11256952
505	0.013791272	0.04347343	-1.3160046	-0.085728399	0.009462463	0.76441741	-0.13048071	0.044277146	-1.0959924	-0.12288374	0.080884926	-1.4029046	0.004853187	0.071311183	-1.2527281	-0.20032135	-0.046702549	1.3910551	-0.10207491	-0.086806573	1.0357435	-0.097497486	0.096714929	-1.3828155	0.78516233	0.073708676	-0.44349748	-0.051853232	0.055407438	-0.86099386	-0.071941756	0.075295545	-1.1864573	-0.026272854	0.10899997	-1.4501946	-0.099847771	-0.024021761	-1.4178879	-0.074821576	0.1891745	-1.5943652	-0.18947864	-0.013311054	-0.71613812	-0.011661824	0.046101313	-0.54274642	-0.1085501
506	0.017200805	0.04376296	-1.3096004	-0.075799741	0.011572456	0.77026224	-0.1230467	0.049592674	-1.0977995	-0.11309884	0.079542913	-1.4065883	0.005631175	0.070899375	-1.2504292	-0.18163669	-0.052715156	1.3953736	-0.092048891	-0.086849444	1.0392009	-0.091703124	0.097696558	-1.3831122	0.77842808	0.074896477	-0.44393438	-0.049565807	0.055669237	-0.86152852	-0.06480369	0.078346103	-1.1882578	-0.024396777	0.10912006	-1.4389557	-0.094104983	-0.010016535	-1.4286755	-0.070950732	0.18848374	-1.6007437	-0.18330273	-0.005402077	-0.72140622	-0.010611129	0.044653453	-0.54072195	-0.098819651
507	0.018951384	0.045091223	-1.3058634	-0.069368213	0.01232363	0.77396005	-0.11962524	0.05244619	-1.1000742	-0.10676699	0.080801442	-1.4070933	0.006100816	0.070863441	-1.2494425	-0.17274164	-0.059531622	1.3963253	-0.086210102	-0.088051163	1.0417476	-0.088144124	0.098736852	-1.3838328	0.77341205	0.076072849	-0.44333974	-0.048290398	0.056109104	-0.861938	-0.061140671	0.080524169	-1.1892939	-0.022456355	0.10966941	-1.4320509	-0.09144038	-0.00125836	-1.4355773	-0.068744659	0.18910369	-1.605042	-0.18027371	0.000458676	-0.72490805	-0.010081267	0.044221435	-0.53966254	-0.093227908
508	0.020418104	0.046638947	-1.3023411	-0.063774526	0.011715839	0.77781439	-0.1164787	0.054541595	-1.1035852	-0.100891	0.081839472	-1.4088917	0.006610626	0.070754737	-1.2484922	-0.16462789	-0.065791868	1.3981752	-0.08069934	-0.08937268	1.0440526	-0.084774852	0.099981062	-1.3844621	0.76833826	0.077282161	-0.44226173	-0.047070544	0.056492656	-0.8624115	-0.057504024	0.08296451	-1.1901035	-0.021050168	0.11035248	-1.425137	-0.088744894	0.00680981	-1.441816	-0.066695519	0.18982369	-1.6093765	-0.17787589	0.00608799	-0.72855681	-0.009476784	0.043870073	-0.5386731	-0.087770969
509	0.022167541	0.047717892	-1.2988662	-0.059340101	0.010131728	0.7823416	-0.11305808	0.057619575	-1.1063619	-0.09511587	0.082861409	-1.4110609	0.007098782	0.070713356	-1.247539	-0.15696184	-0.071926087	1.3990927	-0.075508393	-0.090845399	1.0460538	-0.081571266	0.10145929	-1.3850023	0.76320672	0.078524813	-0.44071776	-0.045906503	0.056864135	-0.86292756	-0.053921513	0.085643485	-1.1907182	-0.019626051	0.11077245	-1.4183236	-0.086012304	0.014166907	-1.4474207	-0.064947195	0.19053033	-1.6138443	-0.17598328	0.011226365	-0.73260283	-0.008774909	0.043583799	-0.53777832	-0.082244091
510	0.023084344	0.049682532	-1.295788	-0.055761933	0.007149609	0.78711408	-0.10973549	0.060461417	-1.1098725	-0.089242667	0.084006749	-1.4128776	0.007594497	0.070673518	-1.2466018	-0.15022428	-0.077388264	1.401515	-0.070725553	-0.092276551	1.0480826	-0.078723192	0.10288211	-1.3861649	0.7580325	0.079916939	-0.43873724	-0.044800811	0.057246607	-0.86347556	-0.050411973	0.088582434	-1.191063	-0.018142648	0.11088859	-1.4116216	-0.083400339	0.020411581	-1.4529165	-0.062990323	0.19161777	-1.6181022	-0.17474069	0.016138604	-0.73679459	-0.008034945	0.043401409	-0.53691709	-0.077003151
511	0.024478039	0.051021706	-1.2926127	-0.052460488	0.002074226	0.79116011	-0.10655537	0.062846206	-1.1143329	-0.083484866	0.085125767	-1.41512	0.008164174	0.070501268	-1.2457169	-0.14453106	-0.082144678	1.4054345	-0.066333808	-0.093694299	1.050095	-0.07597243	0.10464338	-1.386988	0.75280827	0.081450969	-0.43631035	-0.043766461	0.057722945	-0.86402202	-0.046931352	0.091704622	-1.191537	-0.016819013	0.11086813	-1.4049851	-0.080385461	0.026778018	-1.4567059	-0.061408095	0.19263455	-1.622546	-0.17383601	0.019547919	-0.74241304	-0.007244249	0.043317173	-0.53610146	-0.071907274
512	0.025781348	0.052408513	-1.2895343	-0.049805611	-0.004635722	0.79503149	-0.10328829	0.065522999	-1.1190377	-0.077795513	0.086246595	-1.4176141	0.008728834	0.070370592	-1.2448372	-0.13921601	-0.086772986	1.4084116	-0.062284917	-0.095213264	1.0518938	-0.073472127	0.10650747	-1.3880414	0.74751872	0.083096601	-0.43341684	-0.042799711	0.058266688	-0.86458164	-0.043425184	0.094915234	-1.1925042	-0.01589443	0.11090717	-1.3983594	-0.077476524	0.031951968	-1.4605106	-0.060260333	0.19359683	-1.6271962	-0.17384566	0.023588955	-0.74732059	-0.006475217	0.04337322	-0.53525811	-0.066960521
513	0.027124105	0.053664286	-1.2865204	-0.04785106	-0.012956256	0.79878014	-0.099955574	0.068487085	-1.1239779	-0.0720952	0.087436587	-1.420077	0.009251998	0.070332631	-1.2439489	-0.13433968	-0.091244392	1.4109492	-0.058613043	-0.096749879	1.0536242	-0.071164235	0.10856685	-1.3891071	0.74229681	0.085415073	-0.43019837	-0.0418684	0.058664884	-0.86523545	-0.039927993	0.098261051	-1.1936706	-0.014858399	0.11059589	-1.391858	-0.074344531	0.036734354	-1.4632484	-0.059057467	0.19479342	-1.6317284	-0.1745816	0.028195169	-0.75156534	-0.005724929	0.043561202	-0.53439313	-0.061966535
514	0.028470805	0.054763813	-1.2836378	-0.047398686	-0.021691471	0.8040446	-0.09657871	0.072296001	-1.1281662	-0.06645634	0.08863426	-1.4227639	0.009732809	0.070356146	-1.2430601	-0.13008484	-0.095452242	1.4137042	-0.055336747	-0.098254211	1.0553646	-0.069060333	0.11080989	-1.390195	0.73718083	0.088362068	-0.42669865	-0.040989056	0.059010468	-0.8659417	-0.03647282	0.10179334	-1.1948076	-0.013789396	0.10999388	-1.3854666	-0.071131021	0.040786065	-1.4653831	-0.057696279	0.19624524	-1.6361517	-0.17586975	0.03240658	-0.75612307	-0.004906194	0.04383393	-0.53359276	-0.057012547
515	0.029816879	0.055566311	-1.2800487	-0.04471739	-0.025267698	0.80771089	-0.0871953	0.073202446	-1.1286167	-0.062268976	0.092282034	-1.4254398	0.010285032	0.070627891	-1.2422055	-0.12175923	-0.095928341	1.4170282	-0.050494555	-0.10045153	1.0580397	-0.066828504	0.11330435	-1.3915392	0.73241192	0.090671688	-0.42203218	-0.039905969	0.059399601	-0.86663884	-0.03191163	0.1039254	-1.1956872	-0.009913881	0.11213244	-1.3723053	-0.068970941	0.048750047	-1.4717271	-0.056105118	0.1965075	-1.6404614	-0.17770927	0.036477003	-0.7600832	-0.00418771	0.044246744	-0.53309429	-0.052563623
516	0.031314898	0.056368817	-1.2768388	-0.042832978	-0.02820445	0.81189817	-0.078577667	0.074780338	-1.1295737	-0.057855714	0.096039891	-1.4277502	0.010746114	0.071112871	-1.2413841	-0.11391986	-0.096928321	1.4205599	-0.046192206	-0.10246979	1.06085	-0.064695179	0.11589013	-1.3930441	0.72779739	0.092814982	-0.41761076	-0.03888702	0.059683017	-0.86739552	-0.02768125	0.1062372	-1.1968777	-0.007172043	0.11550449	-1.3602182	-0.067434713	0.05606268	-1.4780797	-0.054375704	0.19719779	-1.6444714	-0.17949051	0.039634563	-0.76500458	-0.00343289	0.044673417	-0.53264624	-0.048477069
517	0.032953762	0.057203058	-1.2739977	-0.041526359	-0.030839939	0.81606656	-0.070819937	0.076833881	-1.131173	-0.053369869	0.099765353	-1.4301069	0.011147547	0.071712665	-1.2406666	-0.1064547	-0.098585419	1.424009	-0.04237837	-0.10442963	1.0635842	-0.062704317	0.11839473	-1.3947084	0.72311753	0.094298705	-0.41342586	-0.037940528	0.059902687	-0.86820143	-0.023882402	0.1085555	-1.1987195	-0.003366322	0.11741441	-1.3501698	-0.066461198	0.063371308	-1.4839464	-0.052894797	0.19812274	-1.6483245	-0.18122038	0.041809283	-0.77062863	-0.002629705	0.04510311	-0.53226012	-0.04491267
518	0.034453608	0.058507219	-1.2715491	-0.040699024	-0.033316653	0.82007408	-0.064318977	0.07842125	-1.1339593	-0.04888295	0.10340481	-1.4327394	0.011555306	0.072355084	-1.2400554	-0.09961316	-0.10060218	1.4279361	-0.039004754	-0.106472	1.0660396	-0.060834806	0.12079483	-1.39648	0.71897364	0.096483588	-0.40950727	-0.037077487	0.060181893	-0.8690086	-0.020474752	0.11110731	-1.2006979	0.00115421	0.11757655	-1.3423241	-0.066092514	0.070145607	-1.4898877	-0.051901054	0.19912842	-1.6521209	-0.18293685	0.043992471	-0.77630931	-0.001818586	0.045565318	-0.53189802	-0.041719861
519	0.036029283	0.059932187	-1.2694861	-0.040272295	-0.035760537	0.82384914	-0.059082482	0.079326712	-1.1379888	-0.044497069	0.10686863	-1.4359839	0.011994303	0.07302779	-1.2395353	-0.093236111	-0.10314737	1.432011	-0.03606737	-0.10861624	1.0681961	-0.059020426	0.12317804	-1.398331	0.71487194	0.098231763	-0.40581754	-0.036297485	0.060557552	-0.86979985	-0.017433101	0.1139117	-1.2027843	0.005460307	0.11745425	-1.3361088	-0.066373326	0.075281568	-1.4966674	-0.051074982	0.20038733	-1.6557494	-0.18477359	0.047236189	-0.78145254	-0.000995105	0.046064541	-0.53156275	-0.038986158
520	0.037830908	0.061280131	-1.2677608	-0.040265597	-0.038138475	0.82744056	-0.05421479	0.081752867	-1.1419576	-0.040460382	0.10986939	-1.4405357	0.012504115	0.073708877	-1.2390852	-0.087147631	-0.10645244	1.4358168	-0.033568598	-0.11085971	1.0700582	-0.057169661	0.1256493	-1.4003882	0.71076936	0.099519826	-0.40238777	-0.035593074	0.060924262	-0.87061799	-0.014717489	0.11703018	-1.2048702	0.009489633	0.11744466	-1.3313448	-0.067169212	0.079370372	-1.5038974	-0.050359789	0.2019376	-1.659188	-0.18643396	0.049363419	-0.78750294	-0.000148439	0.046597235	-0.53126293	-0.036528036
521	0.039514653	0.063022323	-1.2664666	-0.040633425	-0.040556807	0.83078527	-0.049885839	0.085422374	-1.1460817	-0.036585227	0.11256777	-1.445766	0.013107546	0.074383058	-1.2386972	-0.081476502	-0.11036108	1.4396448	-0.031542554	-0.11309317	1.0717764	-0.055159152	0.12904605	-1.4013107	0.70675838	0.1005528	-0.39919341	-0.034964293	0.061248746	-0.87147719	-0.012430251	0.12023094	-1.2074053	0.013039988	0.11810443	-1.3278403	-0.068479307	0.083968215	-1.5104891	-0.049689151	0.20383966	-1.6623814	-0.18769255	0.050606295	-0.79471672	0.00073226	0.04715503	-0.53100789	-0.034310598
522	0.041292768	0.064865679	-1.2655485	-0.041452009	-0.042874649	0.83398241	-0.046326943	0.089862809	-1.1506107	-0.032539848	0.11538211	-1.4508225	0.013813434	0.075031757	-1.2383842	-0.07626874	-0.11478368	1.4436783	-0.029992694	-0.11530332	1.0733722	-0.053254344	0.13290845	-1.4011607	0.70294189	0.10150809	-0.39620644	-0.034413476	0.061561052	-0.87236446	-0.010472025	0.12371485	-1.2100055	0.01630328	0.11898924	-1.3257915	-0.070436098	0.088620052	-1.5166528	-0.049130809	0.20606296	-1.6653367	-0.18944871	0.053784415	-0.800542	0.001692461	0.047666799	-0.53084999	-0.032412019
523	-0.037079684	0.032168526	-1.221707106	0.037175365	-0.009002379	0.790556192	-0.005896644	0.04862792	-1.032444239	0.035066511	0.01812998	-1.352771282	-0.020535715	0.062536359	-1.222827196	-0.009120281	-0.009343307	1.388344407	0.020213474	-0.030759776	0.9685269	-0.021129413	0.060944688	-1.353694797	0.657423556	0.154374972	-0.507906735	-0.00735806	0.044356301	-0.828680754	0.036078252	0.033340879	-1.154960275	-0.098409303	0.078934006	-1.287262201	0.048508845	0.063326992	-1.432842493	0.024885399	0.123037964	-1.634883285	-0.076383971	0.063909173	-0.786849022	-0.023558898	0.021205176	-0.514527798	0.003463529
524	-0.042626888	-0.075365514	-1.287580967	-0.010714342	0.120951168	0.733545125	-0.116646841	-0.098581061	-1.018892527	-0.085956454	-0.127945676	-1.323219776	-0.01847893	0.024166692	-1.247703314	-0.164863825	0.158761919	1.386622071	-0.123942062	0.078178339	0.989177942	-0.088668689	0.019359825	-1.387446165	0.693618596	0.015625389	-0.587800324	-0.031453885	0.016674211	-0.828657925	-0.086756103	-0.079911701	-1.163165092	-0.143164471	-0.068036303	-1.42265439	0.012345972	-0.121809587	-1.387145877	-0.077922665	0.067709066	-1.553528428	-0.080267437	-0.059356041	-0.690689206	-0.030252354	-0.000129601	-0.559547603	-0.128161535
525	-0.046387777	-0.072832517	-1.280764937	-0.001692748	0.118649766	0.742282033	-0.102829114	-0.091174558	-1.017205119	-0.075993411	-0.125606745	-1.326995373	-0.020387681	0.026096543	-1.245005488	-0.147989139	0.159580275	1.386545658	-0.108990736	0.079079375	0.98521626	-0.079902783	0.021189699	-1.385417938	0.681172848	0.024466587	-0.588630676	-0.027568357	0.017607177	-0.828993142	-0.073246904	-0.083978117	-1.165816426	-0.148732126	-0.064294122	-1.403159618	0.02558863	-0.113226391	-1.395384669	-0.066837817	0.062382597	-1.559508681	-0.076915301	-0.054457311	-0.703389943	-0.030534759	-0.000280011	-0.555752337	-0.115708023
526	-0.047872741	-0.068993576	-1.273186922	0.00645776	0.113444537	0.751286149	-0.08912424	-0.083222724	-1.017544627	-0.064905398	-0.122100636	-1.329621434	-0.022360343	0.02827611	-1.242443681	-0.131440893	0.156054065	1.387539387	-0.092588171	0.07725092	0.981066763	-0.071047992	0.023049735	-1.383275032	0.671858251	0.035932135	-0.587883294	-0.023688721	0.01859165	-0.828481019	-0.058276583	-0.083929703	-1.167447448	-0.1557201	-0.057693787	-1.38631165	0.037750397	-0.101938248	-1.40247035	-0.057404157	0.06033282	-1.568545461	-0.072902188	-0.047766544	-0.715817511	-0.030231124	-0.000212574	-0.551761448	-0.102402508
527	-0.048667729	-0.065206669	-1.264330864	0.016281711	0.106832385	0.757780969	-0.074670553	-0.076732978	-1.016481757	-0.052719139	-0.119737722	-1.331051707	-0.024022793	0.029908923	-1.23976028	-0.114630558	0.151579365	1.389814496	-0.075961344	0.076982006	0.976285934	-0.062265478	0.022661079	-1.380655646	0.664161265	0.047288328	-0.589646101	-0.019938515	0.019287923	-0.827397048	-0.042477213	-0.081266634	-1.166936755	-0.158636212	-0.050538614	-1.368652463	0.050710801	-0.090441927	-1.406190872	-0.046384942	0.058335327	-1.576112032	-0.066595256	-0.040897552	-0.726862609	-0.029871807	-0.000661652	-0.547804594	-0.088492513
528	-0.050314322	-0.060425881	-1.253966928	0.027951265	0.098183565	0.763199985	-0.059070207	-0.068560451	-1.015485048	-0.03878554	-0.114926472	-1.331685066	-0.025509262	0.031204903	-1.23642838	-0.096855365	0.145427361	1.391480923	-0.057443604	0.074024521	0.971213162	-0.052979399	0.021321395	-1.37703073	0.65610534	0.061544966	-0.590730786	-0.015918808	0.019994466	-0.825761259	-0.025409428	-0.075382411	-1.166001201	-0.161332935	-0.042765126	-1.349789977	0.063292272	-0.076658666	-1.409836054	-0.033309326	0.057087108	-1.584096193	-0.058857858	-0.03236847	-0.737599194	-0.030204892	-0.001689869	-0.543368995	-0.072078303
529	-0.052324787	-0.053253874	-1.242998958	0.041243844	0.086046539	0.76674819	-0.043080769	-0.056747019	-1.015876293	-0.023539543	-0.104473032	-1.334296227	-0.027732691	0.031922344	-1.232984662	-0.0775019	0.13488315	1.389903188	-0.037952509	0.069875181	0.970356464	-0.043502621	0.020549584	-1.372739911	0.647126317	0.078058951	-0.588930666	-0.011703905	0.020892926	-0.82394743	-0.008269368	-0.066970833	-1.160588861	-0.160076618	-0.033005785	-1.329720855	0.074546069	-0.059153203	-1.414201498	-0.019020539	0.057489168	-1.594409585	-0.051140096	-0.020395406	-0.748320878	-0.030935956	-0.002832852	-0.53862232	-0.054151773
530	-0.056735303	-0.04742603	-1.230644584	0.057928845	0.07487461	0.76807183	-0.023460938	-0.046500627	-1.01575923	-0.006131176	-0.095652528	-1.333195448	-0.029623246	0.031839136	-1.228094578	-0.054381825	0.124375053	1.391266823	-0.017381387	0.069122761	0.969518661	-0.03248737	0.019943986	-1.370235562	0.636526644	0.093327902	-0.589308679	-0.006523996	0.020782843	-0.821205199	0.01038215	-0.059650544	-1.15732944	-0.158612564	-0.02460664	-1.307087779	0.089403927	-0.041045498	-1.416621089	-0.003710618	0.055295102	-1.606538415	-0.040675916	-0.009152343	-0.758558929	-0.030624874	-0.005051616	-0.533995271	-0.035119493
531	-0.061182782	-0.039847974	-1.217628121	0.072353907	0.061809648	0.774707079	-0.001405995	-0.034437969	-1.015745759	0.015253353	-0.084321052	-1.333032131	-0.030709788	0.031757522	-1.222647429	-0.0265706	0.110869803	1.393321276	0.005423808	0.066318437	0.968623221	-0.020472579	0.020326693	-1.366315126	0.623929739	0.108195856	-0.585834444	-0.000362409	0.021198157	-0.818265617	0.030969873	-0.050861973	-1.15331316	-0.155847147	-0.013634775	-1.282337427	0.104558304	-0.019761467	-1.419381022	0.013412654	0.053396851	-1.619405389	-0.032652255	0.003247051	-0.770853102	-0.029476179	-0.007405561	-0.529234946	-0.0146074
532	-0.06315992	-0.033494692	-1.207355261	0.080553703	0.051427253	0.780649781	0.01483603	-0.024861882	-1.014959455	0.033536952	-0.076284207	-1.332404971	-0.032412674	0.032267239	-1.218593478	-0.00438625	0.101634294	1.396999836	0.022552831	0.063376844	0.967478633	-0.010881036	0.020196924	-1.362598896	0.614945769	0.118972428	-0.581708014	0.004608449	0.022157874	-0.816187143	0.046663012	-0.044296015	-1.150585413	-0.152638599	-0.004832707	-1.264705062	0.114442103	-0.003986401	-1.42274189	0.025438441	0.05242718	-1.62757659	-0.028378487	0.012088625	-0.780055761	-0.02849742	-0.009216255	-0.525236547	0.000700298
533	-0.047469083	-0.05023412	-1.259884834	0.020802377	0.088318355	0.762359858	-0.06708397	-0.055977654	-1.0168432	-0.044464335	-0.095296115	-1.33344698	-0.025378142	0.03365187	-1.238528728	-0.103171431	0.130010396	1.384511471	-0.057890378	0.06011134	0.971142232	-0.056598704	0.025400249	-1.373697281	0.662982762	0.066723429	-0.581719398	-0.018240189	0.023400465	-0.827122808	-0.028697809	-0.064284287	-1.162759781	-0.157325193	-0.028500825	-1.354842544	0.050803524	-0.067387998	-1.409384847	-0.033089891	0.066533156	-1.583858967	-0.06717971	-0.022919342	-0.735006571	-0.031137871	0.001359194	-0.542937398	-0.073570482
534	-0.043374706	-0.039759558	-1.264521718	0.013850261	0.077268302	0.760576248	-0.075821236	-0.042489134	-1.016499639	-0.048633046	-0.074342236	-1.32894516	-0.023751216	0.03707229	-1.239695311	-0.110190429	0.113787301	1.375910163	-0.05608505	0.044114087	0.97077024	-0.059148803	0.031186134	-1.370875955	0.668397844	0.073921859	-0.572444737	-0.01992452	0.027231518	-0.829376519	-0.030597534	-0.05195462	-1.161068439	-0.152031824	-0.013057895	-1.359220862	0.038743578	-0.056686636	-1.408914924	-0.031271406	0.076387964	-1.582371473	-0.075039439	-0.012690712	-0.732331038	-0.03085787	0.004930497	-0.541657984	-0.075833604
535	-0.04755462	-0.04206764	-1.249618053	0.03210374	0.075332619	0.765140295	-0.052801631	-0.044113643	-1.018555522	-0.03020123	-0.08284314	-1.332625151	-0.026206706	0.035326798	-1.23543036	-0.083869696	0.11798472	1.383311033	-0.040732831	0.053906929	0.970099807	-0.048182636	0.026328353	-1.369811654	0.65571022	0.081776932	-0.578650653	-0.014846117	0.02470823	-0.826231241	-0.012818522	-0.054874845	-1.159574747	-0.153095067	-0.018579269	-1.33663547	0.059479266	-0.049439702	-1.412780166	-0.019184863	0.068561167	-1.593338132	-0.059847172	-0.00970374	-0.745044649	-0.031290047	0.001220306	-0.538341463	-0.057838213
536	-0.052008711	-0.034657225	-1.238039017	0.047649089	0.063461222	0.765462399	-0.033251438	-0.033945784	-1.021228075	-0.012176094	-0.07339929	-1.332950354	-0.027046787	0.035045493	-1.231113076	-0.059548985	0.107302688	1.38553679	-0.022884663	0.052110523	0.968811154	-0.037324946	0.026743414	-1.368676066	0.646069109	0.096015036	-0.57742542	-0.010244209	0.024866806	-0.823786318	0.005208588	-0.047346409	-1.157435417	-0.150485292	-0.010546328	-1.315261602	0.073037997	-0.031617407	-1.416715503	-0.005045567	0.068211935	-1.605933905	-0.050316688	0.002004724	-0.755809784	-0.030214278	6.70E-05	-0.533865869	-0.039704464
537	-0.055376876	-0.025516722	-1.227185965	0.060340419	0.05026339	0.772276759	-0.013487151	-0.020411802	-1.021707654	0.008042429	-0.060951535	-1.332985878	-0.028005458	0.035674032	-1.226550817	-0.033612572	0.092881806	1.389364362	-0.004786681	0.048438836	0.968059838	-0.026528616	0.02765215	-1.36564374	0.637415111	0.110578254	-0.573457062	-0.005092102	0.025449118	-0.821700513	0.023759821	-0.038292993	-1.154173851	-0.145533934	5.21E-05	-1.293503046	0.085595503	-0.010777991	-1.419812799	0.008284532	0.068387352	-1.619020462	-0.044529244	0.01409096	-0.766786277	-0.028943088	-0.000657379	-0.529965043	-0.021070348
538	-0.059232067	-0.024100004	-1.216994524	0.069646701	0.04382389	0.778109312	0.001845077	-0.014087731	-1.018654108	0.024892163	-0.0587276	-1.331291318	-0.030436343	0.035318483	-1.222568989	-0.015204382	0.088089406	1.390703797	0.01097817	0.05035165	0.966943622	-0.017764879	0.02569831	-1.362100959	0.627632618	0.12039309	-0.57291013	5.29E-05	0.025366344	-0.819427669	0.03785675	-0.035348188	-1.151429772	-0.145243913	0.003441787	-1.277426362	0.097547799	0.000997955	-1.422770143	0.0185121	0.064467683	-1.624935746	-0.038911939	0.018668888	-0.774464607	-0.028687792	-0.003412051	-0.527190149	-0.007184055
539	-0.047165375	-0.054297853	-1.270827413	0.009833185	0.096381977	0.756293416	-0.083345614	-0.061930586	-1.016991019	-0.059406821	-0.098488532	-1.330038071	-0.024373585	0.032666616	-1.241537929	-0.121982209	0.135153681	1.381905317	-0.075551771	0.062043387	0.969794273	-0.065233707	0.026219394	-1.376141787	0.671216726	0.055102188	-0.581417203	-0.021908863	0.023031073	-0.828140974	-0.044529684	-0.068746932	-1.165086269	-0.155740798	-0.035016332	-1.374089837	0.038441233	-0.080240011	-1.405463099	-0.045003772	0.068785124	-1.575201035	-0.074964307	-0.031182336	-0.723314524	-0.030975463	0.002633456	-0.546794951	-0.089091137
540	-0.047825214	-0.05893847	-1.278774142	0.002026818	0.103992552	0.750192881	-0.095906422	-0.068833902	-1.017365694	-0.070746437	-0.103246063	-1.327326775	-0.023375699	0.030928314	-1.243840575	-0.136178553	0.141408339	1.379724383	-0.092454024	0.067457713	0.970223546	-0.072481371	0.026022581	-1.378702641	0.678773165	0.045286935	-0.58462137	-0.02481153	0.022087723	-0.828939974	-0.058364928	-0.072693802	-1.164047718	-0.154144526	-0.043384489	-1.390583992	0.02974112	-0.091894761	-1.397956491	-0.054573849	0.069640666	-1.567467332	-0.079052724	-0.039049972	-0.71298331	-0.031282738	0.002933049	-0.55036515	-0.100916341
541	-0.049770754	-0.063227341	-1.285673261	-0.00552925	0.109328419	0.741780758	-0.108803362	-0.074728087	-1.016198874	-0.081048995	-0.10657908	-1.323890209	-0.022332219	0.029103432	-1.246273994	-0.151014462	0.145349473	1.376616716	-0.108147696	0.067860179	0.97380811	-0.079953656	0.023964746	-1.380195737	0.687368095	0.036747076	-0.587940276	-0.028008204	0.021349257	-0.828447044	-0.072709382	-0.072985917	-1.160698056	-0.148061052	-0.050895777	-1.408237815	0.018229755	-0.102600142	-1.391789079	-0.062988192	0.071890227	-1.558950663	-0.082055047	-0.046092331	-0.700777173	-0.031848732	0.003274421	-0.553856909	-0.113253705
542	-0.052328389	-0.066832758	-1.291082382	-0.012704565	0.114991859	0.733280778	-0.120444372	-0.080737457	-1.015654683	-0.089928538	-0.112284891	-1.318685412	-0.021512	0.02826985	-1.248245358	-0.16417259	0.149311885	1.37475121	-0.118829869	0.065761469	0.976747096	-0.086350903	0.022038184	-1.381272435	0.69620508	0.030161137	-0.589090109	-0.03103642	0.020718761	-0.827302575	-0.085819103	-0.071696773	-1.158462167	-0.143100634	-0.061643012	-1.426187873	0.007806919	-0.112573184	-1.385626197	-0.071473688	0.075002283	-1.553307652	-0.081009962	-0.052700188	-0.687131763	-0.032032959	0.003581052	-0.556569934	-0.124999128
543	-0.043871153	-0.044770621	-1.274546981	0.004709139	0.086276256	0.754718304	-0.09059868	-0.048839889	-1.016245008	-0.063548878	-0.080156513	-1.325590849	-0.023863971	0.035901297	-1.242482781	-0.127728209	0.119989403	1.374359488	-0.073312715	0.04639978	0.969955087	-0.066705346	0.030040229	-1.372397542	0.676642001	0.063336805	-0.57339716	-0.022958525	0.026509015	-0.829580069	-0.045305997	-0.05766819	-1.161939979	-0.153202713	-0.020195596	-1.377463698	0.029451948	-0.070337966	-1.404307008	-0.041620582	0.077422962	-1.573324084	-0.081005186	-0.021756401	-0.720138013	-0.03142703	0.005740907	-0.545335889	-0.089096688
544	-0.043645825	-0.049528304	-1.284805655	-0.002796772	0.095365986	0.748705149	-0.104146063	-0.055426549	-1.01470387	-0.077749953	-0.084860943	-1.32272172	-0.023796733	0.034183558	-1.245014906	-0.142120197	0.127125323	1.371570945	-0.091169409	0.05046507	0.968010366	-0.073795602	0.02768242	-1.373467803	0.684962749	0.053232253	-0.576860011	-0.026035259	0.02569948	-0.828999698	-0.059415147	-0.062540174	-1.161494851	-0.151424736	-0.029961644	-1.395130515	0.020341104	-0.083162643	-1.396688104	-0.051392786	0.078521863	-1.565480113	-0.083160579	-0.029663885	-0.707945824	-0.032144848	0.006317902	-0.548896492	-0.101123795
545	-0.043735743	-0.032321896	-1.253636599	0.025337571	0.065853983	0.764114678	-0.060101967	-0.032623176	-1.018924475	-0.034739736	-0.065183423	-1.330990076	-0.024101965	0.038452487	-1.236786485	-0.088296495	0.102732249	1.378846765	-0.041478332	0.039887249	0.970331371	-0.050560333	0.032373469	-1.368901372	0.661329567	0.085979417	-0.568877697	-0.016739348	0.027892111	-0.82877028	-0.014893034	-0.043825384	-1.159060597	-0.147698104	-0.005243756	-1.340869665	0.047537204	-0.040512703	-1.413635254	-0.018861271	0.078064233	-1.594018102	-0.066272981	-0.000158552	-0.744388103	-0.030324897	0.004765832	-0.537294984	-0.06038579
546	-0.04442779	-0.022934118	-1.243039489	0.037347909	0.052755736	0.764829755	-0.04205168	-0.020847909	-1.024894118	-0.018122926	-0.05326549	-1.335573435	-0.024205854	0.039529972	-1.233399272	-0.063684851	0.088162087	1.384229183	-0.027029378	0.03523111	0.971427441	-0.04120928	0.034282971	-1.367883682	0.654229045	0.097568713	-0.563243985	-0.013140919	0.028541423	-0.827515662	0.001448666	-0.033895727	-1.158406496	-0.139940947	0.003728244	-1.321493149	0.057250142	-0.02144289	-1.418207645	-0.0063409	0.080705024	-1.607806563	-0.059452135	0.012957663	-0.756890953	-0.028880937	0.005378617	-0.532963336	-0.043671079
547	-0.038671806	-0.013820934	-1.249649048	0.024294086	0.045219287	0.767092705	-0.054030858	-0.010559727	-1.028701305	-0.028830934	-0.038756095	-1.340220571	-0.020786185	0.044295158	-1.235486269	-0.071844496	0.068919808	1.383171201	-0.032513417	0.019376062	0.974083781	-0.045554779	0.042090457	-1.368757248	0.664083719	0.097909875	-0.548934281	-0.015974984	0.032660559	-0.831208825	-0.003672557	-0.020402683	-1.161401272	-0.129074425	0.01688686	-1.329916716	0.039478742	-0.014140474	-1.419655204	-0.011184135	0.091293693	-1.610271931	-0.067729235	0.021544179	-0.758455455	-0.027286801	0.010439364	-0.532591105	-0.05013784
548	-0.059189089	-0.059805434	-1.222636819	0.067184739	0.086183839	0.77136302	-0.015010303	-0.059676841	-1.011726499	-0.000833222	-0.118293382	-1.33266592	-0.030720148	0.02809697	-1.225751758	-0.051247597	0.141684771	1.397036552	-0.012300212	0.08597663	0.970237613	-0.027924035	0.013733806	-1.373249531	0.625314415	0.089338399	-0.59978199	-0.00320346	0.016866792	-0.819024622	0.015070286	-0.071871735	-1.158596039	-0.166545451	-0.039364841	-1.299832225	0.10475865	-0.051145568	-1.41728735	-0.002985273	0.043099463	-1.606562972	-0.032373168	-0.020424796	-0.76274693	-0.029916061	-0.009602917	-0.533924222	-0.031048227
549	-0.059983984	-0.07151556	-1.216549277	0.073700532	0.097113475	0.778501153	-0.008298428	-0.073421888	-1.008045316	0.005074847	-0.142345265	-1.331421137	-0.031434357	0.024639102	-1.224080682	-0.047312029	0.162503883	1.403263092	-0.010077869	0.103264689	0.973918736	-0.024650294	0.006572994	-1.376068115	0.614706516	0.082198754	-0.608958721	-0.001085391	0.013050091	-0.817160368	0.018967399	-0.085989028	-1.159208417	-0.170104682	-0.056633431	-1.29351306	0.118744276	-0.062434286	-1.417972922	-0.003831488	0.03092644	-1.604715228	-0.02631068	-0.032258362	-0.767393351	-0.028775955	-0.013223117	-0.534413874	-0.028664405
550	-0.054900061	-0.064126678	-1.235806346	0.049055137	0.096580386	0.769904494	-0.034467015	-0.068888582	-1.01257658	-0.017266544	-0.125742331	-1.332343698	-0.028782085	0.028944075	-1.230587482	-0.07190907	0.151713908	1.396342158	-0.034861162	0.084505007	0.973496735	-0.038905907	0.014975408	-1.375347257	0.63714987	0.073985703	-0.59659934	-0.008807966	0.017419688	-0.821796656	-0.003142442	-0.078451425	-1.162917614	-0.165543169	-0.047362152	-1.322841525	0.089218557	-0.068531252	-1.414179802	-0.018791581	0.047075756	-1.594860911	-0.042497478	-0.030554958	-0.751294196	-0.030447178	-0.006461089	-0.538618922	-0.050648037
551	-0.05660456	-0.076000847	-1.231210351	0.054142367	0.109928802	0.771438956	-0.029174564	-0.083454572	-1.008301497	-0.012621026	-0.150302485	-1.329217792	-0.028947096	0.026015155	-1.229085445	-0.067824423	0.172858953	1.401994705	-0.036390819	0.099551678	0.97762382	-0.036319908	0.009283806	-1.378443718	0.628520727	0.065339573	-0.605210781	-0.007064987	0.014029291	-0.820194244	-0.000307704	-0.092714466	-1.165481329	-0.169795319	-0.064295001	-1.31930542	0.101743519	-0.081244953	-1.41243434	-0.021808645	0.036879033	-1.593727827	-0.036167286	-0.042654395	-0.753147483	-0.029608034	-0.009218493	-0.539546311	-0.051018521
552	-0.051115915	-0.071199208	-1.246930003	0.035314664	0.108581536	0.765296817	-0.05007023	-0.082160302	-1.012859941	-0.031988498	-0.136807278	-1.331254244	-0.025516627	0.028857024	-1.234091282	-0.088950537	0.162798569	1.397020102	-0.055898517	0.087544098	0.977467358	-0.048960917	0.016227154	-1.380046964	0.646267414	0.05528082	-0.596647978	-0.013309653	0.016564652	-0.824299514	-0.020631598	-0.086864702	-1.169231892	-0.164142311	-0.057442855	-1.34313941	0.07747145	-0.086180605	-1.410779953	-0.033480421	0.046983708	-1.585511565	-0.050022006	-0.042441305	-0.741286933	-0.029649761	-0.004860798	-0.543676674	-0.069492154
553	-0.046810664	-0.075659879	-1.258056045	0.021784317	0.117226288	0.759840012	-0.066765293	-0.092180975	-1.015025139	-0.046639923	-0.141654596	-1.331638932	-0.02351938	0.027552368	-1.238206506	-0.107231654	0.167535946	1.397593617	-0.075708643	0.088685043	0.985548615	-0.059562176	0.018368626	-1.384561658	0.655872643	0.038249224	-0.594017744	-0.017996615	0.015698584	-0.826605916	-0.039852031	-0.093158029	-1.172025561	-0.160003752	-0.064977862	-1.363404274	0.063289158	-0.100747168	-1.408581853	-0.047580525	0.047727775	-1.576767802	-0.058945764	-0.050697815	-0.730969608	-0.029180927	-0.003729928	-0.54883033	-0.08756461
554	-0.043941412	-0.077791989	-1.267873883	0.010737916	0.122532248	0.754034817	-0.081904173	-0.09729708	-1.017401695	-0.058988124	-0.14124769	-1.330518126	-0.021410188	0.025847225	-1.241131783	-0.124967687	0.169856727	1.395912886	-0.092381701	0.089252427	0.991088986	-0.069084421	0.01976732	-1.38769865	0.663433135	0.025054341	-0.590290606	-0.022273898	0.015049347	-0.828332484	-0.056906786	-0.096211866	-1.172507048	-0.155481711	-0.071207628	-1.380236864	0.04898433	-0.111474194	-1.406876326	-0.059273593	0.05031772	-1.570028663	-0.067064881	-0.055447951	-0.720539927	-0.029532962	-0.003154757	-0.552930295	-0.102226995
555	-0.041001	-0.081476167	-1.276968718	0.001341946	0.1275011	0.745871961	-0.097224884	-0.106619507	-1.021620035	-0.070819966	-0.143883198	-1.329882622	-0.019011596	0.022991693	-1.243924737	-0.144568607	0.173039824	1.396771669	-0.110111162	0.091669917	0.996583581	-0.079454534	0.019418931	-1.390905619	0.672668815	0.009182795	-0.588612378	-0.026932167	0.013929321	-0.829759121	-0.073228203	-0.095869921	-1.174400449	-0.146788687	-0.077428557	-1.395357132	0.035048585	-0.123513371	-1.399939895	-0.071149364	0.053086694	-1.562725782	-0.074866585	-0.06239884	-0.71002841	-0.028867988	-0.003046976	-0.557529151	-0.118898056
556	-0.051452629	-0.08286459	-1.242471337	0.039695233	0.120093442	0.767596602	-0.043295719	-0.097598195	-1.008848071	-0.027564932	-0.159794971	-1.331787944	-0.025298439	0.02625691	-1.232959032	-0.082264081	0.181511253	1.403980136	-0.057958856	0.101401404	0.983466089	-0.047239754	0.010715416	-1.383712292	0.638993025	0.044785161	-0.603473127	-0.011686116	0.013022793	-0.823159099	-0.017811021	-0.099232793	-1.173133492	-0.164200187	-0.073273949	-1.338804483	0.089634188	-0.097651079	-1.412224293	-0.035555769	0.03666329	-1.586463928	-0.044716008	-0.054541659	-0.746437788	-0.028836453	-0.007629662	-0.545045376	-0.069925703
557	-0.046096593	-0.085634835	-1.253576517	0.025440311	0.126079887	0.763685286	-0.059219163	-0.107789539	-1.012361288	-0.041722033	-0.162278965	-1.335526586	-0.022712536	0.025470551	-1.237229109	-0.098941721	0.181685358	1.404804945	-0.077282965	0.101193145	0.991228342	-0.057442348	0.014234595	-1.388458014	0.649615943	0.028439669	-0.597676635	-0.01635633	0.012310224	-0.82606101	-0.036430292	-0.10277728	-1.17916584	-0.157384396	-0.076403096	-1.357947588	0.07456287	-0.109380752	-1.413256288	-0.049385395	0.037728835	-1.579195857	-0.055724077	-0.060243811	-0.738897383	-0.02830766	-0.006356402	-0.550180197	-0.087075755
558	-0.061667047	-0.053441297	-1.211293101	0.080003239	0.075243562	0.776550174	0.004828008	-0.049785655	-1.013183475	0.016329482	-0.107964404	-1.335328698	-0.031552412	0.028459026	-1.220781088	-0.026768094	0.128144696	1.397690177	0.008961719	0.082385682	0.971090078	-0.018455878	0.014815019	-1.369377613	0.613961399	0.100972421	-0.595713496	0.002228777	0.017118149	-0.817089677	0.033026159	-0.063493311	-1.155656576	-0.162367523	-0.029356454	-1.277522564	0.11761675	-0.032310229	-1.421156049	0.013550095	0.041117255	-1.618962646	-0.024642939	-0.008583535	-0.773743451	-0.029312259	-0.011953405	-0.529644728	-0.013662313
559	-0.064031817	-0.045403715	-1.201529026	0.088776439	0.063696474	0.782236099	0.023838459	-0.039341502	-1.0118922	0.036978889	-0.098426878	-1.336237907	-0.033350475	0.029218387	-1.216318727	0.000280834	0.115538098	1.402522922	0.027286611	0.076531857	0.971463323	-0.008481815	0.016083278	-1.36493957	0.604725957	0.112351105	-0.589761972	0.007044391	0.01797488	-0.814693451	0.051199984	-0.055967867	-1.152635217	-0.158030838	-0.017904589	-1.256026983	0.128849387	-0.015005196	-1.42312932	0.027643038	0.040949207	-1.62951982	-0.020051366	0.002410457	-0.784873366	-0.028022753	-0.013372425	-0.525134861	0.00337202
560	-0.033491015	0.00057898	-1.247673392	0.020508775	0.028654855	0.770223916	-0.049764086	0.00741083	-1.036945939	-0.023808969	-0.020013986	-1.347304821	-0.01991206	0.051237322	-1.234338164	-0.066166095	0.037227668	1.386026382	-0.027848611	-0.000138887	0.977501869	-0.042426851	0.049964316	-1.367012739	0.66926676	0.106631026	-0.53019613	-0.015070028	0.037672155	-0.831739306	0.003766649	0.000875695	-1.163827181	-0.110395975	0.036253281	-1.328143597	0.033562046	0.007646249	-1.424891114	-0.007366803	0.104669116	-1.617081761	-0.075500049	0.038627345	-0.764750659	-0.025094615	0.016343711	-0.529307365	-0.042420506
561	-0.02741475	0.008896931	-1.253188491	0.009903701	0.020925423	0.773926139	-0.061018325	0.017130192	-1.042975187	-0.031744473	-0.005364501	-1.353619695	-0.018166952	0.056860324	-1.235584736	-0.080247365	0.016315799	1.385923862	-0.03290629	-0.017582789	0.980998933	-0.045464203	0.05740853	-1.366738439	0.679679692	0.108460374	-0.515421093	-0.016741632	0.042087108	-0.833821654	-0.005230061	0.015350567	-1.167633176	-0.094937786	0.050578333	-1.340762734	0.018665278	0.01519079	-1.426696777	-0.013382408	0.117848396	-1.614508986	-0.089642867	0.044389758	-0.76272428	-0.023812689	0.021428984	-0.529288411	-0.048859771
562	-0.037947677	-0.081842132	-1.28316772	-0.008251473	0.128137723	0.738602042	-0.111979686	-0.113228016	-1.024249911	-0.080333009	-0.142867982	-1.329913855	-0.017352028	0.021926142	-1.246357441	-0.161758706	0.170146108	1.396403074	-0.12296091	0.089647532	0.996648192	-0.088236734	0.0192867	-1.392490625	0.684438467	0.003279792	-0.590141773	-0.030845469	0.013776825	-0.829806983	-0.084951937	-0.089935891	-1.171306849	-0.14584443	-0.067741185	-1.410237432	0.021319244	-0.129968569	-1.392602444	-0.080466203	0.058737323	-1.557746887	-0.080984659	-0.066454001	-0.699289143	-0.028913984	-0.002469744	-0.56083405	-0.129521802
563	-0.042699981	-0.085180692	-1.265300393	0.012484062	0.129607245	0.758022428	-0.076227501	-0.107202373	-1.01999104	-0.055622052	-0.155210927	-1.336287379	-0.020487266	0.024016561	-1.240567088	-0.119196586	0.178700641	1.40313673	-0.093434878	0.099717401	0.997557819	-0.067957811	0.017021047	-1.391059875	0.658894479	0.015575711	-0.593028069	-0.02120295	0.012227866	-0.828630984	-0.054740172	-0.102346778	-1.181175709	-0.153835207	-0.080215834	-1.376006961	0.057550624	-0.11839658	-1.409951687	-0.061375264	0.042268209	-1.572013497	-0.066332713	-0.06146035	-0.727226913	-0.027931076	-0.004621368	-0.554020286	-0.102984257
564	-0.004903415	0.018637849	-1.346444845	-0.118914276	0.040201262	0.708181381	-0.247556522	-0.009105277	-1.040510535	-0.200525463	0.043734569	-1.369316101	-0.005222833	0.064857721	-1.257634759	-0.310601294	-0.045470476	1.34673059	-0.167513803	-0.086093359	1.014196277	-0.131756976	0.088929825	-1.386565566	0.80679661	0.057515394	-0.459275603	-0.065908745	0.054000188	-0.857437253	-0.168348342	0.046415173	-1.162796378	-0.048664637	0.100383736	-1.516213059	-0.140826136	-0.082833961	-1.384385228	-0.106888056	0.206971914	-1.550480127	-0.215637594	-0.062646419	-0.685471952	-0.021902347	0.050423305	-0.555206835	-0.207227662
565	-0.00537545	0.018939335	-1.340527892	-0.10776186	0.040389076	0.718516469	-0.229341447	-0.009439038	-1.043098927	-0.190437943	0.035360035	-1.368267536	-0.005286415	0.064226195	-1.257447124	-0.294628382	-0.036230564	1.359320521	-0.161587134	-0.08142031	1.016600728	-0.120619774	0.086889446	-1.385235429	0.796931803	0.057025425	-0.466084689	-0.06255316	0.053185944	-0.857064366	-0.155925974	0.045088526	-1.165602088	-0.04747967	0.094703868	-1.504423618	-0.130611569	-0.078702196	-1.389485121	-0.101365305	0.197703645	-1.556250215	-0.205138817	-0.054968547	-0.689809859	-0.020650551	0.046919398	-0.553679109	-0.190420777
566	-0.005955286	0.020083642	-1.338562727	-0.0964441	0.040339902	0.728224158	-0.21428597	-0.009164057	-1.045052528	-0.184510618	0.033345215	-1.36866641	-0.005592645	0.063338712	-1.256778359	-0.278151125	-0.026433943	1.365551233	-0.160955667	-0.082646474	1.011170387	-0.108699165	0.084834874	-1.383628368	0.785242617	0.057892047	-0.473686039	-0.059143815	0.052107062	-0.856517494	-0.14518401	0.045654614	-1.167750359	-0.049246654	0.089031935	-1.491073608	-0.119889677	-0.072492361	-1.393319368	-0.095389374	0.189161465	-1.561641812	-0.193356007	-0.045251578	-0.693168759	-0.019652003	0.043540832	-0.551621854	-0.174802661
567	-0.006769464	0.022097087	-1.336796045	-0.083914019	0.037568979	0.7381863	-0.197853923	-0.006493777	-1.046598434	-0.177289978	0.033087585	-1.368382931	-0.00597713	0.062366154	-1.254924178	-0.257599413	-0.020350277	1.371092796	-0.15729019	-0.084087893	1.010182142	-0.096705243	0.083298601	-1.381769657	0.771573186	0.05969619	-0.480240852	-0.054393154	0.050844315	-0.85545212	-0.131292999	0.046137899	-1.169874549	-0.052323725	0.082632914	-1.474572182	-0.106563546	-0.062021889	-1.398013353	-0.087849125	0.179955214	-1.567998528	-0.180631086	-0.032597806	-0.695995867	-0.018908994	0.040607374	-0.549188435	-0.158311024
568	-0.0080973	0.024369327	-1.327650666	-0.069911987	0.034125682	0.749023259	-0.174127504	-4.51E-05	-1.050364375	-0.155822918	0.028428927	-1.369165778	-0.007072959	0.060246531	-1.251696467	-0.228737146	-0.011702539	1.375642657	-0.141948402	-0.077170603	1.004443765	-0.087647349	0.081189901	-1.38004303	0.756725967	0.060422521	-0.484212935	-0.04631127	0.048115864	-0.852841258	-0.107530683	0.040836081	-1.175290823	-0.056295734	0.073828593	-1.453966975	-0.085566588	-0.047398046	-1.407314658	-0.078284889	0.167415574	-1.577532172	-0.165367723	-0.017392561	-0.698097825	-0.019168045	0.037777837	-0.546802223	-0.138684407
569	-0.011422154	0.025651729	-1.312935352	-0.055053726	0.027732965	0.757360399	-0.148789316	0.010424876	-1.050908804	-0.127255142	0.0273364	-1.3689816	-0.009059438	0.05944838	-1.249016523	-0.197391793	-0.006393236	1.377878904	-0.117781654	-0.068496101	0.996580243	-0.080096766	0.078773953	-1.377578378	0.74445498	0.068669431	-0.487195879	-0.038718496	0.04655879	-0.847867608	-0.082154498	0.035057161	-1.175182462	-0.062293436	0.070688412	-1.431813359	-0.065200932	-0.027866786	-1.41631937	-0.065341726	0.15722923	-1.586603642	-0.152405903	0.003292691	-0.702506661	-0.020414038	0.035215247	-0.54350698	-0.117874794
570	-0.01536934	0.023524404	-1.299283385	-0.041881558	0.022473395	0.762177646	-0.130266666	0.017354337	-1.049211144	-0.104853213	0.024469007	-1.363798499	-0.0103319	0.060226202	-1.246974468	-0.172859058	-0.003485461	1.379290462	-0.097007543	-0.059444658	0.990437627	-0.072997101	0.07657297	-1.375241637	0.732442617	0.07891117	-0.490474522	-0.033290632	0.046940602	-0.84473902	-0.06532713	0.033737756	-1.17501533	-0.069759384	0.067712083	-1.412359357	-0.04707101	-0.014092674	-1.416128635	-0.053546861	0.148603991	-1.591374636	-0.142094493	0.018904697	-0.710824966	-0.021354372	0.032724477	-0.540373683	-0.101969324
571	-0.017194944	0.01991668	-1.287136555	-0.029374415	0.018831883	0.767698944	-0.111952744	0.020555766	-1.049177766	-0.083475344	0.021119159	-1.363545895	-0.011525237	0.0609373	-1.245028019	-0.14983058	-0.003284553	1.378780842	-0.078778632	-0.050513063	0.988185227	-0.066565163	0.074259683	-1.373109818	0.721298873	0.086211033	-0.494018465	-0.029025121	0.047148298	-0.842631578	-0.050455846	0.031020461	-1.174924731	-0.075044639	0.064869978	-1.393884182	-0.02984564	-0.002910976	-1.420489192	-0.043467633	0.141163707	-1.596900582	-0.128836274	0.027272362	-0.724012136	-0.022116523	0.030752832	-0.537750483	-0.088288248
572	-0.01984196	0.017294601	-1.274871945	-0.016922025	0.015847862	0.771935523	-0.094327055	0.023598468	-1.049070597	-0.06295301	0.017524505	-1.361961842	-0.013203862	0.061363492	-1.242561936	-0.128091648	-0.002388811	1.380695701	-0.060801763	-0.044733997	0.986555576	-0.059360888	0.071403943	-1.37033391	0.710245132	0.095187664	-0.497482598	-0.024916915	0.046823014	-0.840249717	-0.037465394	0.029772583	-1.173624992	-0.078942761	0.063459247	-1.375922799	-0.015143984	0.008861808	-1.423024058	-0.033494163	0.135142058	-1.602669001	-0.118476279	0.035086203	-0.739882886	-0.022586714	0.02860651	-0.534651279	-0.075305872
573	-0.020875592	0.018812425	-1.264555335	-0.006945534	0.012856297	0.775239229	-0.079535134	0.027012287	-1.049566507	-0.046053778	0.017304638	-1.362482905	-0.014902047	0.061468121	-1.239432335	-0.10804417	-0.001166798	1.381043315	-0.045854051	-0.040126238	0.98520571	-0.052035488	0.068117976	-1.367345929	0.699411213	0.105148189	-0.50102073	-0.021204345	0.046208862	-0.837978303	-0.025536884	0.028256735	-1.171160936	-0.080747195	0.065558635	-1.362575412	-0.00272667	0.019188816	-1.42464447	-0.025396245	0.132299274	-1.607632875	-0.109485187	0.041578259	-0.751386762	-0.022836564	0.02677989	-0.531493247	-0.062850371
574	-0.00610876	0.016678432	-1.327465177	-0.068444394	0.043549813	0.749667943	-0.173712149	-0.012021394	-1.052421451	-0.154044479	0.006234554	-1.37757194	-0.007641301	0.057502385	-1.251690626	-0.228000343	-0.001255974	1.378520846	-0.145184234	-0.060264338	1.005591393	-0.090772346	0.07922551	-1.383375049	0.752654612	0.047090992	-0.488253474	-0.044365797	0.044240963	-0.851810753	-0.105898857	0.028562373	-1.181572676	-0.058974281	0.059387907	-1.453934789	-0.076380074	-0.059426524	-1.413828611	-0.084130935	0.159450382	-1.577191591	-0.157959074	-0.028574405	-0.699465096	-0.018729573	0.036402177	-0.549079478	-0.142819509
575	-0.004655589	0.012161607	-1.333090901	-0.083034247	0.04792621	0.738167346	-0.198251143	-0.019112375	-1.047752142	-0.172694862	0.008199338	-1.377177715	-0.006425345	0.059062503	-1.254689455	-0.258059174	-0.00856143	1.375137091	-0.157108679	-0.064519748	1.013273716	-0.100448206	0.080404624	-1.384660482	0.769252777	0.047599152	-0.485407174	-0.052616395	0.046952955	-0.854350269	-0.130079553	0.033207063	-1.176071882	-0.056467194	0.070198506	-1.474181533	-0.098022871	-0.073556654	-1.404576302	-0.092405491	0.17136845	-1.566877484	-0.174382091	-0.043393403	-0.69632113	-0.019290198	0.039189968	-0.551614225	-0.163075864
576	-0.010501188	0.030248834	-1.32804203	-0.072126672	0.02528977	0.748584628	-0.173232809	0.011290207	-1.051886439	-0.156154335	0.049005553	-1.365739703	-0.006839692	0.062905513	-1.252203465	-0.2283604	-0.021822441	1.373177171	-0.138734698	-0.091510311	1.005036116	-0.085621282	0.083934285	-1.377997756	0.760541856	0.070748538	-0.477875739	-0.048564572	0.051875863	-0.85403651	-0.108345859	0.052640673	-1.171487212	-0.055269457	0.087160885	-1.454641104	-0.095059022	-0.036828611	-1.402611494	-0.074187011	0.174574941	-1.578398108	-0.174051359	-0.008601042	-0.697195888	-0.019256767	0.039237607	-0.545179188	-0.134997368
577	-0.00729146	0.031338491	-1.342326999	-0.096894398	0.029995762	0.73022449	-0.207532212	0.005981321	-1.047672868	-0.183403328	0.055373773	-1.368508101	-0.005543238	0.066820592	-1.257113695	-0.271544963	-0.037387595	1.362971544	-0.158703104	-0.099385589	1.012823462	-0.105697259	0.088726431	-1.381556034	0.785512686	0.067406453	-0.466179848	-0.059597921	0.055273272	-0.857765377	-0.141057208	0.059440989	-1.164634347	-0.045953963	0.101125881	-1.488792896	-0.128117844	-0.059782367	-1.39031291	-0.090977147	0.19675678	-1.564992428	-0.198936418	-0.035697419	-0.694999814	-0.018937344	0.044675283	-0.549316049	-0.167460859
578	-0.007439834	0.033311397	-1.344685435	-0.11087431	0.030560512	0.719671309	-0.221365452	0.010204121	-1.050735235	-0.190126419	0.060580678	-1.368775487	-0.004512785	0.068404309	-1.257914305	-0.288537383	-0.048895296	1.355621576	-0.160205841	-0.101808563	1.013743401	-0.119555533	0.092265971	-1.383774161	0.798911512	0.067178167	-0.456887931	-0.062950954	0.056392971	-0.858472943	-0.14987734	0.061713561	-1.162023067	-0.041416924	0.109626286	-1.502899766	-0.141957834	-0.064332545	-1.385009289	-0.097199284	0.207552552	-1.55905807	-0.212927356	-0.047555115	-0.691982031	-0.019757854	0.048664052	-0.551844716	-0.183913022
579	-0.005537659	0.034389626	-1.350364208	-0.122984827	0.031360082	0.707705379	-0.242398351	0.008323098	-1.047363997	-0.209061056	0.072062738	-1.368259311	-0.003976797	0.068666086	-1.25799799	-0.307639897	-0.060885347	1.343099117	-0.16660665	-0.107610412	1.017204762	-0.130884558	0.094687007	-1.384367585	0.809038401	0.067474991	-0.450273693	-0.06643445	0.056887466	-0.858766258	-0.162947223	0.063768081	-1.159199595	-0.042099386	0.117239669	-1.515352607	-0.15461567	-0.069228783	-1.380603671	-0.103665195	0.218242705	-1.551662445	-0.22466971	-0.056400806	-0.687347889	-0.021114618	0.052570656	-0.55356425	-0.203324139
580	-0.003633376	0.007859509	-1.339949131	-0.115139827	0.044604998	0.71119225	-0.248062104	-0.021424038	-1.04026401	-0.19017306	0.023421323	-1.370895267	-0.00576313	0.061924122	-1.257313251	-0.309594959	-0.034812592	1.351882815	-0.162995413	-0.069617264	1.009964585	-0.129901662	0.085372984	-1.388256192	0.803364396	0.050472423	-0.466848701	-0.064529784	0.051892877	-0.856367946	-0.169566244	0.034042537	-1.167620063	-0.051468939	0.086905673	-1.51700151	-0.129846305	-0.090965554	-1.389133215	-0.108008593	0.197384283	-1.549667835	-0.207445562	-0.065731481	-0.683496177	-0.022107784	0.048506543	-0.556200504	-0.20631358
581	-0.003625695	0.008827125	-1.336684585	-0.106808305	0.046950117	0.719385922	-0.23324281	-0.021897092	-1.043523073	-0.187716857	0.019150104	-1.372359514	-0.005816035	0.06135926	-1.257376671	-0.296694398	-0.027374668	1.361930847	-0.162975833	-0.067733511	1.009925485	-0.121397369	0.083414711	-1.386909723	0.7952106	0.049286854	-0.472472161	-0.061987802	0.050684534	-0.856086612	-0.159063876	0.033521269	-1.170510054	-0.050760239	0.083804756	-1.505897999	-0.122483328	-0.088116691	-1.392469645	-0.103998818	0.19042854	-1.554054379	-0.199675977	-0.06026566	-0.688265443	-0.021131068	0.045610137	-0.55510658	-0.193992496
582	-0.003999288	0.010338771	-1.334925771	-0.095803328	0.049137987	0.728880703	-0.216334373	-0.02152694	-1.045524359	-0.182156742	0.015066717	-1.373174906	-0.006053477	0.060352705	-1.2566998	-0.280112088	-0.01575084	1.368866801	-0.161818042	-0.067012995	1.009551525	-0.110607088	0.081692196	-1.385885596	0.783866882	0.048767447	-0.480178773	-0.058239628	0.048983749	-0.855587006	-0.146390617	0.033859286	-1.172869682	-0.052403796	0.077853523	-1.491612792	-0.112031683	-0.082457855	-1.397661209	-0.099021502	0.181443736	-1.559798837	-0.188027859	-0.053093892	-0.693574905	-0.020189613	0.042247757	-0.553448379	-0.178947046
583	-0.015333885	0.031116422	-1.31364882	-0.060022157	0.017863549	0.756559074	-0.149789721	0.021681663	-1.05401516	-0.127267346	0.048034068	-1.36514318	-0.008756285	0.062179301	-1.249354124	-0.198475927	-0.019770915	1.376136303	-0.113381304	-0.084374748	0.998573422	-0.079411514	0.083256565	-1.376343966	0.751950204	0.079377249	-0.479180872	-0.041119743	0.051136456	-0.85070467	-0.083283536	0.049930777	-1.170564055	-0.0595273	0.08665435	-1.434276223	-0.077442758	-0.01729187	-1.410408616	-0.062400766	0.166468441	-1.586918712	-0.162837937	0.009048132	-0.704735339	-0.020009549	0.037116654	-0.541928887	-0.114867374
584	-0.009087021	0.018319435	-1.314933538	-0.053681836	0.038324203	0.760003746	-0.148824468	-0.001493837	-1.054175258	-0.12877281	0.008349519	-1.37317574	-0.008868131	0.056654993	-1.249111772	-0.198614404	0.004733596	1.381937981	-0.123061687	-0.055025365	1.000163078	-0.081983536	0.075921752	-1.381155014	0.738957763	0.055844013	-0.491691291	-0.036516238	0.041530874	-0.847360969	-0.082175024	0.023783913	-1.184093952	-0.062075384	0.056536108	-1.432348013	-0.056227364	-0.040700257	-1.423915982	-0.071086042	0.150318995	-1.586857319	-0.143629327	-0.008167839	-0.704067528	-0.01997157	0.033893075	-0.545628786	-0.121314585
585	-0.021913813	0.027235785	-1.258331656	-0.006728198	0.001357691	0.781498611	-0.075466037	0.038579579	-1.056098819	-0.030800078	0.027819905	-1.367223382	-0.014726141	0.063268788	-1.237103105	-0.094022289	-0.01587927	1.386521816	-0.039694693	-0.054024469	0.987813473	-0.047430202	0.07276687	-1.3659693	0.696649909	0.114262238	-0.492746413	-0.019990576	0.04795016	-0.838795543	-0.022171006	0.039475366	-1.17106235	-0.073435873	0.07779704	-1.358818889	-0.006391637	0.035282895	-1.428948283	-0.020506389	0.141355991	-1.613326669	-0.113687068	0.04744358	-0.75474596	-0.021576194	0.028529875	-0.528781652	-0.05353437
586	-0.019643376	0.025792487	-1.269927621	-0.017423607	0.005692119	0.777466953	-0.090274237	0.036569167	-1.053670287	-0.051892072	0.030542081	-1.36706531	-0.013281619	0.062941507	-1.240694165	-0.117124669	-0.01658302	1.384361386	-0.053243287	-0.05831714	0.989335775	-0.055305365	0.075579017	-1.368736982	0.709504366	0.105621099	-0.490209371	-0.024078969	0.04867246	-0.841439128	-0.03331247	0.040181104	-1.17180407	-0.072557211	0.07724116	-1.372935653	-0.019718081	0.024124609	-1.426322341	-0.028820094	0.143640503	-1.606888056	-0.122485578	0.041754253	-0.74320823	-0.021544384	0.030140685	-0.532047749	-0.066338278
587	-0.017900852	0.028998928	-1.284316778	-0.031628992	0.00886243	0.771349669	-0.109612092	0.034064792	-1.053491712	-0.076777369	0.035947308	-1.365856528	-0.011637772	0.062605359	-1.244272113	-0.143783748	-0.018470384	1.38228786	-0.071522467	-0.065933846	0.990816891	-0.064166605	0.078839019	-1.372184396	0.72472918	0.09626618	-0.486251086	-0.029287554	0.049976651	-0.844328582	-0.04751249	0.042777888	-1.170623064	-0.068972081	0.079908073	-1.392143726	-0.037968144	0.011657368	-1.420686364	-0.039335333	0.149867818	-1.599694729	-0.134962961	0.035434887	-0.726000667	-0.021009171	0.03251284	-0.535697281	-0.08155793
588	-0.015800664	0.030353671	-1.29818368	-0.04571858	0.012623048	0.764264703	-0.128518239	0.029045941	-1.054623008	-0.10087575	0.041862011	-1.365993023	-0.01039876	0.062035106	-1.247040629	-0.169505492	-0.018719124	1.379694223	-0.090757884	-0.074808106	0.993658245	-0.072055891	0.081366025	-1.374614358	0.738749683	0.087404512	-0.482290566	-0.034488868	0.050628528	-0.847379267	-0.063406065	0.046998814	-1.170261979	-0.063478313	0.08324194	-1.412165523	-0.057155136	-0.0012203	-1.41696012	-0.050369836	0.157571286	-1.593473077	-0.149006397	0.026382884	-0.709114611	-0.020409362	0.03471062	-0.538819015	-0.096931621
589	-0.063622229	-0.07156904	-1.202047586	0.095926143	0.096338764	0.785589993	0.019745741	-0.071872488	-1.004225969	0.031197637	-0.149379045	-1.332870364	-0.031284865	0.023399128	-1.21859169	-0.012114964	0.163280815	1.412712932	0.019937577	0.109570421	0.974480093	-0.01446228	0.002870455	-1.374784708	0.594638288	0.09061309	-0.613169849	0.005326719	0.010894212	-0.814109325	0.043074679	-0.088994145	-1.156914592	-0.171453163	-0.055860251	-1.262533784	0.144377992	-0.047891334	-1.426190376	0.016911857	0.018574482	-1.620894313	-0.012857938	-0.024319848	-0.784197867	-0.028017618	-0.01761427	-0.530037045	-0.008166732
590	-0.065916963	-0.073245294	-1.19139719	0.104051553	0.095041424	0.789901912	0.037352439	-0.072143003	-1.004168391	0.050268851	-0.154772058	-1.335662365	-0.03259844	0.022341648	-1.213931322	0.010754176	0.165702507	1.418922067	0.032375216	0.114720106	0.976159453	-0.006411089	0.000575641	-1.373484254	0.583046496	0.093885578	-0.615415871	0.009545322	0.009198244	-0.811709166	0.05795148	-0.092036851	-1.156790018	-0.172296047	-0.057215143	-1.244432807	0.158981353	-0.042765748	-1.431626081	0.028127793	0.010880074	-1.627772331	-0.005047219	-0.022708008	-0.794351399	-0.027064357	-0.021260235	-0.527955472	0.003320853
591	-0.068587869	-0.076403148	-1.179821253	0.111751258	0.094451115	0.791757107	0.053372409	-0.072439879	-1.001056075	0.068353541	-0.161559165	-1.338055491	-0.034069054	0.020446001	-1.209531188	0.030791081	0.170957625	1.423429012	0.043493953	0.120695375	0.975382209	0.001747486	-0.002657108	-1.37250495	0.572308004	0.097109199	-0.61914587	0.013898192	0.007427022	-0.809577346	0.071661256	-0.096195586	-1.156918645	-0.17391634	-0.060162541	-1.227812886	0.171936065	-0.039943911	-1.433696032	0.036629211	0.004083058	-1.629877806	0.003674199	-0.022831341	-0.802525878	-0.025930177	-0.025031107	-0.525805295	0.014472937
592	-0.073703863	-0.07899151	-1.169931173	0.118931159	0.09476801	0.7935884	0.067262322	-0.072680801	-0.99705255	0.085049346	-0.168635592	-1.338681936	-0.03496309	0.018716598	-1.205508113	0.047192182	0.178309307	1.426359892	0.054105952	0.128197685	0.975194514	0.008484822	-0.006754713	-1.371207237	0.561142981	0.101001926	-0.622348785	0.017705016	0.005853403	-0.807747245	0.083597176	-0.101068899	-1.156365037	-0.177552879	-0.063096747	-1.212984085	0.18344149	-0.039041128	-1.434399724	0.042264767	-0.001796871	-1.632427573	0.01129691	-0.023547158	-0.810282886	-0.024364099	-0.028198848	-0.523879766	0.024387298
593	-0.078579441	-0.081447512	-1.158993602	0.126889259	0.094860837	0.795382023	0.08257053	-0.074164264	-0.992252469	0.103296749	-0.176609561	-1.336303592	-0.035890426	0.016542852	-1.201554537	0.065623663	0.185249299	1.427144051	0.066692844	0.135210514	0.975728035	0.016109077	-0.00983518	-1.370429635	0.548816741	0.105744623	-0.625990987	0.0220096	0.004512912	-0.806377172	0.097035557	-0.106099464	-1.154729128	-0.180473775	-0.06636107	-1.195965171	0.195498869	-0.037050955	-1.436067581	0.048669051	-0.008103515	-1.636144638	0.021328166	-0.023361163	-0.817218542	-0.022897886	-0.031987574	-0.521991134	0.035231713
594	-0.081929952	-0.082840942	-1.150759101	0.132946059	0.093989961	0.796611428	0.094416857	-0.075344309	-0.987458348	0.117515266	-0.181403771	-1.335895538	-0.036196187	0.015273924	-1.198458076	0.079848096	0.189037919	1.426523566	0.075715266	0.140822485	0.974508107	0.021502484	-0.012560503	-1.369587302	0.539811552	0.109807916	-0.629371941	0.02539275	0.003625157	-0.805410743	0.107139029	-0.110061519	-1.151710987	-0.186105609	-0.071083315	-1.183952093	0.20432128	-0.034671225	-1.437570333	0.054541476	-0.012936528	-1.638230085	0.027128754	-0.021791045	-0.824588597	-0.022202373	-0.034874734	-0.520348072	0.04373363
595	-0.087850861	-0.084337614	-1.141066909	0.139948279	0.089920074	0.798015535	0.107116342	-0.075668752	-0.978392005	0.132293388	-0.190053985	-1.334197879	-0.03684774	0.013474681	-1.195001125	0.097049288	0.193913519	1.423338294	0.085648321	0.147311226	0.97104454	0.028251363	-0.014824333	-1.368286014	0.529329658	0.115589723	-0.634887636	0.029379819	0.00227441	-0.803884685	0.11989215	-0.114478327	-1.147865772	-0.192895561	-0.078144826	-1.171398997	0.215117216	-0.031342022	-1.437826276	0.062245332	-0.018801235	-1.639552355	0.036761839	-0.019266076	-0.830180466	-0.021810707	-0.038581122	-0.518050432	0.053523686
596	-0.094974309	-0.084618226	-1.131135464	0.146068558	0.084464855	0.799455464	0.119204558	-0.072131507	-0.967293501	0.145046458	-0.197381184	-1.326481223	-0.038600143	0.012145013	-1.191957951	0.113138124	0.195369661	1.416167617	0.095963247	0.151907742	0.96583128	0.034368958	-0.017206263	-1.364374995	0.521808922	0.1254659	-0.643803179	0.032986104	0.001315274	-0.801357865	0.131547987	-0.117612682	-1.140716553	-0.205604181	-0.077925846	-1.161055684	0.226082072	-0.027742332	-1.43655014	0.070754565	-0.022729916	-1.639517665	0.048347868	-0.016261552	-0.833003283	-0.022493256	-0.042064548	-0.515365899	0.06384626
597	-0.100531355	-0.083753891	-1.123806238	0.15097113	0.080444567	0.800529718	0.128328159	-0.070021108	-0.960422933	0.160944611	-0.196388453	-1.314664245	-0.039806303	0.01194224	-1.189677954	0.123637989	0.195518538	1.412961006	0.10330037	0.155278146	0.962227166	0.038657572	-0.018938204	-1.361259699	0.516215146	0.134018198	-0.648438811	0.035163153	0.001124559	-0.799133956	0.13925603	-0.118703507	-1.135614157	-0.212555364	-0.077006079	-1.15200603	0.234229952	-0.026663659	-1.433363676	0.076561034	-0.02406409	-1.640511155	0.056753043	-0.013223401	-0.834248364	-0.023696596	-0.044160374	-0.513402462	0.071406811
598	-0.093147136	-0.070167854	-1.128023267	0.148658395	0.070819587	0.797045946	0.125836328	-0.054991368	-0.97182405	0.156192541	-0.171309158	-1.321460843	-0.040227588	0.016036583	-1.190403342	0.120128401	0.170831904	1.41394484	0.105355695	0.138486296	0.965431094	0.036381628	-0.014099756	-1.359576225	0.525234938	0.140918374	-0.632926464	0.033869695	0.005224006	-0.800969064	0.136791557	-0.099409558	-1.138240099	-0.19851023	-0.059311405	-1.155676246	0.223323405	-0.01082102	-1.436724424	0.078802958	-0.01136689	-1.642526865	0.045805294	-0.003476261	-0.833355069	-0.023775551	-0.039998349	-0.511941493	0.07316117
599	-0.089695849	-0.053591438	-1.133995652	0.14535895	0.056801543	0.793440819	0.124247462	-0.036480382	-0.981747508	0.154112473	-0.140412867	-1.324154258	-0.039578106	0.020390935	-1.19010675	0.113741122	0.142416641	1.408756256	0.106492378	0.118348435	0.964259982	0.034405001	-0.00849235	-1.356656194	0.537179053	0.151726469	-0.618365228	0.032355938	0.010268843	-0.801769793	0.133331835	-0.076766446	-1.137013316	-0.189359441	-0.035855573	-1.162720919	0.210608333	0.006490228	-1.431294918	0.08191175	0.004441882	-1.644812822	0.036557347	0.009203682	-0.827760458	-0.024437323	-0.035108756	-0.509591222	0.074848607
600	-0.08589825	-0.041196525	-1.139852405	0.14015682	0.046178266	0.791763306	0.119127542	-0.02140384	-0.985645235	0.150025636	-0.11739412	-1.326908827	-0.039243791	0.023579482	-1.190518737	0.106588647	0.120629296	1.404739976	0.104661174	0.10213308	0.962077558	0.032226179	-0.003906928	-1.355000019	0.547470212	0.157228783	-0.607147515	0.031116221	0.013884985	-0.802772462	0.129348174	-0.059397146	-1.13629663	-0.181477711	-0.017459344	-1.169208765	0.198977187	0.019318407	-1.428102851	0.082813516	0.016960938	-1.646390557	0.029181037	0.020113094	-0.824443817	-0.024873238	-0.030963508	-0.507937551	0.074951649
601	-0.081419013	-0.026228731	-1.146833897	0.133092314	0.032621004	0.790907741	0.11403653	-0.00329286	-0.990473628	0.144193232	-0.092174731	-1.326998472	-0.037492037	0.027271526	-1.189933538	0.098726988	0.095792137	1.398885608	0.101433828	0.084291585	0.959090948	0.029334404	0.00165667	-1.353286982	0.559053659	0.161279112	-0.593788624	0.030190533	0.017763985	-0.804502785	0.124691986	-0.040203121	-1.134182334	-0.172096819	0.003589258	-1.177095771	0.184222117	0.035418484	-1.426047802	0.08436016	0.032641239	-1.64848125	0.018892838	0.034608319	-0.822739542	-0.025173988	-0.025678368	-0.505674779	0.074449763
602	-0.075743727	-0.023696359	-1.156559467	0.122235425	0.031750102	0.790516555	0.100428782	-0.008626852	-0.99995476	0.125464663	-0.092201747	-1.331751704	-0.034640089	0.027992271	-1.192427278	0.08549723	0.09314961	1.400182247	0.093069263	0.080805801	0.962904394	0.023960214	0.00542758	-1.355429649	0.568089843	0.153171584	-0.587061346	0.027323646	0.018734029	-0.807364702	0.114319317	-0.041653633	-1.138396978	-0.165535077	0.001921466	-1.187520385	0.170980349	0.031511873	-1.42585361	0.075652651	0.037858292	-1.647935271	0.007106979	0.035767704	-0.819922805	-0.024986165	-0.020997325	-0.506935	0.064801775
603	-0.079300389	-0.040368196	-1.148624539	0.130236149	0.048077904	0.793272018	0.107437961	-0.025262093	-0.993553996	0.134510905	-0.118296951	-1.33103168	-0.03654819	0.024589144	-1.192754626	0.095378384	0.119566634	1.407022238	0.096368477	0.100155726	0.965584755	0.027065253	-0.001224823	-1.358002305	0.555145085	0.147258028	-0.600937665	0.02859555	0.013932615	-0.805467844	0.120556399	-0.060181543	-1.140882134	-0.174648732	-0.018552719	-1.178223133	0.188729092	0.014884998	-1.428861856	0.075466961	0.020734789	-1.644473433	0.019468453	0.018294144	-0.821343243	-0.023164842	-0.027474349	-0.509394526	0.066429555
604	-0.082198255	-0.053795289	-1.143695235	0.134756491	0.060798846	0.79496038	0.111550786	-0.040446777	-0.989877641	0.14136301	-0.139141053	-1.334065914	-0.037786387	0.021437764	-1.192911386	0.100627869	0.141607821	1.413446665	0.097280815	0.115548618	0.969883561	0.028790656	-0.005832681	-1.360254526	0.545209944	0.140131488	-0.612012327	0.029067565	0.010244621	-0.803856552	0.123686381	-0.076898575	-1.142959833	-0.181583896	-0.036657561	-1.173064113	0.199694708	0.000888138	-1.432742357	0.073149584	0.007643119	-1.642573118	0.026630307	0.005895543	-0.824677587	-0.023536805	-0.031514138	-0.511956692	0.065319084
605	-0.085637711	-0.069597997	-1.136888862	0.139686316	0.07449057	0.796963096	0.114686489	-0.057035495	-0.98037374	0.142185584	-0.167564213	-1.330533266	-0.038679391	0.017254306	-1.192934513	0.106165521	0.168884024	1.416540146	0.096625857	0.133998111	0.970810235	0.031198245	-0.011291717	-1.362991095	0.53246659	0.131263599	-0.625594258	0.030758794	0.005790744	-0.803054452	0.128245324	-0.096856669	-1.145437956	-0.189915061	-0.05860348	-1.165826201	0.212413624	-0.013599731	-1.439014792	0.071238987	-0.007766065	-1.640168786	0.035560966	-0.006073899	-0.830411315	-0.023218641	-0.036890592	-0.514059126	0.06450361
606	-0.080595389	-0.069811612	-1.144674063	0.134645179	0.078229092	0.79971242	0.105183825	-0.060757194	-0.987520099	0.129974574	-0.164872214	-1.334800959	-0.037613291	0.018196173	-1.195273638	0.09361314	0.168996513	1.420552611	0.088337667	0.131733656	0.974624276	0.02671209	-0.009251429	-1.365699887	0.539321482	0.123703748	-0.621167839	0.027878158	0.006363056	-0.804498971	0.118938446	-0.095980592	-1.149431109	-0.183090776	-0.058769159	-1.173675418	0.20403406	-0.017760713	-1.439540386	0.06417086	-0.004968001	-1.639200807	0.027673408	-0.009235085	-0.82743603	-0.023465389	-0.034639966	-0.516085446	0.056428093
607	-0.074772872	-0.057216384	-1.150124669	0.127858877	0.068012267	0.798757553	0.098964408	-0.047436427	-0.993722439	0.125804335	-0.143555731	-1.342211604	-0.035468701	0.021505896	-1.195146322	0.088550232	0.147461891	1.416728258	0.087929726	0.116733909	0.975138307	0.023862777	-0.004535502	-1.363708615	0.549767852	0.128272921	-0.607595146	0.026817488	0.009571861	-0.806664288	0.116546147	-0.080134824	-1.151196241	-0.175794795	-0.040995333	-1.181364894	0.192356646	-0.00728227	-1.436333299	0.064115673	0.007652709	-1.640278339	0.018549349	-0.000547457	-0.823779821	-0.021364266	-0.030271124	-0.514502823	0.05626956
608	-0.071247347	-0.041491155	-1.156604648	0.121191815	0.052325226	0.797157049	0.093495615	-0.031895131	-1.004151464	0.1176612	-0.120077573	-1.343672514	-0.03331821	0.024605885	-1.194144726	0.082188718	0.121316202	1.40998888	0.087369755	0.098155439	0.971177816	0.021695439	0.002227403	-1.361777306	0.562649369	0.136644557	-0.594305456	0.025853366	0.013863175	-0.808641315	0.111119963	-0.061769798	-1.148553848	-0.16665943	-0.021630857	-1.18744874	0.179028854	0.007852535	-1.433429241	0.065064661	0.022880457	-1.645488381	0.009354208	0.01309293	-0.8210693	-0.021834504	-0.024522156	-0.511843443	0.056957912
609	-0.06835451	-0.025715191	-1.163515806	0.113524772	0.036566731	0.795331538	0.087340668	-0.016621087	-1.010240316	0.107027382	-0.096164972	-1.339991093	-0.032332513	0.028440999	-1.195575356	0.074671887	0.096012779	1.402490377	0.085141741	0.079158604	0.967145145	0.021218957	0.009888092	-1.3598423	0.573747277	0.143949702	-0.581003189	0.024497101	0.018826744	-0.810348749	0.105849892	-0.044669271	-1.145858407	-0.159696653	-0.002507786	-1.195796013	0.163077772	0.022928933	-1.430214763	0.06498944	0.038212623	-1.648892403	-0.000953529	0.029113436	-0.819290459	-0.024168501	-0.018419685	-0.509316742	0.055662259
610	-0.06333527	-0.043052465	-1.166017771	0.109966993	0.05565685	0.802463114	0.079826035	-0.035402719	-1.015519619	0.098182082	-0.118016981	-1.353325725	-0.030491017	0.026099881	-1.197618127	0.070412733	0.119896449	1.415320992	0.074909262	0.09488856	0.977541745	0.017916767	0.007859278	-1.367233634	0.569013357	0.124390826	-0.582298815	0.022383451	0.013971907	-0.812391698	0.101186596	-0.061061267	-1.157685995	-0.15666157	-0.024108028	-1.199869037	0.167968556	0.001798248	-1.438689709	0.052468769	0.026603494	-1.647662878	-0.002846068	0.007987884	-0.822980046	-0.020722969	-0.021831961	-0.515649736	0.046482284
611	-0.06740211	-0.05768232	-1.158743143	0.119589083	0.071056768	0.801757336	0.087862127	-0.050412353	-1.004656553	0.110511281	-0.138737142	-1.351599693	-0.032400589	0.022094104	-1.197785258	0.075136147	0.145142868	1.421344638	0.078111157	0.112223499	0.982187927	0.019508684	-0.0002169	-1.368191719	0.557769656	0.119144827	-0.600114942	0.0237012	0.009993999	-0.809572279	0.106582724	-0.078372382	-1.158286214	-0.16587548	-0.04023575	-1.190369368	0.182799131	-0.011037388	-1.440515161	0.054037143	0.011477702	-1.64266336	0.0089729	-0.00413882	-0.822528243	-0.019069416	-0.027236875	-0.517393887	0.047353864
612	-0.074407287	-0.067025907	-1.155635238	0.126634851	0.081704713	0.801651657	0.091199823	-0.060592715	-0.99440819	0.115074977	-0.156811878	-1.338429809	-0.03529162	0.020126546	-1.198286295	0.077758349	0.164858848	1.423778176	0.07775303	0.125420451	0.977118492	0.020068755	-0.006508693	-1.366776228	0.550026417	0.11649394	-0.612926424	0.024078032	0.007923003	-0.806828916	0.107338712	-0.092347868	-1.153981328	-0.178694651	-0.051490203	-1.186095715	0.193102807	-0.020940002	-1.438730955	0.055455025	0.000830104	-1.637520313	0.017890638	-0.01108855	-0.822642922	-0.021485729	-0.030624172	-0.518641651	0.04650896
613	-0.071580768	-0.069231227	-1.162650704	0.12146771	0.082562581	0.798803866	0.080082394	-0.060352534	-0.996321023	0.101744473	-0.152265489	-1.343426824	-0.03455501	0.02058902	-1.201208472	0.065763645	0.162117213	1.428719878	0.068423413	0.122925319	0.978982747	0.015440434	-0.003503554	-1.368393779	0.556863725	0.111749746	-0.610320747	0.02150907	0.007728555	-0.808549643	0.097431831	-0.090332888	-1.155973077	-0.171195447	-0.049702402	-1.197357535	0.185164526	-0.023521997	-1.43862462	0.049001202	0.006121937	-1.637234807	0.011341993	-0.013997111	-0.818480313	-0.02155989	-0.028608771	-0.520965397	0.038050689
614	-0.06386333	-0.056999877	-1.166835785	0.11274454	0.070919342	0.801918745	0.077827878	-0.050936274	-1.011989474	0.096540503	-0.134726346	-1.35233891	-0.031095931	0.023242291	-1.200840712	0.062943667	0.139282599	1.42421937	0.067666389	0.106213346	0.98488456	0.015089354	0.003737237	-1.370035648	0.565103531	0.114924222	-0.594827235	0.021330094	0.010562493	-0.812107444	0.097604424	-0.074934244	-1.162317514	-0.158119053	-0.037924707	-1.200786233	0.173706442	-0.012673455	-1.442443132	0.046500914	0.016091617	-1.643837333	0.001463837	-0.005039327	-0.819081128	-0.019630626	-0.024367597	-0.519499838	0.038874626
615	-0.060810994	-0.045595322	-1.170744538	0.10719911	0.059484743	0.803169072	0.070986792	-0.040486157	-1.018638611	0.086522475	-0.117168851	-1.351121187	-0.030368919	0.026522247	-1.201398849	0.058203284	0.119461969	1.420542359	0.066941261	0.091342568	0.981293559	0.014320019	0.009553359	-1.368403077	0.572426796	0.119843937	-0.582426846	0.020663969	0.013858589	-0.81393683	0.095418647	-0.061013125	-1.162189245	-0.151724204	-0.024850499	-1.205875278	0.162962824	-0.003029195	-1.439874887	0.045947254	0.027606359	-1.647329569	-0.005722241	0.00385575	-0.818009198	-0.021164618	-0.020160561	-0.517381668	0.03968706
616	-0.072423257	-0.070017815	-1.17204082	0.116926096	0.085705742	0.791754186	0.065402575	-0.063016102	-0.999119043	0.083604679	-0.153435633	-1.338565111	-0.035468668	0.02080535	-1.205751777	0.046200078	0.162093237	1.425093412	0.055378653	0.119087994	0.976062715	0.008873652	-0.002222768	-1.368687868	0.566316009	0.107401751	-0.614229441	0.017639572	0.008344859	-0.808670878	0.084099069	-0.089601055	-1.156309724	-0.173016131	-0.050569981	-1.213775516	0.176636934	-0.029394202	-1.434473276	0.043087881	0.007195188	-1.635635853	0.006688583	-0.016491806	-0.809312761	-0.024948733	-0.026274312	-0.522167742	0.02724234
617	-0.062716477	-0.058315352	-1.173578858	0.109130487	0.073054835	0.799548686	0.068466656	-0.053536881	-1.014273167	0.085062757	-0.133177593	-1.350807786	-0.031537898	0.023837157	-1.204166174	0.050949715	0.137956589	1.427385092	0.057743471	0.103308432	0.985283613	0.010380599	0.005390027	-1.370162964	0.570478261	0.111289941	-0.595235467	0.018708704	0.011031781	-0.81256777	0.088351153	-0.074771017	-1.163112521	-0.155217201	-0.037915949	-1.210400701	0.167495072	-0.01625233	-1.442962289	0.040672015	0.01750795	-1.643206477	-0.00340494	-0.00697988	-0.815422237	-0.021448681	-0.022923687	-0.520991921	0.030400144
618	-0.061247509	-0.049358495	-1.175785303	0.104319036	0.064584479	0.801661015	0.065691181	-0.044484891	-1.017151117	0.080749184	-0.120244592	-1.351083159	-0.030725369	0.026181104	-1.204136133	0.049228918	0.122930415	1.425084591	0.057685733	0.09211342	0.983678102	0.010399576	0.00976506	-1.368809819	0.574946165	0.117797256	-0.586722374	0.018277708	0.013232877	-0.814529121	0.087939329	-0.064440645	-1.163650632	-0.147959173	-0.028988538	-1.212266684	0.16043584	-0.008715078	-1.439476371	0.039773129	0.02596123	-1.646089196	-0.007898769	0.000963435	-0.813932598	-0.021574089	-0.020176617	-0.519697845	0.03166027
619	-0.067458078	-0.06582769	-1.182179689	0.109005876	0.083348893	0.789274931	0.051621553	-0.061487459	-1.005969167	0.065809183	-0.142613307	-1.339030981	-0.035009623	0.023243306	-1.209575057	0.02899291	0.150797084	1.419795036	0.044488207	0.10794273	0.977721572	0.002041187	0.002727882	-1.368651032	0.577414334	0.103312537	-0.607778072	0.013898171	0.010491904	-0.810367465	0.071802914	-0.082360812	-1.156250477	-0.166821793	-0.045502592	-1.228626013	0.163435489	-0.028821111	-1.432597756	0.035476707	0.012564714	-1.638588905	-0.001736657	-0.013550841	-0.801553905	-0.026681386	-0.022644753	-0.523644626	0.017469769
620	-0.065093085	-0.063071132	-1.193360209	0.10076528	0.082553625	0.785307467	0.035152648	-0.060176291	-1.008953333	0.04660178	-0.132830232	-1.337420106	-0.034552202	0.025115734	-1.214109898	0.008536785	0.143447414	1.413075209	0.032536138	0.099822916	0.975739717	-0.006079857	0.007077143	-1.369494081	0.589717805	0.102069512	-0.605521023	0.009590172	0.01219817	-0.812682688	0.057437688	-0.077143744	-1.153992057	-0.165568009	-0.041264661	-1.245563388	0.14922227	-0.030866742	-1.429078937	0.030060418	0.021840833	-1.631136417	-0.009407111	-0.012616143	-0.792255342	-0.02759546	-0.019015415	-0.526082337	0.005553209
621	-0.063908629	-0.062758714	-1.200684547	0.093937084	0.083808437	0.782690525	0.022602985	-0.060474452	-1.009658694	0.032299183	-0.12836796	-1.336671591	-0.033385448	0.025667462	-1.217356205	-0.007907773	0.14166899	1.408108115	0.023022523	0.097208209	0.973569512	-0.011793904	0.008907746	-1.371261597	0.59814477	0.09946353	-0.60506779	0.006443278	0.01311713	-0.814323843	0.046320368	-0.075128525	-1.1547997	-0.16492106	-0.041099083	-1.259051442	0.138772771	-0.034881812	-1.426346898	0.022331471	0.026642891	-1.625714064	-0.014917427	-0.014249532	-0.785337806	-0.028354783	-0.016888136	-0.528151453	-0.00346881
622	-0.0654843	-0.052545089	-1.18640697	0.10241501	0.069246233	0.792580128	0.049364619	-0.048133768	-1.012393832	0.062768854	-0.1199212	-1.341895461	-0.033678852	0.026678549	-1.209413171	0.027471868	0.125154465	1.420063853	0.045285515	0.090463422	0.979543924	0.002538836	0.010308017	-1.366552472	0.584789634	0.112301446	-0.593667328	0.013806162	0.014144834	-0.811968565	0.072107412	-0.06633535	-1.156867504	-0.155800894	-0.027894912	-1.229426026	0.152333081	-0.016192626	-1.432876945	0.033746414	0.026083076	-1.642596483	-0.010221165	-0.002562796	-0.801919401	-0.025575306	-0.019103596	-0.521610856	0.01958677
623	-0.087115347	-0.012562941	-1.139672875	0.145467609	0.024543088	0.791279256	0.12216831	0.01273665	-0.97598958	0.162653625	-0.08041475	-1.314583778	-0.040162526	0.028980596	-1.185318947	0.11378862	0.075105444	1.390550613	0.113843895	0.074132055	0.949304104	0.036852397	0.005895515	-1.34532392	0.559325039	0.179544792	-0.588792443	0.034101993	0.022224592	-0.801595807	0.13693957	-0.023557743	-1.123678207	-0.174560085	0.024751218	-1.171252131	0.184622332	0.056325018	-1.420732379	0.09531565	0.041885797	-1.654773593	0.022502301	0.046645388	-0.828587234	-0.026548019	-0.025502784	-0.49984622	0.089224771
624	-0.090352848	-0.023095233	-1.135195494	0.148314044	0.030210663	0.791417956	0.126073688	0.004259272	-0.973383605	0.164550066	-0.089966111	-1.314663529	-0.04112114	0.026539164	-1.185517669	0.120620303	0.091754287	1.392184854	0.11522726	0.084311225	0.949906409	0.038368091	0.000996719	-1.347560287	0.55114013	0.176949754	-0.598348856	0.034667846	0.019543152	-0.801044285	0.139440998	-0.035291795	-1.124472976	-0.18242386	0.01148726	-1.16311717	0.196909323	0.046320997	-1.420341492	0.096002758	0.030083485	-1.6528579	0.03155214	0.040132575	-0.829383194	-0.026327372	-0.030546848	-0.501146913	0.090175927
625	-0.094613351	-0.031617355	-1.128746271	0.154642195	0.035482708	0.791926086	0.131363228	-0.004187929	-0.969207108	0.169815928	-0.103535846	-1.31285274	-0.042255167	0.024400285	-1.184829831	0.129674569	0.10719578	1.392366409	0.119401962	0.095909022	0.949762106	0.041194651	-0.003183698	-1.34835887	0.542580605	0.176699802	-0.607443094	0.036045309	0.017319947	-0.800050139	0.144403607	-0.047924083	-1.123707414	-0.191962034	-0.001398925	-1.154940605	0.209032953	0.038973775	-1.420436859	0.098963872	0.020101365	-1.65182972	0.041094888	0.036025744	-0.831367016	-0.026458461	-0.035054352	-0.501640737	0.093259491
626	-0.09725114	-0.039728269	-1.124500394	0.158670589	0.041825816	0.792979777	0.134443253	-0.014690199	-0.967354	0.171862006	-0.118855335	-1.312331915	-0.04235965	0.022432888	-1.184685826	0.133328095	0.12219204	1.395083427	0.120917715	0.107372977	0.95148015	0.042464867	-0.006480166	-1.349826336	0.535881758	0.173882335	-0.614980817	0.036903951	0.014920218	-0.799560547	0.146852434	-0.060277052	-1.124202371	-0.198311374	-0.014835805	-1.150706768	0.217474684	0.030242048	-1.422163963	0.098946959	0.011696961	-1.65076828	0.045841891	0.029831527	-0.832612097	-0.02614232	-0.037688594	-0.50299716	0.093256369
627	-0.099580891	-0.050446775	-1.119556069	0.162132829	0.050419644	0.794327974	0.139077768	-0.028450938	-0.965701759	0.174996376	-0.139661923	-1.313252449	-0.042473856	0.019659478	-1.185073853	0.136605561	0.141829491	1.399398446	0.121556737	0.122161224	0.954154134	0.043447319	-0.010621248	-1.352223992	0.527101696	0.168105453	-0.624088764	0.037675407	0.011466183	-0.798797786	0.149534047	-0.075751349	-1.125961304	-0.203720436	-0.03136244	-1.145376801	0.22704348	0.018220641	-1.42715919	0.097018763	0.001160693	-1.649656057	0.051598374	0.019525845	-0.835656643	-0.025678765	-0.040454067	-0.505017698	0.092045359
628	-0.101577394	-0.060855862	-1.115875602	0.163816825	0.058568068	0.79612726	0.140369505	-0.041507725	-0.96161586	0.178213939	-0.158668742	-1.315344453	-0.042446792	0.016833013	-1.185578465	0.139010027	0.160238951	1.403610587	0.120515138	0.135902002	0.955706179	0.044049691	-0.014509769	-1.354536891	0.518915832	0.160989851	-0.632463992	0.038190398	0.00803491	-0.798060298	0.151611999	-0.090050347	-1.128018022	-0.207224563	-0.046138842	-1.140717983	0.234840214	0.005934407	-1.431435585	0.093884438	-0.008429502	-1.648770928	0.056629632	0.00950398	-0.838745058	-0.02521795	-0.042759944	-0.506990552	0.090197466
629	-0.107792117	-0.076248713	-1.112744093	0.166523054	0.071057014	0.798314571	0.142018497	-0.060134362	-0.952415645	0.180489153	-0.18870686	-1.311393738	-0.042940971	0.012106446	-1.186347365	0.141952649	0.187971085	1.406462908	0.117274165	0.156502843	0.954965472	0.044750609	-0.020829996	-1.357241392	0.50997138	0.150221229	-0.648577332	0.039135538	0.002686237	-0.796464443	0.15349558	-0.112009659	-1.127435803	-0.217831284	-0.067207895	-1.13643086	0.245895386	-0.013813724	-1.42832315	0.089478001	-0.022706343	-1.645488977	0.06669993	-0.004577802	-0.838824213	-0.024712767	-0.046357445	-0.509766638	0.086596943
630	-0.113989092	-0.073775612	-1.10212338	0.183097631	0.066073276	0.79563874	0.15335688	-0.056354608	-0.943657577	0.192957044	-0.188018918	-1.305965543	-0.044749107	0.011163766	-1.182974577	0.15885219	0.191077292	1.404387951	0.129620031	0.162860647	0.950400949	0.049440917	-0.024428416	-1.355752945	0.502462864	0.159430221	-0.653374672	0.042551871	0.003133446	-0.793916345	0.16593115	-0.11227534	-1.119464397	-0.228137001	-0.063783117	-1.125159264	0.258454323	-0.005084619	-1.422710657	0.099796347	-0.027015636	-1.648393989	0.077300645	-0.001247786	-0.84351337	-0.025481995	-0.048823915	-0.50770551	0.098829694
631	-0.10879489	-0.060417984	-1.104788542	0.178303003	0.056044381	0.794529855	0.15145129	-0.039073084	-0.950423479	0.191968545	-0.162764847	-1.306644917	-0.044602491	0.015715944	-1.182394981	0.157153979	0.165497601	1.400666237	0.131890595	0.143384665	0.948930264	0.049660102	-0.017762333	-1.352681279	0.509051204	0.169396162	-0.637870014	0.041839495	0.008108734	-0.795249522	0.164747283	-0.093057297	-1.120069623	-0.220435768	-0.044997063	-1.127624273	0.248889253	0.010870825	-1.426733375	0.104172669	-0.013553267	-1.65216279	0.069959089	0.013952047	-0.842905521	-0.026015578	-0.046438474	-0.504444003	0.102505632
632	-0.106722377	-0.049417663	-1.107950807	0.176447183	0.047691464	0.793755412	0.149500027	-0.024765398	-0.953459501	0.190981194	-0.14344129	-1.304632664	-0.044930879	0.018929303	-1.181568146	0.156579882	0.145197034	1.394987941	0.13432315	0.128289595	0.947766542	0.049780961	-0.013091614	-1.349467516	0.517371535	0.177750155	-0.628102005	0.041841634	0.011949635	-0.796212614	0.164217979	-0.078260548	-1.118198276	-0.218681306	-0.030628435	-1.130973697	0.241294101	0.024531113	-1.422610283	0.109207965	-0.003445734	-1.653683782	0.06544546	0.027077409	-0.84221524	-0.026603762	-0.044919688	-0.501622975	0.106300667
633	-0.105195493	-0.042098504	-1.111627221	0.173364207	0.042154063	0.793421209	0.147053316	-0.015254254	-0.95570457	0.188727632	-0.129876152	-1.304060102	-0.044927295	0.020973876	-1.18122983	0.154146761	0.13120456	1.391824126	0.133966908	0.117682971	0.94644779	0.049245372	-0.009890285	-1.347290874	0.523967981	0.181866527	-0.621875346	0.041312091	0.014524558	-0.797053874	0.161987379	-0.068220966	-1.11736846	-0.214429602	-0.020376466	-1.134459496	0.23429507	0.03336319	-1.419083834	0.11046169	0.004091256	-1.655122042	0.061693683	0.035277959	-0.839646041	-0.026845323	-0.043243408	-0.499916196	0.107210472
634	-0.103208482	-0.034243751	-1.116328359	0.168701097	0.035539452	0.79297936	0.144155651	-0.005117628	-0.958557427	0.18563655	-0.114923149	-1.304499626	-0.044662185	0.022910157	-1.181054354	0.151734024	0.11611855	1.389305353	0.132350504	0.106328249	0.944890022	0.048451692	-0.006336667	-1.345589995	0.531054854	0.184819028	-0.615310013	0.040253483	0.017075753	-0.797949493	0.158976302	-0.057149883	-1.117412329	-0.208141163	-0.0082551	-1.139751792	0.225477755	0.04262697	-1.416855216	0.110448964	0.012727886	-1.656008363	0.056714773	0.042504247	-0.836946189	-0.027122937	-0.040849958	-0.498383373	0.107060209
635	-0.100607485	-0.025795247	-1.12041676	0.164405867	0.02837679	0.792606115	0.141143441	0.004733791	-0.960659504	0.182939529	-0.101164505	-1.305745125	-0.044248931	0.024618445	-1.181046128	0.148817226	0.101971716	1.387182236	0.130859822	0.095340684	0.944257855	0.047248933	-0.002903698	-1.344145298	0.537741244	0.187462613	-0.608566225	0.039170176	0.019310107	-0.798690379	0.156108439	-0.046067771	-1.117478251	-0.201156363	0.004291277	-1.144449949	0.215532705	0.050784186	-1.415771365	0.110088661	0.0217294	-1.657035947	0.05069156	0.047700934	-0.836456954	-0.027348438	-0.038145747	-0.496988803	0.106296837
636	-0.097501509	-0.0182567	-1.124338865	0.160647467	0.02332305	0.792326927	0.137821808	0.01256397	-0.963164032	0.180685878	-0.092149869	-1.307595491	-0.043561272	0.026254198	-1.181138873	0.14351663	0.091546372	1.386489153	0.129207388	0.086821213	0.944858313	0.045732126	0.000328209	-1.343263149	0.543390751	0.188762605	-0.60232091	0.038381536	0.020839768	-0.799280226	0.15397124	-0.037515916	-1.11794889	-0.194577754	0.013470143	-1.149314284	0.205305144	0.057592038	-1.416220784	0.109202713	0.030399824	-1.658441663	0.044407506	0.049943365	-0.836913049	-0.027256919	-0.035094555	-0.496344358	0.104913108
637	-0.11849127	-0.070457451	-1.094149232	0.193236962	0.061043754	0.795838714	0.161746189	-0.051791187	-0.936871767	0.204020008	-0.185764804	-1.302215576	-0.046110224	0.011181809	-1.180557013	0.172630191	0.192729384	1.403342247	0.14058277	0.165548161	0.946501136	0.053156614	-0.026605329	-1.354164004	0.495794952	0.166871682	-0.656436801	0.045140799	0.004006164	-0.792578995	0.175849736	-0.111090675	-1.114392519	-0.233652577	-0.061077151	-1.115167618	0.267512321	0.00308293	-1.422784209	0.107601516	-0.029800391	-1.651324868	0.085090414	0.003412414	-0.848206282	-0.025963183	-0.050396845	-0.505713642	0.10891936
638	-0.114402786	-0.059569772	-1.094747901	0.190093204	0.053440809	0.79440701	0.160861269	-0.036406193	-0.94141537	0.205537811	-0.165104881	-1.30186522	-0.046131946	0.015018683	-1.179863095	0.174424812	0.171046242	1.399437904	0.143046588	0.149443105	0.944137156	0.054313939	-0.020781584	-1.351217985	0.500048578	0.176281825	-0.643389761	0.045136452	0.008116579	-0.793518007	0.176891506	-0.095364682	-1.113975644	-0.230077565	-0.044275399	-1.115845323	0.260659635	0.01656381	-1.424407721	0.112730965	-0.01855595	-1.655656934	0.079828471	0.017198142	-0.849844277	-0.026540697	-0.049110796	-0.502406895	0.11379905
639	-0.113233067	-0.048463594	-1.098308206	0.18849659	0.045082979	0.794401944	0.159371614	-0.021245331	-0.945050538	0.206069678	-0.145945266	-1.299890161	-0.046049748	0.018389374	-1.178727865	0.174977213	0.148673043	1.393447638	0.14570488	0.133483455	0.9432531	0.054539047	-0.015622344	-1.347378492	0.509127915	0.185955837	-0.632374108	0.04531274	0.012141942	-0.794163525	0.177899748	-0.080226921	-1.111866117	-0.229663968	-0.029593019	-1.116258502	0.253867358	0.029968493	-1.420238614	0.119655728	-0.007967871	-1.657033563	0.076399252	0.032339633	-0.848657846	-0.027222101	-0.048291124	-0.499058604	0.118785225
640	-0.120278679	-0.047848243	-1.087432027	0.198699668	0.04345189	0.794824243	0.170042351	-0.016691627	-0.936170399	0.222269922	-0.147316054	-1.29531467	-0.046861261	0.017904012	-1.176491618	0.193715051	0.156310409	1.391146183	0.156593069	0.138258517	0.937994599	0.059647128	-0.018390466	-1.345690489	0.498176247	0.193707511	-0.640060663	0.048440658	0.012345348	-0.792302907	0.190874502	-0.083281502	-1.104891062	-0.237935424	-0.027494501	-1.103864551	0.26690644	0.035460822	-1.419122934	0.127891004	-0.012434508	-1.662381291	0.085316613	0.036087994	-0.856490135	-0.027618317	-0.05040222	-0.496492922	0.130734771
641	-0.127792567	-0.047135159	-1.081450343	0.204549342	0.042031627	0.794082105	0.177381843	-0.009871336	-0.928507864	0.233538136	-0.145341828	-1.288320541	-0.046967663	0.017906303	-1.174872875	0.207736567	0.161717683	1.387654543	0.164415061	0.139181927	0.933172107	0.063216306	-0.019993713	-1.34372735	0.490624309	0.200244144	-0.648136795	0.050459288	0.013178841	-0.790960312	0.199960172	-0.084415689	-1.098933101	-0.244308323	-0.02307458	-1.097470284	0.276072115	0.040552974	-1.415766239	0.135232314	-0.014753244	-1.66338861	0.092176072	0.040440738	-0.859966874	-0.028096026	-0.051057469	-0.494033098	0.139053226
642	-0.125213653	-0.038280297	-1.084315777	0.202628285	0.03548317	0.793540716	0.174068049	0.005116807	-0.931255937	0.23394163	-0.128376707	-1.289588094	-0.045815889	0.02034691	-1.174511433	0.204620495	0.140828565	1.383544087	0.163785651	0.126833603	0.933491111	0.062987261	-0.014550833	-1.341320157	0.498077601	0.205167681	-0.637852013	0.049946524	0.016479388	-0.792077422	0.199367031	-0.072751164	-1.09764266	-0.239482433	-0.010946487	-1.098059773	0.268265635	0.053058103	-1.413485527	0.13865906	-0.005057121	-1.66538167	0.086259872	0.051226415	-0.85808599	-0.028411219	-0.049219597	-0.491031498	0.141111091
643	-0.117355667	-0.038767476	-1.091464996	0.196552396	0.0360552	0.79560256	0.169675708	-0.003013711	-0.941936672	0.223651811	-0.130822122	-1.297191858	-0.045702871	0.020435762	-1.175761461	0.190925449	0.134366944	1.38885963	0.157262951	0.125041202	0.939324439	0.06037965	-0.012595664	-1.34409678	0.506926656	0.198040664	-0.626652598	0.048436981	0.015455608	-0.793759763	0.191400856	-0.070682243	-1.104957104	-0.234140426	-0.015525693	-1.103476763	0.258594722	0.047790866	-1.416628003	0.132056877	-0.002840874	-1.66501987	0.079584241	0.047335595	-0.856620252	-0.02787262	-0.049258873	-0.493444026	0.133580476
644	-0.122393183	-0.030160699	-1.086301327	0.198570132	0.026767816	0.794024169	0.171775758	0.017622031	-0.934010267	0.234150335	-0.114680275	-1.288590908	-0.044965733	0.02204439	-1.174196601	0.201841787	0.121893719	1.380437613	0.163643152	0.11634355	0.934008539	0.062638253	-0.010529351	-1.339025617	0.503582597	0.209562778	-0.628463328	0.048841272	0.019002374	-0.792875826	0.19780463	-0.062135864	-1.096592188	-0.234130234	0.000933814	-1.100903749	0.26026696	0.065291643	-1.412186623	0.140550107	0.004557558	-1.667067528	0.080518886	0.059533183	-0.855735719	-0.02873393	-0.047378212	-0.488800913	0.143057451
645	-0.119925849	-0.022089036	-1.089409828	0.191890746	0.014951167	0.793179631	0.170255721	0.028407168	-0.938142061	0.235064536	-0.101048052	-1.288175941	-0.044491805	0.023744948	-1.174103618	0.19864805	0.103753418	1.376911759	0.164115489	0.105966173	0.93311584	0.062482525	-0.006461536	-1.337192893	0.509328365	0.214276433	-0.619229734	0.048181828	0.021710867	-0.794183433	0.196103096	-0.050626758	-1.096669436	-0.227256238	0.014725554	-1.106294274	0.250598133	0.078213669	-1.411739349	0.141143426	0.015558986	-1.669129968	0.074885234	0.06736318	-0.853077948	-0.028853504	-0.045580957	-0.486712098	0.144658715
646	-0.115750536	-0.016477805	-1.093696713	0.183166966	0.006387381	0.792658091	0.167472258	0.033327144	-0.943624675	0.231308132	-0.091495469	-1.290591836	-0.044171367	0.024843188	-1.174495578	0.191589624	0.091317222	1.375851035	0.162881657	0.098365694	0.933938265	0.061512195	-0.002967898	-1.336368561	0.514618099	0.215665817	-0.612118244	0.046920318	0.023921698	-0.795572221	0.191013366	-0.042094626	-1.098938823	-0.218570575	0.024552265	-1.114378333	0.239640638	0.084973469	-1.412728429	0.138934866	0.024952492	-1.668746471	0.06785354	0.070815578	-0.85010165	-0.028853219	-0.043801654	-0.485906631	0.143015116
647	-0.12300998	-0.05690119	-1.084456682	0.200590596	0.049592808	0.795411408	0.172127977	-0.029896593	-0.93103528	0.224059671	-0.163930029	-1.296643615	-0.047342371	0.015072446	-1.176957726	0.195679903	0.176591888	1.395912647	0.156710789	0.152463943	0.938112497	0.059840035	-0.023676926	-1.348555565	0.490229011	0.186680406	-0.651504755	0.048721381	0.0088898	-0.791636348	0.191267967	-0.096028104	-1.106790543	-0.240154877	-0.039906852	-1.102660298	0.274268508	0.024427094	-1.421608329	0.123642288	-0.022729004	-1.659785867	0.090763099	0.02418015	-0.858053684	-0.027016746	-0.051424365	-0.499316901	0.127900556
648	-0.123907931	-0.066063724	-1.086042404	0.200544193	0.056251898	0.795514822	0.170850188	-0.045702301	-0.92920959	0.217825413	-0.182217911	-1.295905113	-0.047371853	0.011846671	-1.178139687	0.189229086	0.193655014	1.401472211	0.153454036	0.166825816	0.940945923	0.057641134	-0.028374525	-1.351634264	0.488973349	0.176418528	-0.660405815	0.047903515	0.005139031	-0.791369736	0.187168747	-0.109099604	-1.110414743	-0.24143061	-0.056023005	-1.104765296	0.276755303	0.011313513	-1.421261072	0.116631053	-0.031706598	-1.654754877	0.093687639	0.010780101	-0.854587018	-0.026199037	-0.052072968	-0.50300473	0.120634049
649	-0.129832178	-0.037244424	-1.078294396	0.207398012	0.034562152	0.79318887	0.18001233	0.012483562	-0.925198317	0.2427264	-0.125243396	-1.284404755	-0.045738436	0.020640628	-1.173253179	0.215296417	0.143262327	1.380804658	0.169578627	0.12721011	0.929440796	0.065374121	-0.015212974	-1.3393929	0.49036774	0.210655689	-0.644221961	0.051332831	0.017477907	-0.790904939	0.207395062	-0.07335376	-1.093894243	-0.243708417	-0.007080879	-1.092708707	0.275579154	0.058025401	-1.411697149	0.144187018	-0.006641704	-1.666448712	0.091088764	0.055569366	-0.860535622	-0.02834232	-0.049174432	-0.48878774	0.148310572
650	-0.044423983	-0.003057299	-1.231541157	0.044698611	0.031138433	0.776504219	-0.020672834	0.006795811	-1.027184844	0.00647133	-0.028164146	-1.337894082	-0.024186868	0.045129579	-1.229585528	-0.036185145	0.050568607	1.385864615	-0.010105204	0.017205236	0.971289515	-0.031141564	0.041113567	-1.363382816	0.652237296	0.116524711	-0.547218859	-0.009229983	0.033027008	-0.826966584	0.021203835	-0.012755807	-1.155976057	-0.124138825	0.026441222	-1.301957726	0.063818023	0.012668863	-1.425868273	0.006797065	0.091957234	-1.623427987	-0.061685044	0.034332521	-0.769749701	-0.025879161	0.010504204	-0.527071178	-0.021168757
651	-0.04077426	0.005124616	-1.230883002	0.039560471	0.021955062	0.776526093	-0.02067811	0.017159097	-1.028516173	0.008217001	-0.017273268	-1.340409994	-0.022757018	0.050055273	-1.229273796	-0.035275899	0.033142846	1.384956598	-0.007786763	0.004274817	0.970512211	-0.031563982	0.04652844	-1.360908866	0.657007217	0.12254601	-0.536415458	-0.009677871	0.036097236	-0.828159571	0.023246495	-0.000509778	-1.156134009	-0.115876518	0.039114978	-1.302734017	0.05801956	0.024231985	-1.428151727	0.007977686	0.099734925	-1.624722719	-0.066924393	0.042565897	-0.772265017	-0.025073459	0.014169407	-0.524947464	-0.018069128
652	-0.037413023	0.016356736	-1.229618907	0.035331454	0.010007033	0.779725432	-0.02007178	0.0284083	-1.032083511	0.01307187	-0.003076983	-1.345438719	-0.02140093	0.055904202	-1.228377461	-0.031487525	0.013079415	1.385877728	-0.002684548	-0.011921966	0.970100343	-0.030196251	0.053327017	-1.359140873	0.660728633	0.132150158	-0.523163676	-0.010071752	0.039638437	-0.829132438	0.024857664	0.013511816	-1.157165289	-0.105874717	0.054910056	-1.30189991	0.050705999	0.038098522	-1.430260301	0.010843446	0.109875493	-1.627267718	-0.072988212	0.052297316	-0.775928676	-0.025040729	0.018067546	-0.521969438	-0.013964212
653	-0.036586691	0.0248725	-1.228782892	0.033426635	0.001503019	0.784094214	-0.018209882	0.036855482	-1.035129189	0.019398922	0.007096562	-1.350353599	-0.021011103	0.059745073	-1.227286696	-0.025757095	0.000287852	1.38706243	0.003987934	-0.022931905	0.971683383	-0.028288802	0.058094271	-1.35699904	0.662041366	0.140117481	-0.51407057	-0.010008353	0.042044926	-0.829523563	0.026162315	0.023033941	-1.158157706	-0.101036757	0.06722378	-1.300328255	0.046143927	0.049007174	-1.430306911	0.014674623	0.117531449	-1.628982425	-0.07672485	0.058746021	-0.778577149	-0.024980878	0.020489827	-0.519626617	-0.009837225
654	-0.036983781	0.032376032	-1.226024032	0.032475293	-0.006917403	0.788260937	-0.015144572	0.046926886	-1.036911845	0.026898623	0.017941201	-1.351824522	-0.020949926	0.062641904	-1.225269079	-0.018587049	-0.009625903	1.387390137	0.011718313	-0.033104975	0.970178664	-0.025041407	0.062019888	-1.355007052	0.663770437	0.15098007	-0.509047627	-0.009030933	0.044498581	-0.829435289	0.028554033	0.033056021	-1.157336593	-0.09693376	0.078431472	-1.297155261	0.042559195	0.060139451	-1.431362033	0.019523209	0.12539649	-1.632366896	-0.080521442	0.062439054	-0.782043159	-0.024186805	0.022207806	-0.516566336	-0.003944103
655	-0.030581128	0.033962905	-1.222447395	0.031303752	-0.013420518	0.795606852	-0.011152597	0.054819375	-1.046516299	0.034484159	0.02427941	-1.361999393	-0.01852984	0.063580506	-1.223138213	-0.013777285	-0.018023504	1.39258647	0.016184814	-0.040330406	0.975750625	-0.021449059	0.066798382	-1.357241869	0.658400059	0.150157958	-0.498911828	-0.007930178	0.046756621	-0.830802977	0.031429987	0.042582948	-1.163861752	-0.086028412	0.085004747	-1.293431163	0.037913527	0.067128539	-1.441743135	0.019957213	0.131546408	-1.639181018	-0.089348689	0.063583814	-0.788331211	-0.021010885	0.023354217	-0.515400112	-0.000777919
656	-0.032624613	0.032142811	-1.229167223	0.025528874	-0.008052029	0.788755238	-0.028146584	0.049725011	-1.045905948	0.020144401	0.021791039	-1.35693419	-0.019617407	0.06325493	-1.227169275	-0.029133748	-0.013684748	1.389642239	0.001810938	-0.040429607	0.976378381	-0.028134558	0.066195779	-1.35758543	0.667950332	0.145021096	-0.5036937	-0.010305482	0.045768552	-0.830807567	0.01857774	0.038286213	-1.163117766	-0.08801616	0.081584692	-1.309760928	0.031986535	0.060453638	-1.434266448	0.012716653	0.132388711	-1.631996155	-0.090840898	0.06241763	-0.779080629	-0.023021845	0.024282794	-0.518466949	-0.01225807
657	-0.030771682	0.033227216	-1.232284665	0.019159345	-0.009106481	0.7892555	-0.041229986	0.050796907	-1.0528723	0.018459992	0.024682511	-1.363213658	-0.018474897	0.063733943	-1.228687286	-0.038993876	-0.017271981	1.390753984	-0.007394302	-0.047936127	0.981323898	-0.030900959	0.069581084	-1.359752059	0.672111571	0.141081646	-0.499406427	-0.011053918	0.046647206	-0.832184672	0.008185321	0.042766552	-1.16634655	-0.080799155	0.084405914	-1.322234154	0.023194887	0.059884261	-1.437395453	0.006541433	0.138553679	-1.631420612	-0.099028096	0.063127182	-0.775365353	-0.022155918	0.025948048	-0.519955814	-0.019403853
658	-0.033054791	0.025670514	-1.231799841	0.027166795	0.000284016	0.784736991	-0.029590536	0.040337261	-1.040923119	0.014062182	0.010461518	-1.354954481	-0.019912641	0.060685772	-1.228384018	-0.034560286	-0.003408983	1.390261412	-0.003907006	-0.029723657	0.976298988	-0.03087925	0.061279133	-1.358335495	0.666356266	0.13625145	-0.509391069	-0.011027448	0.043579955	-0.830530941	0.017761549	0.02855907	-1.162063599	-0.093396582	0.070984103	-1.311089993	0.036850605	0.049292702	-1.430292249	0.008981862	0.124241553	-1.628012776	-0.085005932	0.059445273	-0.775967181	-0.024091205	0.022596283	-0.520492435	-0.016798798
659	-0.030124964	0.026494915	-1.236338019	0.02016576	-0.001339103	0.783395529	-0.043039151	0.041756749	-1.047509313	0.006948016	0.015153104	-1.358286381	-0.018758474	0.061503399	-1.229777336	-0.045994107	-0.007731122	1.390644073	-0.013761615	-0.037459269	0.979874551	-0.034143705	0.064444073	-1.359773874	0.672515213	0.131988704	-0.504670739	-0.012249369	0.04507421	-0.831959188	0.006413606	0.03365647	-1.164690733	-0.086144485	0.07486742	-1.324529052	0.026123777	0.048217911	-1.432460308	0.001753524	0.131265178	-1.625871778	-0.093594663	0.059336573	-0.77251327	-0.02332004	0.024683025	-0.521883965	-0.025463259
660	-0.027995687	0.027189281	-1.240991116	0.014064742	-0.001627684	0.782073081	-0.053015344	0.04089978	-1.051298022	-0.000960682	0.018314434	-1.360997558	-0.018029852	0.061980814	-1.231214046	-0.057115987	-0.00951203	1.388893485	-0.021447802	-0.042621989	0.982470214	-0.036948558	0.066261634	-1.361007571	0.677902162	0.127853274	-0.500935912	-0.013656115	0.045993183	-0.833494067	-0.003171708	0.036088761	-1.166546583	-0.080995686	0.076471329	-1.335006952	0.018185083	0.04508955	-1.433152914	-0.004803265	0.135911927	-1.622835755	-0.099124335	0.057652906	-0.76840812	-0.022568535	0.025854206	-0.52345556	-0.033103805
661	-0.03355664	0.018318653	-1.236022472	0.026593998	0.008907246	0.780041337	-0.032936148	0.03136614	-1.039594769	0.003475334	0.00128832	-1.351186037	-0.020054707	0.057826728	-1.229795694	-0.043542359	0.006372011	1.38780427	-0.01214793	-0.019813331	0.976029217	-0.033888213	0.057053082	-1.360626459	0.667350888	0.126713797	-0.516293347	-0.011755779	0.041780632	-0.830703259	0.01564729	0.020175612	-1.162453771	-0.09736035	0.059886329	-1.315142393	0.038387712	0.037253771	-1.430611014	0.003270178	0.117612131	-1.624914169	-0.081932046	0.054041404	-0.773245275	-0.024346206	0.020850863	-0.522614181	-0.023263169
662	-0.029494584	0.019472022	-1.240801573	0.018757299	0.007649576	0.778841972	-0.04502672	0.032975834	-1.044374466	-0.005160919	0.005639483	-1.355344176	-0.019154683	0.059401415	-1.231158733	-0.054572321	0.000148664	1.387667894	-0.020002099	-0.026755804	0.979521155	-0.037258178	0.059929591	-1.361708879	0.673202038	0.122958392	-0.51070559	-0.013173946	0.043550324	-0.832217038	0.005679066	0.025247836	-1.164915085	-0.090794042	0.064824037	-1.326805472	0.027626419	0.035559021	-1.430676341	-0.003447371	0.124057695	-1.621954083	-0.089647092	0.054718535	-0.770548224	-0.023791831	0.023059454	-0.523594439	-0.031890899
663	-0.026675751	0.021321865	-1.246890426	0.009948548	0.007301243	0.779783428	-0.056375742	0.032802299	-1.04875493	-0.014973165	0.010502251	-1.358752489	-0.017769676	0.060706176	-1.232991815	-0.06896507	-0.003618523	1.3861233	-0.027191082	-0.032991365	0.981707871	-0.040767174	0.062447246	-1.362654686	0.680320859	0.119803615	-0.506787658	-0.015145858	0.045062542	-0.834102809	-0.005118137	0.02830244	-1.166883826	-0.084631465	0.068741821	-1.338500142	0.017259648	0.032743406	-1.429484963	-0.010566811	0.12979053	-1.617885232	-0.09662775	0.053482749	-0.765684128	-0.022766918	0.024707288	-0.52554369	-0.041468199
664	-0.036216538	0.009697961	-1.236837387	0.030940197	0.017663425	0.776458204	-0.030437326	0.021606881	-1.034698963	-0.000705974	-0.01019266	-1.3460989	-0.021161169	0.053647585	-1.230567575	-0.04574896	0.022258481	1.386347413	-0.015045002	-0.006181691	0.973916769	-0.034677379	0.051392246	-1.361887217	0.664790452	0.119745813	-0.527082622	-0.011739609	0.038840644	-0.829810798	0.017796403	0.008581959	-1.160059094	-0.106312975	0.046280656	-1.312776327	0.045988817	0.026664929	-1.429004908	0.002354498	0.107909843	-1.622905016	-0.074802861	0.046970338	-0.770982504	-0.024763646	0.017483462	-0.524573267	-0.025010364
665	-0.030359278	0.03460744	-1.211105108	0.04371424	-0.015816825	0.802940786	0.013092005	0.054580659	-1.0470227	0.053924806	0.020611327	-1.364519954	-0.017154442	0.062295295	-1.215851665	0.005851542	-0.016421869	1.398544431	0.036025707	-0.035377812	0.978863001	-0.010492267	0.063695349	-1.357277632	0.641759336	0.155178562	-0.496358454	-0.002370507	0.046242516	-0.830584824	0.049703628	0.043344758	-1.166288257	-0.084253162	0.082903981	-1.272499681	0.050692569	0.072981514	-1.448185921	0.031098749	0.126485482	-1.647175431	-0.083434194	0.064638317	-0.800384641	-0.018349182	0.020115023	-0.51048702	0.013948212
666	-0.025589962	0.032495867	-1.201580048	0.051382266	-0.014914151	0.812787354	0.029075574	0.054460458	-1.056992054	0.069906108	0.016312568	-1.371986389	-0.013788481	0.061351527	-1.21129787	0.01940316	-0.01825124	1.407283545	0.049448121	-0.035074625	0.989915192	-0.002155598	0.06332051	-1.361082315	0.62732482	0.15295139	-0.493317068	0.002227289	0.045345254	-0.832644522	0.062038481	0.043501332	-1.173967123	-0.078091048	0.079682559	-1.258041263	0.05779431	0.077360503	-1.45828259	0.032164715	0.118728943	-1.654589772	-0.085620731	0.065268308	-0.811589122	-0.014172434	0.017489931	-0.507717788	0.02098353
667	-0.012586837	0.033487868	-1.197467685	0.051507898	-0.016941002	0.825791478	0.038477894	0.050927639	-1.071990728	0.080528967	0.01692206	-1.387930393	-0.007889537	0.062041327	-1.211038947	0.026422163	-0.024378289	1.419574857	0.058086913	-0.038288768	1.00664556	0.002201462	0.067104459	-1.368150949	0.616276562	0.144966364	-0.483703315	0.004870567	0.045539591	-0.83771652	0.069455527	0.045176473	-1.183831334	-0.068977401	0.078425013	-1.247498512	0.059140302	0.079811886	-1.474375844	0.026897667	0.11465314	-1.663274884	-0.096333228	0.064531229	-0.820290923	-0.008220281	0.01770005	-0.507733703	0.023228377
668	-0.026467964	0.032462664	-1.19464612	0.055567738	-0.014353324	0.816169202	0.038122673	0.051900018	-1.057050228	0.076672815	0.01242391	-1.374413133	-0.013388931	0.06016783	-1.208566904	0.027517209	-0.014955329	1.410615921	0.059316516	-0.031354599	0.991177797	0.002344307	0.061814383	-1.361769915	0.620477736	0.154516369	-0.494523555	0.005917939	0.044736259	-0.831797957	0.070104241	0.039406259	-1.173768044	-0.080721051	0.076876245	-1.248957515	0.065397479	0.080183327	-1.460137129	0.0338641	0.112760082	-1.656915188	-0.080241434	0.065802552	-0.817717493	-0.013175657	0.015469996	-0.504875958	0.027694419
669	-0.039927617	0.029411219	-1.186200142	0.063652873	-0.010980872	0.810099125	0.045343924	0.044235125	-1.041327953	0.07942114	0.002707124	-1.362478018	-0.018360194	0.055848934	-1.20408237	0.036062341	0.001481919	1.404850364	0.067830823	-0.015136305	0.979984403	0.006287995	0.054292634	-1.356384397	0.61841619	0.163415	-0.507217407	0.010861945	0.042551555	-0.825154662	0.078497469	0.030149996	-1.161452651	-0.097757712	0.070346572	-1.241681933	0.082338646	0.075467475	-1.449030876	0.043106716	0.104131766	-1.652649999	-0.060499661	0.054500055	-0.828943431	-0.016921798	0.008895626	-0.502219141	0.037224904
670	-0.047196545	0.024734953	-1.183338881	0.067697667	-0.007866749	0.806437373	0.048099976	0.0399561	-1.033858657	0.079033323	-0.005673084	-1.355104446	-0.021541841	0.052872267	-1.202898622	0.040031146	0.010071889	1.400463462	0.070388824	-0.006237738	0.975893974	0.007555139	0.049495589	-1.354041696	0.617827117	0.166013271	-0.516123772	0.012679527	0.040548109	-0.822324693	0.081603006	0.025222169	-1.155674696	-0.107335255	0.066004612	-1.239245892	0.09048181	0.070770368	-1.443675041	0.047008812	0.099047959	-1.649690866	-0.055126291	0.054617453	-0.829784989	-0.018967248	0.005405145	-0.501734376	0.036873963
671	-0.040246453	0.032805797	-1.197641969	0.056162953	-0.012580483	0.803616226	0.030771477	0.046965301	-1.038446307	0.066883199	0.009034621	-1.35790658	-0.018219832	0.058906611	-1.208924174	0.022787752	-0.003718609	1.397026181	0.053646214	-0.023172941	0.974665701	-0.001704774	0.056197491	-1.355208039	0.628615379	0.160299674	-0.504339576	0.004540645	0.044015504	-0.825886071	0.066007107	0.03443319	-1.159353852	-0.097238526	0.075376719	-1.25490725	0.070713535	0.074159332	-1.442492962	0.040033206	0.112040959	-1.647035003	-0.060893279	0.065981299	-0.812871575	-0.01859392	0.013982479	-0.505404294	0.028899049
672	-0.032622527	0.027018037	-1.175994277	0.068519972	-0.013352916	0.822007418	0.060939092	0.044692442	-1.054983258	0.096015342	0.001962741	-1.37793982	-0.017102681	0.053571686	-1.20045197	0.050350778	-0.002361782	1.420034409	0.085158847	-0.015177682	0.990607858	0.014831278	0.055510066	-1.361195087	0.602300823	0.163276345	-0.501579106	0.015684424	0.040628761	-0.82804215	0.091271833	0.028127136	-1.169819117	-0.088049494	0.066920303	-1.226795673	0.089723334	0.081801787	-1.464703083	0.040493499	0.099123918	-1.665262699	-0.061855692	0.066668257	-0.826316416	-0.013307514	0.004666014	-0.4991678	0.044532374
673	-0.026627304	0.030542249	-1.181831956	0.063388556	-0.014324013	0.823565781	0.055690102	0.046596538	-1.060355902	0.091318056	0.006453383	-1.381727219	-0.01412966	0.056579679	-1.203395486	0.043817695	-0.008724083	1.420656919	0.079073563	-0.023169152	0.995174706	0.011441477	0.059630152	-1.363182545	0.606116772	0.158625588	-0.4956173	0.012879671	0.04183241	-0.83100158	0.085742451	0.032154132	-1.174515724	-0.082192235	0.068851009	-1.23178947	0.080603048	0.082847834	-1.467526436	0.036257148	0.102615558	-1.665180922	-0.071503855	0.066386253	-0.825565398	-0.011542654	0.009256599	-0.500872314	0.039487831
[truncated: 148 more rows]
[truncated: 41 more columns]
