# Supplementary material for: Three-dimensional geometric morphometric analysis of the skull of Protoceratops andrewsi supports a socio-sexual signalling role for the ceratopsian frill
Source: Proc Biol Sci. 2021 Feb 3;288(1944):20202938. doi: 10.1098/rspb.2020.2938 (PMC7893235; doi:10.1098/rspb.2020.2938)
Supplement: Frill Landmark Data [file rspb20202938supp4.csv]

	X1.Protoceratops_andrewsi_AMNH_6408	X2.Protoceratops_andrewsi_AMNH_6408	X3.Protoceratops_andrewsi_AMNH_6408	X1.Protoceratops_andrewsi_AMNH_6409	X2.Protoceratops_andrewsi_AMNH_6409	X3.Protoceratops_andrewsi_AMNH_6409	X1.Protoceratops_andrewsi_AMNH_6413	X2.Protoceratops_andrewsi_AMNH_6413	X3.Protoceratops_andrewsi_AMNH_6413	X1.Protoceratops_andrewsi_AMNH_6414	X2.Protoceratops_andrewsi_AMNH_6414	X3.Protoceratops_andrewsi_AMNH_6414	X1.Protoceratops_andrewsi_AMNH_6418	X2.Protoceratops_andrewsi_AMNH_6418	X3.Protoceratops_andrewsi_AMNH_6418	X1.Protoceratops_andrewsi_AMNH_6419	X2.Protoceratops_andrewsi_AMNH_6419	X3.Protoceratops_andrewsi_AMNH_6419	X1.Protoceratops_andrewsi_AMNH_6425	X2.Protoceratops_andrewsi_AMNH_6425	X3.Protoceratops_andrewsi_AMNH_6425	X1.Protoceratops_andrewsi_AMNH_6429	X2.Protoceratops_andrewsi_AMNH_6429	X3.Protoceratops_andrewsi_AMNH_6429	X1.Protoceratops_andrewsi_AMNH_6431	X2.Protoceratops_andrewsi_AMNH_6431	X3.Protoceratops_andrewsi_AMNH_6431	X1.Protoceratops_andrewsi_AMNH_6433	X2.Protoceratops_andrewsi_AMNH_6433	X3.Protoceratops_andrewsi_AMNH_6433	X1.Protoceratops_andrewsi_AMNH_6434	X2.Protoceratops_andrewsi_AMNH_6434	X3.Protoceratops_andrewsi_AMNH_6434	X1.Protoceratops_andrewsi_AMNH_6439	X2.Protoceratops_andrewsi_AMNH_6439	X3.Protoceratops_andrewsi_AMNH_6439	X1.Protoceratops_andrewsi_AMNH_6466	X2.Protoceratops_andrewsi_AMNH_6466	X3.Protoceratops_andrewsi_AMNH_6466	X1.Protoceratops_andrewsi_AMNH_6467	X2.Protoceratops_andrewsi_AMNH_6467	X3.Protoceratops_andrewsi_AMNH_6467	X1.Protoceratops_andrewsi_CMNH_9185	X2.Protoceratops_andrewsi_CMNH_9185	X3.Protoceratops_andrewsi_CMNH_9185	X1.Protoceratops_andrewsi_QMBC_1293	X2.Protoceratops_andrewsi_QMBC_1293	X3.Protoceratops_andrewsi_QMBC_1293	X1.Protoceratops_andrewsi_MAS_100.500
1	0.000177749	0.041446805	-1.2004452	0.041313276	-0.022870179	0.8352676	0.040266536	0.058663938	-1.0899553	0.078451917	0.023031812	-1.404422	-0.11678824	-0.037943162	0.061820418	-0.00074623	0.063994907	-1.2139547	0.022429712	-0.035194512	1.4317088	0.060533389	-0.04380944	1.0233371	0.000790179	0.073812157	-1.3759296	0.61506426	0.14114007	-0.46754286	0.005525218	0.046600427	-0.84379232	0.07265763	0.050034717	-1.1943724	-0.057577603	0.080662608	-1.2398731	0.051713053	0.085325867	-1.4876977	0.023237422	0.12014514	-1.6711731	0.066762783	0.14883232	-0.83329678	0.12221171
2	0.08528512	0.10051936	-1.290234	-0.11749564	-0.12874664	0.85099399	-0.064291015	0.19455793	-1.2132416	-0.025814736	0.21027178	-1.4735273	0.075729527	-0.11096996	0.12087073	0.031194855	0.084107317	-1.2454199	-0.11883844	-0.27126908	1.4571193	-0.044641905	-0.20187996	1.109539	-0.081922323	0.17770128	-1.4175903	0.72100687	0.11538628	-0.32071549	-0.039490707	0.068090655	-0.8958447	-0.018075308	0.2048323	-1.2379323	0.096840836	0.21977587	-1.3665652	-0.18819481	0.13346694	-1.5697777	-0.08409752	0.2852293	-1.679324	0.004338141	0.3412137	-0.89971691	-0.002736762
3	0.000246003	0.04321954	-1.3604703	-0.13789059	0.025606709	0.69857031	-0.26289135	0.014384802	-1.0571066	-0.22998075	0.10751073	-1.3606244	0.10900269	0.025267499	0.036097899	-0.000931486	0.069770955	-1.2589283	-0.32492718	-0.085311346	1.3315257	-0.18089609	-0.12409135	1.0251417	-0.14022118	0.10162287	-1.3838477	0.82069796	0.068767272	-0.43764856	-0.070562854	0.057845697	-0.86063373	-0.17671028	0.074543811	-1.1548336	-0.03490895	0.13255322	-1.526221	-0.1737974	-0.068190612	-1.3810158	-0.11252135	0.23562455	-1.5459181	-0.19967724	0.17724757	-0.81842291	-0.11941496
4	-0.002718702	0.001795331	-1.3388971	-0.11796302	0.046713937	0.70850813	-0.25630987	-0.027628077	-1.0432349	-0.18554722	0.015354842	-1.3740761	0.094134629	0.019856701	-0.000708304	-0.005813152	0.060573541	-1.257586	-0.31670797	-0.030030303	1.3494645	-0.16182244	-0.062159576	1.0096604	-0.13409176	0.084621072	-1.3899255	0.80565858	0.045932349	-0.4662801	-0.065249071	0.051312312	-0.85637558	-0.17580533	0.028120896	-1.1696168	-0.051504225	0.08082927	-1.5245982	-0.12844694	-0.096243925	-1.3904874	-0.11177478	0.19635308	-1.5469855	-0.20184033	0.13960569	-0.82783461	-0.10265857
5	-0.022152185	0.008468645	-1.2682536	-0.007388558	0.023676099	0.77485931	-0.084176756	0.016888456	-1.0468146	-0.055184208	0.0017753	-1.3583432	-0.050011713	0.002944049	0.013321407	-0.013950139	0.059877992	-1.241942	-0.12077573	0.009139683	1.3834102	-0.052300718	-0.031956576	0.98457009	-0.056777269	0.066467717	-1.3712229	0.70190805	0.093384184	-0.50357634	-0.022326592	0.044465672	-0.83816397	-0.030757904	0.021437502	-1.1741672	-0.086384892	0.051844217	-1.362238	-0.004063606	0.007383679	-1.4272556	-0.028889164	0.12400819	-1.6054975	-0.037606433	0.11564828	-0.83928442	0.035009421
6	-0.024795502	0.02007425	-1.2547846	0.0012195	0.010631524	0.77751333	-0.066022985	0.029368075	-1.0500958	-0.028326713	0.010704676	-1.3604391	-0.055962536	0.00191144	0.024773315	-0.016351275	0.061250333	-1.236184	-0.089353308	0.002284133	1.3843408	-0.0342988	-0.033759389	0.9829914	-0.045591485	0.064314798	-1.3644782	0.68722379	0.11219988	-0.50528616	-0.018270068	0.04556125	-0.83604568	-0.014062758	0.026695644	-1.1690567	-0.081271157	0.06710995	-1.3509631	0.008522064	0.025664719	-1.4279691	-0.019699961	0.13107391	-1.6117769	-0.027913649	0.12793335	-0.83315229	0.044336345
7	-0.027776554	0.035766341	-1.23414	0.010580925	-0.012589023	0.79163575	-0.05469197	0.052216668	-1.0612121	0.015680343	0.033399548	-1.3688608	-0.068285711	-0.004460128	0.053921163	-0.0161057	0.064240105	-1.2299865	-0.048449136	-0.024324035	1.3924863	-0.015325427	-0.058717053	0.98812586	-0.033302959	0.074619897	-1.362301	0.67574567	0.1402346	-0.49274725	-0.011547204	0.047798924	-0.83384973	-0.001830639	0.04808424	-1.1710906	-0.071800619	0.087432861	-1.3345289	0.013891578	0.060190577	-1.4434712	0.001236118	0.14494738	-1.6321273	-0.008591253	0.13847287	-0.83135211	0.05844716
8	-0.007279977	0.03473958	-1.3442779	-0.088050418	0.023196084	0.74029583	-0.19675627	0.009784579	-1.0491948	-0.1832456	0.069572769	-1.3665942	0.075665653	0.017896224	0.025382727	-0.00512585	0.067599699	-1.2556795	-0.25645015	-0.03901197	1.3666817	-0.15779488	-0.10934532	1.0153575	-0.092771776	0.087936528	-1.379024	0.77422094	0.072226889	-0.46919021	-0.057495624	0.055941593	-0.85804039	-0.13460693	0.065481447	-1.166744	-0.048849098	0.099992789	-1.4768784	-0.12275285	-0.047189992	-1.3941802	-0.08464624	0.19325615	-1.5705597	-0.12860131	0.15490276	-0.83968061	-0.0645684
9	0.043212011	0.066772327	-1.2649664	-0.042656712	-0.045316596	0.83684349	-0.044096142	0.095975339	-1.1540598	-0.028121209	0.11868117	-1.4554358	-0.008795161	-0.070333712	0.073349208	0.014606403	0.075640954	-1.2381822	-0.071408264	-0.11999183	1.4473375	-0.028925769	-0.11746876	1.0748883	-0.05161852	0.13665551	-1.4005189	0.69981718	0.10316054	-0.39352149	-0.03394128	0.061889809	-0.87326801	-0.008807249	0.12766655	-1.212327	0.018766493	0.12061196	-1.3251424	-0.073476821	0.093677342	-1.5214802	-0.048765421	0.20855001	-1.6680958	0.010977441	0.24127106	-0.88650578	0.03538565
10	0.071518585	0.092323385	-1.2945529	-0.099336952	-0.10624054	0.84102952	-0.057643391	0.15295587	-1.1760842	-0.059666626	0.17457472	-1.4453698	0.070279181	-0.096250072	0.11079076	0.020930484	0.083423123	-1.2483485	-0.1327278	-0.22162415	1.4403681	-0.04747837	-0.17453097	1.096159	-0.083232187	0.16351788	-1.4097452	0.7319665	0.10286131	-0.35340232	-0.044030029	0.06539917	-0.88278967	-0.032535814	0.18299215	-1.2188764	0.065413073	0.19599146	-1.3805604	-0.1631919	0.1131831	-1.5291774	-0.075427011	0.25844485	-1.6621263	-0.017957758	0.30856961	-0.89534479	-0.009462431
11	0.013771363	0.051171407	-1.3479662	-0.12525956	-0.002268921	0.73137563	-0.1818597	0.061979622	-1.098635	-0.13819641	0.13433191	-1.4031549	0.092425928	0.012315742	0.045715541	0.006751847	0.078453623	-1.2595651	-0.25354022	-0.10340589	1.3651004	-0.14356071	-0.10008515	1.0243493	-0.12194933	0.11163229	-1.385343	0.80187529	0.078320369	-0.42685932	-0.061715987	0.059435293	-0.86500901	-0.12607561	0.078280494	-1.1715541	-0.023306653	0.13764484	-1.4998164	-0.17385522	-0.021638682	-1.402485	-0.094607666	0.22419837	-1.5716931	-0.14073358	0.20756321	-0.84142995	-0.079393253
12	0.014883704	0.043327082	-1.3132864	-0.083131731	0.009630088	0.76680499	-0.12664771	0.046116587	-1.0971557	-0.11863627	0.078806311	-1.4039367	0.057637654	-0.002079798	0.036885187	0.005198307	0.070876732	-1.2514501	-0.19115025	-0.045959678	1.393245	-0.098210298	-0.085764877	1.0364305	-0.095516533	0.09674529	-1.3827809	0.78341228	0.073926933	-0.44408491	-0.05090582	0.055317454	-0.86111623	-0.06846451	0.076407366	-1.1871645	-0.026160389	0.10819279	-1.4459927	-0.096216083	-0.020009514	-1.4217763	-0.073313743	0.18796389	-1.596482	-0.093680859	0.18690246	-0.85904825	-0.027631726
13	0.003127585	0.045806803	-1.204228	0.03190393	-0.030587047	0.83597124	0.03502433	0.069635242	-1.0964792	0.074128419	0.037438631	-1.4064971	-0.10486245	-0.042609312	0.062938809	0.001573825	0.064981915	-1.2164607	0.018417135	-0.049194798	1.4283037	0.055767018	-0.051384039	1.0263219	-0.002279358	0.078607105	-1.3775088	0.61959296	0.14105894	-0.46136689	0.00371844	0.048814435	-0.84630358	0.069282278	0.060109347	-1.1958334	-0.045129623	0.087650232	-1.249958	0.038352311	0.085674569	-1.4907707	0.013329673	0.12721364	-1.6710854	0.063813351	0.16112623	-0.83691251	0.11407626
14	0.005858257	0.050687354	-1.2081667	0.022687376	-0.037692495	0.83653069	0.029706873	0.07809791	-1.1035545	0.068572558	0.049644005	-1.4092255	-0.093304202	-0.04746832	0.063464411	0.003987216	0.065354317	-1.2189783	0.011039401	-0.061696343	1.4290376	0.051334806	-0.060397796	1.0291668	-0.006439589	0.082224891	-1.3808837	0.624071	0.14025252	-0.45485511	0.001394894	0.049934432	-0.84933728	0.065529831	0.070097245	-1.1975656	-0.033998795	0.097672924	-1.2592043	0.025923928	0.085018292	-1.4967405	0.003457848	0.13402677	-1.6707284	0.061775379	0.17357522	-0.84018654	0.10651509
15	0.009577634	0.05417788	-1.212424	0.013209864	-0.043264523	0.83806235	0.024708234	0.086410977	-1.1102235	0.06298732	0.060841102	-1.4123653	-0.082324304	-0.051627405	0.065496355	0.006040095	0.066355325	-1.221137	0.00450319	-0.07412748	1.4287788	0.046652734	-0.069331877	1.0322237	-0.010516244	0.087331705	-1.3835456	0.62878233	0.13843134	-0.44830382	-0.000966905	0.051159423	-0.8522585	0.061956339	0.0804938	-1.1987472	-0.023546631	0.10552923	-1.267854	0.013688958	0.085824735	-1.501532	-0.008255851	0.13913472	-1.6695259	0.058180563	0.18443297	-0.84420449	0.098693803
16	0.013688563	0.057139833	-1.2166368	0.004206461	-0.048813369	0.83922976	0.019523377	0.093081824	-1.1171389	0.057102263	0.070298456	-1.4170218	-0.07118579	-0.057049606	0.065880053	0.007802149	0.067643896	-1.222993	-0.002411857	-0.086025402	1.4290725	0.041063942	-0.076668896	1.0367261	-0.015097793	0.092856839	-1.3863491	0.63382143	0.13672225	-0.44155222	-0.003407093	0.052357532	-0.85512739	0.057954792	0.090598062	-1.2002553	-0.012533136	0.11009966	-1.2766114	0.001591323	0.087551668	-1.505352	-0.004652501	0.15568052	-1.674318	0.05333633	0.1946094	-0.84846771	0.092723653
17	0.017911252	0.060010526	-1.2208463	-0.004588436	-0.053788722	0.84050775	0.014295717	0.098605245	-1.1241512	0.051625073	0.079313062	-1.4218774	-0.061448649	-0.059922729	0.070271842	0.009320877	0.069107488	-1.2245711	-0.009435947	-0.097585738	1.4294649	0.035169121	-0.083874755	1.0419825	-0.020452825	0.098559305	-1.3893741	0.63906002	0.13527164	-0.43446866	-0.005619536	0.054035824	-0.85774839	0.053511001	0.10049404	-1.202123	-0.003047709	0.11708026	-1.284395	-0.010088135	0.089980237	-1.5092396	-0.010438678	0.16442434	-1.6747572	0.04932867	0.20512208	-0.85228151	0.085820913
18	0.021754336	0.06367971	-1.2251488	-0.012748018	-0.059311472	0.84071416	0.009542271	0.10411757	-1.1307375	0.046965074	0.08893618	-1.4253184	-0.051442619	-0.064169422	0.072949633	0.010762771	0.070453495	-1.2260082	-0.016957892	-0.10853707	1.4305927	0.029056599	-0.09113425	1.0478287	-0.026286425	0.10478006	-1.3925678	0.64455926	0.1336159	-0.42719057	-0.007909473	0.05570193	-0.86035275	0.048560098	0.1101575	-1.2044485	0.005476719	0.12443676	-1.291447	-0.021336734	0.093183205	-1.5131706	-0.016096966	0.17286269	-1.6749769	0.045222741	0.21535362	-0.85617542	0.079342157
19	0.025774896	0.0671947	-1.2295301	-0.021008652	-0.063603386	0.84206206	0.005455061	0.11009437	-1.1365592	0.042418234	0.097795695	-1.4290247	-0.042505465	-0.066976927	0.0782656	0.012194328	0.071557619	-1.2273844	-0.024488356	-0.11929493	1.4315685	0.02305929	-0.099195696	1.0533143	-0.031473849	0.11264793	-1.3954158	0.65024197	0.13197644	-0.41961715	-0.010446709	0.057003625	-0.86303574	0.043657057	0.11995877	-1.2064	0.013464339	0.13136603	-1.298056	-0.032440312	0.097090222	-1.5163337	-0.020765837	0.18160036	-1.6751218	0.041304648	0.2253454	-0.86020315	0.073788412
20	0.029832577	0.070821814	-1.2339636	-0.029770125	-0.065036118	0.84494281	0.001611127	0.11561934	-1.142027	0.038272925	0.10640941	-1.4322891	-0.033398733	-0.070719749	0.0823761	0.013445513	0.072764322	-1.228539	-0.032195162	-0.12974162	1.4326733	0.016853914	-0.10731371	1.0591072	-0.036436208	0.12173342	-1.397797	0.65621221	0.13008153	-0.41186687	-0.013053502	0.058209509	-0.8656826	0.038677979	0.12989545	-1.2081767	0.020864129	0.13798657	-1.3042494	-0.043145269	0.101758	-1.5194588	-0.024804536	0.19036292	-1.6749964	0.038332898	0.23584463	-0.86209476	0.068525858
21	0.034056596	0.074314475	-1.2384659	-0.037639391	-0.067959927	0.84635711	-0.002193096	0.12007895	-1.1475248	0.034331962	0.11437742	-1.435679	-0.024466366	-0.074519224	0.085864872	0.01465115	0.073672362	-1.2296675	-0.040121179	-0.13982707	1.4340059	0.010726322	-0.11621932	1.0641752	-0.042534806	0.13059352	-1.4007931	0.66207916	0.12871206	-0.4035649	-0.015671123	0.059432879	-0.86826229	0.032908913	0.13929048	-1.2108157	0.02737543	0.14479685	-1.3097581	-0.053441439	0.1072001	-1.5225497	-0.02953174	0.19830933	-1.6748556	0.034345806	0.24525574	-0.86610222	0.064765207
22	0.040045813	0.078543514	-1.2444913	-0.044988122	-0.069539405	0.84458083	-0.008618999	0.12557188	-1.1535693	0.027087051	0.12082465	-1.4445615	-0.014291582	-0.078330733	0.088866249	0.016128359	0.074898168	-1.2312483	-0.049556024	-0.15201485	1.4351851	0.006874873	-0.12290026	1.0685998	-0.046340324	0.13672826	-1.4020388	0.6680702	0.12788565	-0.39539546	-0.01774754	0.060334146	-0.87068731	0.027210221	0.14725743	-1.2123953	0.035276569	0.15328497	-1.3164831	-0.07015565	0.11482051	-1.5267909	-0.034592576	0.20623404	-1.6754062	0.030617891	0.255236	-0.8696546	0.062276021
23	0.045862269	0.082723372	-1.2503209	-0.05230841	-0.074436978	0.84267884	-0.014907997	0.13333265	-1.1591957	0.023011945	0.13272816	-1.4470049	-0.004089796	-0.081919841	0.093009807	0.017741896	0.075973921	-1.2329283	-0.055967379	-0.16617766	1.4342957	0.001300718	-0.12908961	1.0745152	-0.050646834	0.14221941	-1.4039054	0.67438477	0.1264925	-0.3871164	-0.019969769	0.061220247	-0.87328809	0.021204269	0.15470749	-1.2147058	0.043153796	0.16182506	-1.3229995	-0.086063698	0.12146884	-1.5326371	-0.040074982	0.2145361	-1.6758618	0.026955998	0.26537299	-0.8732695	0.054766778
24	0.051640991	0.086593226	-1.2560656	-0.058875684	-0.081821978	0.84297001	-0.021389894	0.14157686	-1.1651372	0.022267064	0.1493721	-1.4435222	0.006455262	-0.085678086	0.096980885	0.019396774	0.077172242	-1.2345937	-0.064243309	-0.17996556	1.435479	-0.002305246	-0.13921915	1.0767425	-0.054934163	0.14767666	-1.4057025	0.68074173	0.12427202	-0.37849307	-0.022301104	0.062283359	-0.87600636	0.014917875	0.16160513	-1.2179157	0.050751816	0.1706022	-1.3292511	-0.10207556	0.1266299	-1.5367851	-0.044987101	0.223699	-1.6762064	0.023505032	0.27564716	-0.87714416	0.048583064
25	0.057393461	0.089911677	-1.2618527	-0.066501312	-0.088754281	0.84365636	-0.027743431	0.15116039	-1.1690159	0.019963643	0.16433847	-1.4419188	0.017337961	-0.089615211	0.10081127	0.021146815	0.07834176	-1.2363062	-0.073396526	-0.19394754	1.4374666	-0.007338361	-0.14872533	1.0807965	-0.059340328	0.15292566	-1.4076105	0.68713582	0.1228749	-0.3695595	-0.024780694	0.063344546	-0.87888253	0.008651203	0.16825628	-1.2215937	0.058304537	0.17926262	-1.335469	-0.11762652	0.13064331	-1.5412275	-0.049937833	0.23338442	-1.6766448	0.020323699	0.28605738	-0.88136178	0.042058043
26	0.063098133	0.092477731	-1.2677474	-0.075031549	-0.095889948	0.84455293	-0.034263171	0.16053167	-1.1740016	0.014481191	0.17615581	-1.4443979	0.028637962	-0.094030224	0.10360883	0.022971742	0.079540625	-1.2380462	-0.080221556	-0.20929442	1.4397483	-0.01261447	-0.15907945	1.0849067	-0.063778743	0.15806311	-1.4095565	0.6937902	0.1219672	-0.3603825	-0.027435496	0.064183317	-0.88197023	0.002689185	0.17504174	-1.2251854	0.06556794	0.1881614	-1.3415239	-0.13273765	0.13355447	-1.5460509	-0.055397622	0.24337952	-1.6772047	0.016814297	0.29677552	-0.88471204	0.036389221
27	0.068712592	0.095583364	-1.2732571	-0.08382196	-0.10410237	0.84615266	-0.041163709	0.16936605	-1.1815597	0.005813988	0.18551017	-1.4506835	0.040043704	-0.098428957	0.10677879	0.024847243	0.080854267	-1.2397937	-0.090482399	-0.22377956	1.4431835	-0.019154835	-0.16937269	1.0900462	-0.068285279	0.16302842	-1.4116017	0.7008847	0.12163495	-0.35083383	-0.030239824	0.064787768	-0.88524526	-0.00293876	0.18204683	-1.2285788	0.073212817	0.19648476	-1.3477557	-0.14812534	0.13571356	-1.5499393	-0.060910691	0.2540085	-1.6779842	0.013661717	0.30757529	-0.88872129	0.023997732
28	0.074239068	0.098265022	-1.2788531	-0.092839159	-0.11367347	0.84789622	-0.049732067	0.17538133	-1.1947371	-0.006296068	0.19308054	-1.4608675	0.051556561	-0.10285018	0.11014578	0.026886187	0.081931874	-1.2416379	-0.11042697	-0.22914074	1.4503227	-0.027363241	-0.17932372	1.0965542	-0.072785579	0.16794504	-1.4136481	0.70802933	0.1206285	-0.34076375	-0.033153523	0.065552317	-0.8886162	-0.008196358	0.18945265	-1.2316703	0.081265554	0.2040378	-1.3541659	-0.16306897	0.13728186	-1.5555238	-0.068375938	0.26404318	-1.6784511	0.010555479	0.31841037	-0.89343601	0.01631739
29	0.079762384	0.09960039	-1.2846223	-0.1055446	-0.12011459	0.84862214	-0.057664305	0.18344969	-1.204703	-0.020147882	0.20050918	-1.4725668	0.063208476	-0.10718314	0.11407772	0.02900034	0.083025463	-1.2435106	-0.11081379	-0.25177231	1.4530587	-0.036541507	-0.18953884	1.1038269	-0.077262945	0.17299803	-1.4154958	0.71512008	0.11905614	-0.33022788	-0.036222458	0.066810749	-0.89211231	-0.012989844	0.1977496	-1.2342931	0.089221187	0.2114784	-1.360512	-0.1730051	0.13308574	-1.5642182	-0.07555037	0.2749269	-1.6791571	0.00731097	0.32976401	-0.89629924	0.007121475
30	0.083387546	0.099616155	-1.2929528	-0.12000666	-0.12786368	0.84616756	-0.068401016	0.1929761	-1.2073469	-0.032378621	0.21162906	-1.467749	0.078558989	-0.10461789	0.11938257	0.030739646	0.084206551	-1.245996	-0.12550724	-0.26661092	1.4509637	-0.051638484	-0.20223707	1.1045208	-0.084286094	0.1760733	-1.4164097	0.72378075	0.11421185	-0.32322985	-0.040497877	0.068054207	-0.89502239	-0.020631876	0.2041679	-1.2360412	0.093265571	0.22006908	-1.3699087	-0.1904791	0.13285068	-1.5638831	-0.083279327	0.28663477	-1.6762447	-0.000360585	0.34066314	-0.89781183	-0.006089704
31	0.081269227	0.098849289	-1.2957727	-0.12247849	-0.12594883	0.84140342	-0.072535872	0.19161393	-1.2016994	-0.038978331	0.21269087	-1.4628302	0.081315488	-0.098530874	0.1184674	0.03021119	0.084364869	-1.2465905	-0.13217832	-0.26364473	1.4442654	-0.058491882	-0.20216508	1.1002005	-0.08661893	0.17456076	-1.4150856	0.72622281	0.11198105	-0.32612932	-0.041546047	0.068139561	-0.89422691	-0.023667427	0.20373282	-1.2340953	0.089234628	0.22135662	-1.373597	-0.19220527	0.13133344	-1.5580153	-0.082939573	0.28761178	-1.6728733	-0.006572127	0.33912447	-0.89804614	-0.009751823
32	0.078936309	0.098405711	-1.298624	-0.12493971	-0.12453625	0.83626044	-0.076513313	0.19070493	-1.1962304	-0.042484697	0.21442099	-1.453763	0.083624601	-0.093186073	0.11698673	0.029615987	0.084575489	-1.2472004	-0.13893831	-0.25998199	1.4381566	-0.064959951	-0.20188589	1.0962749	-0.088940457	0.1736024	-1.413096	0.72913599	0.11037789	-0.32874092	-0.042617507	0.068233766	-0.89344829	-0.026516339	0.20362699	-1.2316755	0.085011065	0.2224154	-1.3779393	-0.19335516	0.12887402	-1.5524248	-0.083112918	0.28803295	-1.6692948	-0.011909687	0.33807969	-0.896438	-0.013828796
33	0.076406561	0.098207153	-1.3014634	-0.12751941	-0.12298808	0.83095694	-0.080615856	0.18977128	-1.1911975	-0.04755678	0.21552154	-1.4473881	0.086154781	-0.087421454	0.11680602	0.028958883	0.084872939	-1.2478062	-0.14577074	-0.25618014	1.4323924	-0.071013398	-0.20142093	1.0926861	-0.091269851	0.17241165	-1.4113617	0.73239571	0.10962559	-0.33145368	-0.043710928	0.068312056	-0.89268267	-0.02918778	0.20344616	-1.2288893	0.08117754	0.22254704	-1.3830636	-0.19467321	0.12655529	-1.5469719	-0.083497241	0.28829786	-1.6656816	-0.017673261	0.33668178	-0.89491814	-0.018009817
34	0.073617294	0.098509923	-1.3041775	-0.12993795	-0.12083422	0.82556129	-0.084529936	0.1893044	-1.1862799	-0.053861231	0.21597831	-1.4436311	0.087850057	-0.083375797	0.11474974	0.028241659	0.085183427	-1.2484339	-0.15266289	-0.25268057	1.4267308	-0.076707415	-0.2007089	1.0895315	-0.093583435	0.17080924	-1.4100854	0.7356953	0.10855561	-0.3342129	-0.044825137	0.068330429	-0.8919217	-0.031752259	0.20312266	-1.2257413	0.078435875	0.22117251	-1.3890678	-0.19582194	0.12391917	-1.541685	-0.083734013	0.28886229	-1.6620578	-0.021935223	0.33628759	-0.8911792	-0.022513842
35	0.070775799	0.097915627	-1.3072172	-0.13247421	-0.11866695	0.81995541	-0.089109004	0.18801178	-1.1822275	-0.060104687	0.2162026	-1.4403687	0.08965268	-0.078974009	0.11377275	0.027453182	0.08538387	-1.249148	-0.15962923	-0.24913274	1.4213701	-0.081958085	-0.19984786	1.0866332	-0.095880657	0.16908132	-1.4089254	0.73911816	0.10728917	-0.33692497	-0.045961633	0.068287179	-0.891164	-0.035006594	0.20266882	-1.2227404	0.075695746	0.2195431	-1.3957275	-0.19647241	0.12067816	-1.5366387	-0.084610969	0.28880769	-1.6583277	-0.026606262	0.33556804	-0.88744837	-0.027506728
36	0.0677187	0.097600095	-1.3102378	-0.13456991	-0.11535673	0.81444865	-0.094067499	0.18631138	-1.178946	-0.065839775	0.21641439	-1.4366266	0.091181107	-0.074937731	0.11286689	0.026590191	0.085510522	-1.2499453	-0.16660431	-0.24591273	1.4159971	-0.086896688	-0.19864754	1.0842867	-0.098181106	0.16749178	-1.4075907	0.74271953	0.10614935	-0.33966273	-0.047119811	0.068174653	-0.89040792	-0.039508812	0.2020942	-1.2204269	0.072136074	0.2184495	-1.4028879	-0.19710502	0.11740507	-1.5316331	-0.085661389	0.28873631	-1.6545511	-0.031200957	0.33486497	-0.88303596	-0.032757748
37	0.064433001	0.09745568	-1.3132578	-0.13726906	-0.1131579	0.8083508	-0.098918445	0.18494786	-1.1759088	-0.071431361	0.21650551	-1.4330087	0.092369273	-0.071306072	0.11203249	0.025677916	0.085833311	-1.2506766	-0.17368004	-0.24245429	1.4110751	-0.091339901	-0.19744925	1.0820174	-0.10049374	0.16606112	-1.4060842	0.74651408	0.10545159	-0.34255466	-0.048285648	0.067935742	-0.88964975	-0.044212192	0.20141934	-1.2180856	0.068091996	0.21762489	-1.410567	-0.19790933	0.1141424	-1.5266503	-0.086658202	0.28879759	-1.6506745	-0.036317423	0.33371744	-0.8787868	-0.038362965
38	0.061017785	0.097233407	-1.3163813	-0.13965942	-0.11005577	0.80229938	-0.10360545	0.1840902	-1.1726806	-0.077226847	0.21631652	-1.4302367	0.093249798	-0.068238132	0.11104724	0.024723282	0.086409405	-1.2512851	-0.18076949	-0.23911883	1.4062618	-0.095432892	-0.19603488	1.0801753	-0.10279539	0.16450223	-1.4047129	0.75044841	0.10448484	-0.34533927	-0.049459752	0.06762176	-0.88889968	-0.048674289	0.20080876	-1.2151294	0.064214393	0.21647601	-1.4188669	-0.19971494	0.11103881	-1.5218065	-0.087400682	0.28895816	-1.6466267	-0.042289004	0.33180851	-0.87596971	-0.044302873
39	0.061025411	0.094979674	-1.3194907	-0.14181767	-0.10694815	0.79723054	-0.10940584	0.18341991	-1.1707098	-0.083787292	0.21521702	-1.427815	0.094798774	-0.063787885	0.10974371	0.024016241	0.0868541	-1.2519766	-0.18615448	-0.23795995	1.4032438	-0.099434681	-0.19518366	1.0777085	-0.10476824	0.16310906	-1.4034332	0.75319999	0.10304622	-0.34808105	-0.050265346	0.067427695	-0.888192	-0.053102929	0.19991367	-1.2129276	0.061822176	0.2160497	-1.4249899	-0.20113693	0.1082826	-1.5166885	-0.08846692	0.28969556	-1.643299	-0.047314629	0.33079705	-0.87221915	-0.047662303
40	0.060763244	0.092800081	-1.3226815	-0.14385931	-0.10413925	0.79194635	-0.11539778	0.18230937	-1.168112	-0.089836389	0.21408056	-1.4243771	0.096395627	-0.059242088	0.10819706	0.023243621	0.08719945	-1.2526449	-0.19160461	-0.23656924	1.399756	-0.10336561	-0.19412215	1.0753207	-0.10681165	0.1616815	-1.4021404	0.75601935	0.10138005	-0.35071605	-0.051101487	0.067185052	-0.88744611	-0.057664663	0.19891499	-1.2099036	0.059091441	0.21532308	-1.4312073	-0.20187362	0.10506094	-1.5113451	-0.089552395	0.29023707	-1.6399438	-0.052826278	0.32920608	-0.86969978	-0.051040225
41	0.060231283	0.090694651	-1.3259542	-0.14551032	-0.099896774	0.78735638	-0.12159548	0.18112756	-1.1644591	-0.09549053	0.21298057	-1.4197495	0.098121636	-0.054913584	0.10616619	0.022403374	0.087546319	-1.253232	-0.19732887	-0.2346383	1.3963175	-0.10729887	-0.19262688	1.0732546	-0.1089104	0.16019955	-1.4008449	0.75884807	0.099828005	-0.35339105	-0.051969022	0.066911153	-0.88665432	-0.063044474	0.19728577	-1.2072257	0.05560049	0.21490052	-1.4372338	-0.20320927	0.10199876	-1.5057398	-0.090151869	0.29095146	-1.6364903	-0.058482785	0.32735395	-0.86761528	-0.054081459
42	0.059389461	0.088809006	-1.3293564	-0.14734626	-0.097407788	0.78182143	-0.12834054	0.1784396	-1.1615756	-0.10118429	0.21164468	-1.4150451	0.099907227	-0.05090351	0.10360605	0.021485381	0.087893702	-1.2537465	-0.20268205	-0.2323807	1.3918842	-0.11107463	-0.19120628	1.0709735	-0.11103905	0.15874881	-1.3994147	0.76134187	0.097822152	-0.35608295	-0.052878235	0.066635005	-0.88582301	-0.069128841	0.19505651	-1.204806	0.051506244	0.21450864	-1.4431344	-0.20318471	0.097944446	-1.5000411	-0.090631336	0.29164556	-1.6329898	-0.063599274	0.3257857	-0.86408025	-0.057691287
43	0.058252521	0.087072678	-1.3328955	-0.14891243	-0.094299525	0.77654791	-0.13540272	0.17503372	-1.1584697	-0.1074826	0.2094793	-1.4122876	0.10154296	-0.046851452	0.10088442	0.020497998	0.088065006	-1.254285	-0.2085295	-0.2294708	1.3878506	-0.11469889	-0.18981507	1.0684996	-0.11322863	0.1571743	-1.3980381	0.76390225	0.096187517	-0.35894629	-0.053852089	0.066415727	-0.88496739	-0.075260922	0.19295385	-1.2011136	0.047169752	0.21362337	-1.4491473	-0.20397741	0.094194539	-1.4940513	-0.091436669	0.29197535	-1.6295099	-0.069207236	0.32365113	-0.8618508	-0.061571039
44	0.056589674	0.086086467	-1.3368469	-0.15025677	-0.090934567	0.77134079	-0.14277808	0.17087387	-1.1552204	-0.11391057	0.20688221	-1.4099772	0.10286949	-0.04208	0.098867744	0.019465731	0.087950028	-1.2548859	-0.21474555	-0.22599781	1.3840078	-0.11838259	-0.18783657	1.0665381	-0.1154727	0.15559109	-1.3965248	0.76647639	0.094670191	-0.36195728	-0.054871283	0.066201352	-0.88407552	-0.082107484	0.19032928	-1.1975049	0.042718109	0.21208923	-1.4553541	-0.20489135	0.090392888	-1.4877757	-0.092302978	0.29212362	-1.6260105	-0.075103097	0.32118878	-0.86033231	-0.065785281
45	0.054739401	0.084561355	-1.3406081	-0.15137695	-0.087367505	0.76616561	-0.1505255	0.16632381	-1.1512291	-0.12012619	0.2042468	-1.4068972	0.10407659	-0.036733385	0.097692303	0.018351801	0.087881476	-1.2553905	-0.22132732	-0.22191425	1.3804606	-0.12200004	-0.18564163	1.0646766	-0.11781801	0.15405791	-1.3946933	0.76963466	0.094448708	-0.36503345	-0.055939097	0.066002272	-0.88314795	-0.089772962	0.18681557	-1.1947871	0.037602209	0.21062066	-1.4615027	-0.20575644	0.086441979	-1.481215	-0.093313299	0.2920174	-1.6225116	-0.081107296	0.31852874	-0.85903126	-0.069657929
46	0.052828796	0.082488962	-1.3441088	-0.15242432	-0.083113529	0.76139838	-0.15871416	0.16115247	-1.1466838	-0.12645817	0.20122238	-1.4041772	0.10522331	-0.032196317	0.094442926	0.017128276	0.087925993	-1.255795	-0.22782877	-0.21748456	1.3761895	-0.12552562	-0.18329862	1.0628313	-0.12026219	0.15201668	-1.3936764	0.7726993	0.09422522	-0.36818412	-0.057062976	0.065858051	-0.88217282	-0.097822256	0.18315193	-1.1913673	0.032823294	0.20796454	-1.4680096	-0.20590965	0.081488937	-1.4749312	-0.094283238	0.29180941	-1.6189762	-0.08725027	0.31565991	-0.85800469	-0.073190972
47	0.05137388	0.079619154	-1.3473055	-0.15328611	-0.079059184	0.75643766	-0.16710234	0.15483294	-1.1427867	-0.13252793	0.19822265	-1.4007224	0.10636984	-0.026805796	0.09320382	0.015841696	0.087804064	-1.2562128	-0.23464371	-0.21251777	1.3720214	-0.12885587	-0.18113275	1.0606023	-0.12262246	0.14972873	-1.39318	0.77575254	0.094142564	-0.37142232	-0.058209185	0.065603063	-0.88119376	-0.10640846	0.17901103	-1.1879659	0.027958822	0.20469998	-1.4745802	-0.20649867	0.076784067	-1.4682211	-0.095227227	0.29148775	-1.6154009	-0.092809364	0.31250212	-0.85608011	-0.076908186
48	0.048506517	0.07720308	-1.3499157	-0.15553917	-0.073928848	0.75050807	-0.17075393	0.14838094	-1.1404126	-0.1383429	0.19626491	-1.3983624	0.10824161	-0.022067862	0.091567039	0.014598105	0.087874934	-1.2570757	-0.24247974	-0.20604175	1.3683727	-0.13185787	-0.17910424	1.0589405	-0.1240036	0.14776956	-1.392416	0.77842969	0.094113827	-0.37347028	-0.059533827	0.06510625	-0.88041472	-0.10992531	0.17526907	-1.1868815	0.023379313	0.20171602	-1.4795659	-0.20700248	0.072082348	-1.4626482	-0.09628661	0.29125291	-1.6117611	-0.098547451	0.30899659	-0.85344142	-0.079148754
49	0.045491576	0.075009182	-1.3524058	-0.15767302	-0.068173677	0.74544364	-0.17519458	0.14239842	-1.136287	-0.14418182	0.19369204	-1.3960516	0.10974941	-0.017607655	0.088889644	0.013402744	0.087602168	-1.2581284	-0.25015947	-0.19950987	1.3648652	-0.13484637	-0.17698878	1.0572063	-0.12543517	0.14580213	-1.3915095	0.78108001	0.093897901	-0.3757683	-0.060771558	0.064628124	-0.87958467	-0.11371759	0.17124479	-1.1853836	0.019349197	0.19822009	-1.4844759	-0.20738097	0.067045346	-1.457059	-0.097250544	0.29086018	-1.6079696	-0.10503556	0.30507651	-0.85146153	-0.081273295
50	0.041799262	0.073808812	-1.3547409	-0.15934049	-0.062386371	0.74070638	-0.1800393	0.13673876	-1.1316953	-0.15003073	0.19043717	-1.3938817	0.11097436	-0.01368487	0.08532919	0.012535563	0.086589254	-1.2590513	-0.25753802	-0.19306661	1.3605405	-0.13782556	-0.17481333	1.0553622	-0.12689397	0.14385575	-1.390373	0.78384447	0.093822114	-0.37823448	-0.061894245	0.064062282	-0.87871271	-0.11772168	0.16677572	-1.1838964	0.015319233	0.19487719	-1.4891987	-0.20765223	0.061697803	-1.4514217	-0.098955333	0.28947991	-1.6042874	-0.11164328	0.30065218	-0.84930038	-0.084220707
51	0.038836356	0.071678169	-1.3567059	-0.16050085	-0.056611266	0.73623848	-0.18523793	0.13150904	-1.1266679	-0.15572974	0.18698654	-1.3909104	0.1120171	-0.009533592	0.082359277	0.011759605	0.085497379	-1.2598027	-0.2648446	-0.1863635	1.3569363	-0.14080393	-0.17272934	1.0532199	-0.12833421	0.14182763	-1.3892763	0.7864657	0.093375146	-0.38101009	-0.062947072	0.063615099	-0.87775421	-0.1221459	0.1621621	-1.1815798	0.011515087	0.19141538	-1.4937915	-0.2075209	0.05557907	-1.4462166	-0.099816315	0.28871617	-1.6002223	-0.11829158	0.29547909	-0.84846336	-0.086940736
52	0.035859305	0.069630392	-1.3584338	-0.16111548	-0.050880373	0.73197591	-0.19063234	0.1256302	-1.1224424	-0.16137725	0.18307701	-1.3876575	0.11280869	-0.005458061	0.079226293	0.010948968	0.084509008	-1.2605238	-0.27224055	-0.1794077	1.3549237	-0.14383228	-0.17028196	1.0513457	-0.12974241	0.13960825	-1.3885413	0.78890532	0.092595249	-0.38410404	-0.063934088	0.063284606	-0.87672371	-0.12661263	0.15688527	-1.1798942	0.007129063	0.18883586	-1.4980148	-0.2074676	0.049443997	-1.4406697	-0.10056575	0.28785512	-1.5959276	-0.12481391	0.28969678	-0.8472932	-0.0907645
53	0.033107754	0.067229882	-1.3598799	-0.16133299	-0.045018442	0.72818452	-0.19627599	0.11911668	-1.1188949	-0.16686474	0.17887107	-1.3837419	0.11334798	-0.001601563	0.075760104	0.010094129	0.083584525	-1.2612908	-0.27958965	-0.17232741	1.3534316	-0.14686967	-0.16760039	1.0495772	-0.13114595	0.13730739	-1.3878615	0.79145855	0.091912478	-0.38737026	-0.064805761	0.062882371	-0.87563497	-0.13139991	0.15132803	-1.1777635	0.003155046	0.18587911	-1.502162	-0.20724559	0.042902838	-1.4351761	-0.10124665	0.28682536	-1.5913289	-0.13162579	0.28400594	-0.84253055	-0.094310336
54	0.030390682	0.064717337	-1.3610128	-0.16085774	-0.039350081	0.72431326	-0.20216136	0.11197881	-1.116153	-0.172417	0.17370643	-1.380466	0.11363624	0.002231342	0.072186045	0.009175323	0.082725145	-1.2622154	-0.28645992	-0.16528603	1.3502141	-0.1499166	-0.16480562	1.0477642	-0.13256525	0.13505557	-1.3867831	0.79414099	0.091319777	-0.39080492	-0.065581687	0.062482718	-0.87447995	-0.13641894	0.1453052	-1.175661	-0.000756175	0.18297094	-1.5061351	-0.20693609	0.036066905	-1.4295789	-0.10295799	0.28445145	-1.5871617	-0.13840835	0.27752	-0.83908617	-0.099202365
55	0.027557975	0.062435392	-1.3618672	-0.15984873	-0.033702508	0.72060812	-0.2084412	0.10523933	-1.1127988	-0.17821187	0.1676107	-1.3779966	0.11367406	0.005931357	0.068381727	0.008280395	0.081797272	-1.2632139	-0.29297248	-0.15824915	1.3462973	-0.15298752	-0.16190757	1.0458966	-0.13395378	0.13255517	-1.3863057	0.79677922	0.090565898	-0.39449289	-0.066303253	0.062238164	-0.87325644	-0.14174482	0.13874899	-1.1736616	-0.004307082	0.17983648	-1.5100083	-0.20658237	0.028972693	-1.4237486	-0.1046094	0.28191417	-1.5828842	-0.14524925	0.2705819	-0.83511192	-0.10174002
56	0.024503483	0.061235335	-1.3628545	-0.15853636	-0.02781247	0.7176044	-0.2151275	0.098552004	-1.1089201	-0.18396513	0.16119631	-1.3750383	0.11347737	0.009101157	0.064030886	0.007542818	0.080609672	-1.2638749	-0.29932553	-0.1511642	1.3427373	-0.15612814	-0.15895486	1.0439239	-0.13533185	0.12996799	-1.3859177	0.79950213	0.089887284	-0.39836812	-0.066955924	0.062103882	-0.87196362	-0.14726773	0.13243394	-1.1702394	-0.007560692	0.17662705	-1.5137439	-0.20579812	0.021152237	-1.4185495	-0.10634168	0.27908918	-1.5786304	-0.15218869	0.26275021	-0.83238333	-0.10635112
57	0.020267669	0.060564861	-1.3639596	-0.15758052	-0.021347826	0.71453226	-0.22283943	0.090936854	-1.1056633	-0.1884214	0.15627514	-1.3722214	0.1137632	0.011357247	0.060695663	0.006324089	0.079626992	-1.2636482	-0.30392951	-0.14087093	1.3403145	-0.15908249	-0.15614724	1.0426394	-0.13672681	0.12611675	-1.3854488	0.80225575	0.089586042	-0.40244195	-0.067723714	0.06161911	-0.87075847	-0.14948384	0.12586953	-1.1673595	-0.011480452	0.17150547	-1.5166802	-0.20521361	0.012191175	-1.4132195	-0.10784105	0.27528101	-1.5750433	-0.15604652	0.25572845	-0.83062345	-0.10841226
58	0.016329637	0.058909796	-1.3644346	-0.15614226	-0.015201407	0.71132141	-0.23005983	0.083522484	-1.1002378	-0.19284478	0.15101235	-1.3694156	0.11382522	0.013798541	0.057664867	0.005454914	0.078463264	-1.2628573	-0.30832431	-0.1311717	1.3386031	-0.16212432	-0.15343668	1.0406768	-0.13804346	0.12258544	-1.3844359	0.80473256	0.088458948	-0.40675333	-0.068377003	0.06100155	-0.8695665	-0.15233678	0.11879952	-1.165972	-0.015181839	0.16633655	-1.5192976	-0.20364304	0.002641485	-1.408922	-0.10895387	0.27140528	-1.5711794	-0.1603041	0.24787529	-0.82935333	-0.11012247
59	0.01320523	0.056393739	-1.3643675	-0.15438332	-0.009262949	0.70820522	-0.23656051	0.074483886	-1.0968161	-0.19856991	0.14538942	-1.3689449	0.11373771	0.015783645	0.054417163	0.004255843	0.077355467	-1.2625046	-0.31228787	-0.12221763	1.3371569	-0.16503409	-0.15033753	1.0386302	-0.13906136	0.11912953	-1.3838989	0.80694592	0.086238824	-0.41097653	-0.068984352	0.06065521	-0.86831456	-0.15538956	0.11202001	-1.1644877	-0.018542863	0.16118926	-1.5215337	-0.20117927	-0.007553045	-1.4060125	-0.10999817	0.26714408	-1.5674875	-0.16492981	0.23936215	-0.82850361	-0.11272951
60	0.010887275	0.053526156	-1.3639828	-0.15237476	-0.003300493	0.70564115	-0.24249582	0.06573277	-1.0912371	-0.20378815	0.13970643	-1.3675807	0.11340537	0.017883606	0.051411342	0.003339038	0.076183729	-1.2619001	-0.31577244	-0.11381938	1.3378352	-0.16785626	-0.14681453	1.0366156	-0.13980487	0.11580988	-1.3835913	0.80923086	0.083926857	-0.41521135	-0.069492221	0.060261302	-0.8670494	-0.15809917	0.10586279	-1.1616985	-0.021687632	0.1561576	-1.5233586	-0.19850878	-0.016922623	-1.4007121	-0.11097021	0.26246884	-1.5640048	-0.1699172	0.23030894	-0.82880396	-0.11451364
61	0.008485871	0.051214155	-1.3636067	-0.15007351	0.002530264	0.70327973	-0.24780709	0.056366861	-1.0854166	-0.20871657	0.13372575	-1.3656446	0.1128712	0.019903632	0.048476398	0.002713275	0.074933834	-1.2611649	-0.31863332	-0.10646343	1.3368763	-0.17061919	-0.14281496	1.0347931	-0.14029087	0.11264342	-1.3834555	0.8115381	0.081450179	-0.41952688	-0.069885597	0.059755839	-0.8658005	-0.16115056	0.09962485	-1.1593828	-0.02370825	0.15100305	-1.5245634	-0.19499682	-0.026801275	-1.3963575	-0.11163916	0.2576617	-1.5603381	-0.17521377	0.22084332	-0.82858801	-0.11602851
62	0.006077808	0.049181443	-1.3631226	-0.14748509	0.00835178	0.70138133	-0.2525095	0.045955889	-1.0797578	-0.21403565	0.12765664	-1.3646396	0.11219522	0.021462979	0.045335311	0.002230157	0.073527716	-1.2604271	-0.32101393	-0.10006242	1.3345482	-0.17328766	-0.1384825	1.0328735	-0.14016254	0.10954873	-1.3840612	0.81394625	0.07895074	-0.42403588	-0.070160143	0.059191093	-0.8645665	-0.16457725	0.093346432	-1.1575458	-0.027520109	0.14649847	-1.5257752	-0.19028458	-0.037056699	-1.3936427	-0.11218775	0.25249898	-1.5568101	-0.18082935	0.21091531	-0.82788616	-0.11716206
63	0.003981628	0.047111377	-1.3624209	-0.14458939	0.01420327	0.70013034	-0.25656936	0.034498405	-1.0738913	-0.21945624	0.12172034	-1.364717	0.11132157	0.022890428	0.042236593	0.000730525	0.072444811	-1.2601278	-0.32286808	-0.094417877	1.3327605	-0.17582433	-0.13380024	1.0308638	-0.14051458	0.1067914	-1.3836839	0.81616068	0.075770512	-0.42845282	-0.070388198	0.058766302	-0.86326325	-0.16838819	0.087024234	-1.1563358	-0.029626939	0.14157382	-1.5261934	-0.18463962	-0.047034245	-1.3906443	-0.11227161	0.24740697	-1.5527315	-0.18676919	0.20034972	-0.82551599	-0.11838113
64	0.002183839	0.045008961	-1.3615044	-0.14138553	0.019981494	0.69934112	-0.25993842	0.022547357	-1.0671021	-0.22450057	0.11453515	-1.3619274	0.11018143	0.023266835	0.038659617	-0.000116278	0.071126834	-1.2595353	-0.32416421	-0.089517228	1.3316828	-0.17823984	-0.12888204	1.0285007	-0.14045818	0.10413533	-1.3837433	0.8182748	0.072238959	-0.43292549	-0.070587181	0.058404531	-0.86190015	-0.17244057	0.080776587	-1.1553363	-0.031598542	0.13648161	-1.5261627	-0.17963482	-0.057395272	-1.3853087	-0.11233957	0.2418105	-1.548998	-0.19305298	0.18898331	-0.82128149	-0.11975274
65	-0.001224743	0.041983813	-1.3512881	-0.13017271	0.024328934	0.70501477	-0.24062714	0.01542352	-1.0617678	-0.22038138	0.09915752	-1.3630562	0.096764997	0.022320101	0.03473435	-0.001861121	0.068561874	-1.255968	-0.30677593	-0.07326901	1.3406936	-0.16206349	-0.11628152	1.0197635	-0.13444065	0.10040343	-1.3826929	0.80873901	0.070258111	-0.44468427	-0.066778883	0.058279391	-0.86001092	-0.16020754	0.072670296	-1.1593988	-0.036330294	0.12552142	-1.5112711	-0.16804299	-0.06388963	-1.3780791	-0.10289424	0.2238825	-1.5527291	-0.18287639	0.17414762	-0.82915884	-0.10279813
66	-0.001696794	0.040433552	-1.3419665	-0.12230562	0.023708286	0.71381807	-0.21984687	0.015064249	-1.0673212	-0.20912522	0.091795169	-1.3660713	0.084601529	0.016285252	0.032017466	-0.002260818	0.066684119	-1.2531036	-0.28802592	-0.062325824	1.3527288	-0.1437982	-0.099612869	1.0279297	-0.12721077	0.098805673	-1.3842672	0.794734	0.06936077	-0.44954476	-0.062235933	0.057817888	-0.8598237	-0.1440531	0.07067287	-1.1641364	-0.035083424	0.11692955	-1.4957262	-0.15314236	-0.055898469	-1.38377	-0.094910719	0.2122522	-1.5615374	-0.16554438	0.171215	-0.83308655	-0.08557871
67	-0.00096578	0.038088292	-1.332936	-0.11424464	0.023254534	0.72256911	-0.2006125	0.015602594	-1.0723077	-0.1974249	0.083862066	-1.3715814	0.073000275	0.010985218	0.029999092	-0.002230493	0.06462615	-1.2506138	-0.26892865	-0.053064808	1.3638742	-0.12754345	-0.0912458	1.0277863	-0.12050074	0.097299568	-1.3844665	0.78154033	0.068940058	-0.45339394	-0.057834987	0.056813665	-0.85960931	-0.12855814	0.068414226	-1.1703353	-0.034892313	0.10991926	-1.4803224	-0.13782351	-0.051581159	-1.3916433	-0.0879509	0.20159854	-1.5701259	-0.14905578	0.16861108	-0.83992398	-0.068977147
68	-0.000130415	0.036230087	-1.3239175	-0.1055927	0.021829663	0.73085105	-0.18276568	0.018078212	-1.0753921	-0.18441181	0.076298654	-1.376101	0.061759856	0.006234315	0.028687356	-0.001929498	0.062818058	-1.2484483	-0.25084269	-0.04556115	1.3797501	-0.11270978	-0.084053718	1.0283564	-0.1138026	0.095947184	-1.3839686	0.76901668	0.069805898	-0.45647207	-0.053726997	0.055511616	-0.85923755	-0.1135638	0.066240899	-1.1757591	-0.034339122	0.10345333	-1.4648956	-0.12591614	-0.044870656	-1.3970519	-0.082150787	0.19185778	-1.5782588	-0.13327307	0.16592446	-0.84678137	-0.053186078
69	0.001818355	0.033780586	-1.3153253	-0.096718982	0.020592025	0.7397052	-0.16648437	0.019739376	-1.0792434	-0.16990982	0.069401473	-1.3802688	0.050581343	0.00231788	0.028401228	-0.001675215	0.06165348	-1.2463459	-0.23041046	-0.039661508	1.385024	-0.10005282	-0.077372745	1.0299891	-0.10694846	0.094826557	-1.3826109	0.75677299	0.070410311	-0.45824608	-0.049780775	0.05427327	-0.85865623	-0.0986875	0.064295448	-1.1790445	-0.034477446	0.097992025	-1.449342	-0.11419465	-0.03753056	-1.4032279	-0.076151535	0.18363117	-1.5855116	-0.11744843	0.16366258	-0.85129809	-0.03836903
70	0.004602461	0.031327803	-1.3069267	-0.087915108	0.020347584	0.74936503	-0.1516719	0.022036508	-1.0823796	-0.15377536	0.063347265	-1.3840399	0.039986841	-0.002213104	0.027989684	-0.001095286	0.060712494	-1.2445002	-0.20944379	-0.035504211	1.3886814	-0.089143716	-0.072087668	1.0319506	-0.099555686	0.09342441	-1.3822261	0.74482584	0.07104864	-0.4587957	-0.045868039	0.05318277	-0.85789162	-0.084420927	0.062237371	-1.1828647	-0.034285445	0.093069457	-1.433751	-0.10275734	-0.029140992	-1.4100583	-0.069430575	0.17721871	-1.5921146	-0.10171778	0.16186975	-0.85396773	-0.024027901
71	0.007375919	0.029715788	-1.2981519	-0.078546673	0.019278495	0.75905085	-0.13837324	0.024500269	-1.0853748	-0.13694897	0.056938529	-1.3886042	0.026263898	-0.00113793	0.032751743	-0.000453603	0.060243055	-1.2427188	-0.18867321	-0.032976247	1.3934318	-0.079600193	-0.068635672	1.0338801	-0.09184929	0.091845706	-1.3823485	0.73323023	0.074204229	-0.45896515	-0.04195926	0.052182797	-0.85697162	-0.07075204	0.060095586	-1.1869874	-0.033729192	0.088642441	-1.4181478	-0.092190847	-0.01814826	-1.4172583	-0.063177049	0.17206594	-1.598372	-0.086551599	0.16010343	-0.85621625	-0.010115618
72	0.009710661	0.028790917	-1.2889879	-0.06848076	0.01703362	0.76860243	-0.126577	0.027151063	-1.0882664	-0.11938851	0.050278399	-1.3940381	0.017238427	-0.007358571	0.031568822	-1.67E-05	0.060278676	-1.2409338	-0.16765484	-0.031884607	1.397756	-0.071372747	-0.067062944	1.0355467	-0.083951555	0.090129226	-1.3829688	0.7220149	0.078304894	-0.45826194	-0.037991293	0.051605776	-0.85581964	-0.057652403	0.057848334	-1.1914059	-0.033510894	0.085024685	-1.4024137	-0.080839209	-0.009009276	-1.4259915	-0.057858832	0.16782117	-1.6042396	-0.071848333	0.15834445	-0.85800344	0.003706551
73	0.011756781	0.02786468	-1.2798833	-0.058176752	0.014906161	0.77849621	-0.11627036	0.030287515	-1.0905881	-0.10050507	0.044116799	-1.3996555	0.010543652	-0.015553716	0.029059216	0.00029005	0.060621418	-1.2393057	-0.14600395	-0.032195989	1.4003887	-0.064954445	-0.066794351	1.0374467	-0.075992882	0.088362366	-1.3840613	0.7111066	0.08226373	-0.45629582	-0.034210358	0.050475579	-0.85463083	-0.044678472	0.055837207	-1.1938658	-0.033595644	0.082297392	-1.3865613	-0.069378689	0.000573106	-1.4354705	-0.053608149	0.16404727	-1.6096375	-0.057416007	0.15657468	-0.85955691	0.016748387
74	0.012528636	0.027362246	-1.2728289	-0.048549771	0.01276398	0.78729182	-0.1025094	0.032960288	-1.0919493	-0.080949992	0.040482316	-1.4055054	-0.007122399	-0.023666447	0.033237394	0.000694518	0.059975892	-1.2366098	-0.12792043	-0.033992875	1.4039493	-0.054126326	-0.065417916	1.0400077	-0.068733662	0.086503871	-1.3846134	0.70061862	0.08661852	-0.45445502	-0.029893946	0.049308158	-0.85422373	-0.03148267	0.05671845	-1.195922	-0.032508478	0.081726387	-1.3697975	-0.057579551	0.008923548	-1.4481463	-0.049087454	0.15985171	-1.6168033	-0.039611232	0.15265304	-0.85981208	0.029004324
75	0.013371754	0.027205734	-1.2654587	-0.038199186	0.009328914	0.79453272	-0.087708212	0.034148224	-1.0960028	-0.061762501	0.036762949	-1.4106641	-0.024085799	-0.029733086	0.037674077	0.001113922	0.059423678	-1.2336031	-0.10996624	-0.034980804	1.4096423	-0.042791981	-0.063208647	1.0420059	-0.061275985	0.084664829	-1.3852648	0.68992895	0.090893127	-0.45320728	-0.025565773	0.048167154	-0.85365933	-0.018415514	0.057217102	-1.1983429	-0.032774676	0.081267998	-1.3532639	-0.045701209	0.01806606	-1.4590759	-0.044583872	0.15432298	-1.6238599	-0.022837915	0.14963053	-0.85853022	0.041112408
76	0.014348884	0.027535634	-1.2576326	-0.027975742	0.006559414	0.80232179	-0.072026834	0.03603648	-1.0987281	-0.042540282	0.033307575	-1.4154338	-0.03956762	-0.035906944	0.041000664	0.00134105	0.059027862	-1.2304524	-0.091784917	-0.035780318	1.4148098	-0.030760439	-0.06069088	1.0436351	-0.053467821	0.082913086	-1.3854309	0.6791001	0.095559195	-0.45255116	-0.02120854	0.047320265	-0.85286164	-0.005309247	0.057281304	-1.1993423	-0.03244698	0.080172427	-1.3368502	-0.033300247	0.028073268	-1.4673839	-0.039089788	0.14838581	-1.6307924	-0.007057827	0.14729747	-0.85681462	0.053185191
77	0.01514328	0.028360853	-1.2493228	-0.017597586	0.003617609	0.81005156	-0.055404246	0.037791207	-1.1015589	-0.023217967	0.03011827	-1.4201715	-0.054450504	-0.040185649	0.044524934	0.00052916	0.059499875	-1.2280855	-0.073317349	-0.036362085	1.4191266	-0.018199552	-0.057736982	1.0461373	-0.045289181	0.081234165	-1.3855988	0.66801649	0.10047775	-0.45231804	-0.016814781	0.046508521	-0.8519097	0.007768027	0.056989595	-1.1998416	-0.034741782	0.080284841	-1.320569	-0.020284023	0.037296161	-1.4748572	-0.03211749	0.14284623	-1.6376557	0.007638582	0.14573637	-0.85364592	0.06512285
78	0.015652027	0.029519904	-1.2406149	-0.007172242	0.000673384	0.81778115	-0.037980206	0.040409032	-1.10233	-0.003744675	0.027253849	-1.4231842	-0.068361223	-0.044211637	0.046931133	-0.000402569	0.060610592	-1.226029	-0.055177849	-0.036711182	1.4245657	-0.004897094	-0.05435976	1.0477473	-0.036743764	0.079590961	-1.3851498	0.6567775	0.10584353	-0.45274907	-0.012394977	0.045891378	-0.85076332	0.020746486	0.056465015	-1.200753	-0.032547455	0.077202782	-1.3039593	-0.006992088	0.046081036	-1.4817413	-0.024125982	0.13701832	-1.6443348	0.021540288	0.14478701	-0.85188496	0.077037908
79	0.01459071	0.031082792	-1.2315363	0.003069447	-0.001798942	0.8255285	-0.019722935	0.042877238	-1.1024724	0.014670406	0.023260055	-1.427448	-0.081608959	-0.046647899	0.048789062	-0.000871618	0.06180365	-1.2235011	-0.037159957	-0.03674566	1.4295177	0.009114988	-0.050155252	1.0474021	-0.027842809	0.077827521	-1.3847631	0.64573026	0.11226177	-0.45443505	-0.007963069	0.045501012	-0.84941822	0.033484478	0.055333987	-1.2019562	-0.033693872	0.074371822	-1.2874452	0.006595019	0.054482196	-1.488031	-0.015122749	0.13108014	-1.6507815	0.034322381	0.14441155	-0.8491928	0.088802189
80	0.012277568	0.032865178	-1.2221926	0.01384199	-0.005077239	0.83144158	-0.000711253	0.045560256	-1.1010275	0.031009378	0.017078452	-1.4299088	-0.094360374	-0.043198649	0.055297833	-0.001061535	0.063034557	-1.2204971	-0.018930502	-0.036347389	1.4330002	0.023051957	-0.043221813	1.046056	-0.01867624	0.075616345	-1.3845143	0.63462061	0.11905017	-0.45715675	-0.003515535	0.045499273	-0.84781408	0.045797162	0.052872438	-1.2026643	-0.039659888	0.073440216	-1.2713227	0.020891765	0.062932916	-1.4924955	-0.005179666	0.12522754	-1.6569483	0.045759697	0.14371711	-0.8474164	0.10020117
81	0.006069878	0.036924191	-1.2115647	0.025637222	-0.010058315	0.83498579	0.018987413	0.047912419	-1.098184	0.056692488	0.022370895	-1.4127707	-0.10599303	-0.040659614	0.060005389	-0.000927103	0.063775972	-1.2170838	-5.04E-05	-0.035545427	1.4346147	0.040150475	-0.040287156	1.0356448	-0.009116854	0.075088322	-1.3791343	0.62514406	0.13036399	-0.46231025	0.001049398	0.046227485	-0.84577644	0.058695983	0.050427087	-1.1993068	-0.049659781	0.079236157	-1.2557575	0.036252763	0.073149942	-1.492009	0.01016532	0.12489096	-1.664865	0.058109704	0.15004854	-0.83444923	0.11112463
82	-0.000745908	0.042160824	-1.3594904	-0.13731861	0.027504105	0.6983732	-0.26352987	0.013451479	-1.0554749	-0.23152679	0.10216763	-1.3617948	0.10879149	0.02623174	0.033694334	-0.001868184	0.069379114	-1.2591318	-0.32555726	-0.082003117	1.3309982	-0.18188724	-0.12288086	1.0249106	-0.14067182	0.10071186	-1.3840449	0.82038218	0.068415508	-0.43950644	-0.070541322	0.057613373	-0.86029655	-0.17673266	0.071405537	-1.1538272	-0.03645191	0.13069458	-1.5270284	-0.17233749	-0.070130616	-1.3805895	-0.11265782	0.23422018	-1.5452044	-0.19992848	0.17498806	-0.81884813	-0.11872295
83	-0.001765833	0.040925533	-1.3587384	-0.13668616	0.029346084	0.69815248	-0.26405594	0.012435929	-1.0537362	-0.23267646	0.096529812	-1.3622364	0.10834093	0.026756778	0.03130874	-0.002700373	0.069001295	-1.2592747	-0.32613352	-0.078690648	1.3306208	-0.18271786	-0.12130857	1.0245757	-0.14108032	0.099788085	-1.3842651	0.81996155	0.067858174	-0.44124794	-0.070501462	0.057340752	-0.8599593	-0.17676073	0.068172097	-1.1536583	-0.037812483	0.12864675	-1.5276171	-0.1706699	-0.072016388	-1.3802828	-0.11268566	0.23272535	-1.5445275	-0.20018981	0.17267987	-0.81896716	-0.11833528
84	-0.002566277	0.039355587	-1.3581561	-0.13598295	0.03112104	0.69787794	-0.2644774	0.011297747	-1.0518532	-0.23238187	0.091624223	-1.3640846	0.10765193	0.026833771	0.029028146	-0.003404404	0.06858322	-1.2593521	-0.32644489	-0.07543008	1.3307829	-0.18337685	-0.11935017	1.0241418	-0.14142287	0.098854713	-1.3845484	0.81952536	0.067157567	-0.44293001	-0.070395924	0.057006259	-0.85968214	-0.17688034	0.065206744	-1.1546248	-0.03969197	0.12680657	-1.5281838	-0.16879494	-0.073799752	-1.3801247	-0.11262118	0.23110096	-1.5439163	-0.20049375	0.17034368	-0.81897128	-0.11836017
85	-0.003113036	0.037473783	-1.3577386	-0.13521595	0.03286054	0.69772333	-0.26476279	0.009672375	-1.0500784	-0.23129316	0.086682968	-1.3657825	0.10677202	0.026678668	0.026917612	-0.003998392	0.068148255	-1.2593778	-0.32641849	-0.072280169	1.3313948	-0.18387637	-0.11700077	1.023562	-0.14172657	0.097907208	-1.3848499	0.81904805	0.066279449	-0.44455111	-0.070250861	0.056635451	-0.8594498	-0.17709938	0.062403709	-1.1553115	-0.041432012	0.12465466	-1.5285304	-0.16669589	-0.075361803	-1.3802136	-0.1125039	0.22930169	-1.543447	-0.200646	0.16820002	-0.81958646	-0.11846805
86	-0.003684675	0.035372704	-1.3575454	-0.13438818	0.034569338	0.6976825	-0.26496035	0.007829948	-1.0481552	-0.22964466	0.081547357	-1.3670149	0.10574146	0.02655541	0.024944728	-0.004492798	0.067690149	-1.2593573	-0.32619092	-0.069204256	1.3322448	-0.18416207	-0.11420537	1.0229939	-0.14197141	0.096950106	-1.3852018	0.81847554	0.065180846	-0.44607866	-0.070070833	0.056231689	-0.85926104	-0.17740178	0.059743952	-1.1560302	-0.042421542	0.12198873	-1.5284774	-0.16436137	-0.076587498	-1.3806784	-0.11235727	0.22730528	-1.5431634	-0.2007499	0.16608407	-0.82022786	-0.11854665
87	-0.004894498	0.03309292	-1.3576742	-0.133503	0.036255166	0.69772452	-0.26497483	0.005321947	-1.0465682	-0.22768438	0.076052636	-1.3672225	0.10445275	0.025616121	0.023199191	-0.004874383	0.067175835	-1.2592747	-0.32583147	-0.066172779	1.3333091	-0.18426499	-0.11098161	1.0223566	-0.14214002	0.095992349	-1.3856294	0.8176682	0.06380035	-0.44741273	-0.069884866	0.055799585	-0.85906625	-0.17777628	0.057176143	-1.1567366	-0.04303284	0.11906137	-1.5281111	-0.16189787	-0.077837139	-1.3812267	-0.11219215	0.2251025	-1.5430833	-0.20080423	0.16398972	-0.82091463	-0.11874066
88	-0.005462203	0.03039268	-1.357878	-0.13255706	0.037903525	0.69798166	-0.26486996	0.002493581	-1.0449727	-0.22480927	0.070687138	-1.3676665	0.10303835	0.024861179	0.021554483	-0.005051096	0.066563964	-1.2590718	-0.32537696	-0.063167512	1.3346008	-0.18412854	-0.10730334	1.0218225	-0.14228028	0.095015511	-1.3860598	0.81674147	0.062211815	-0.4486306	-0.069687121	0.055333745	-0.8588677	-0.17821613	0.054605115	-1.1572548	-0.044030804	0.11610951	-1.5276735	-0.1591724	-0.078921869	-1.3821234	-0.11209834	0.22269569	-1.5434595	-0.20082445	0.16189876	-0.82162273	-0.11908305
89	-0.005156836	0.027391013	-1.3581641	-0.1315614	0.039548106	0.69826281	-0.26469293	-0.000620456	-1.0432359	-0.22129056	0.065212265	-1.367524	0.10144781	0.024294419	0.01991692	-0.005070451	0.065924428	-1.2587937	-0.32494879	-0.060115729	1.3358924	-0.18374836	-0.10318694	1.0213977	-0.14239807	0.094011806	-1.3864869	0.8157903	0.060443509	-0.44979885	-0.069480255	0.054835543	-0.85865694	-0.17873509	0.052116446	-1.1578245	-0.045591958	0.11310962	-1.5272819	-0.15639238	-0.080394253	-1.3826956	-0.112014	0.22013317	-1.5441691	-0.20106922	0.15971723	-0.82185477	-0.1195893
90	-0.004500217	0.024195176	-1.3586498	-0.13045543	0.041020393	0.69887936	-0.26425683	-0.00426149	-1.0419395	-0.21692273	0.059851151	-1.3679925	0.099628069	0.023544792	0.018351369	-0.005021583	0.065261692	-1.2584807	-0.3245053	-0.056982249	1.3368157	-0.1830501	-0.098646566	1.0212512	-0.14245479	0.092999585	-1.3869681	0.81482446	0.058475915	-0.45091891	-0.06926427	0.054310966	-0.8584336	-0.17933799	0.049748588	-1.1585224	-0.047059935	0.10986632	-1.5267378	-0.15395616	-0.082337253	-1.3822509	-0.11185092	0.2173927	-1.5449399	-0.20129193	0.15760371	-0.82216752	-0.12013618
91	-0.004394076	0.020970853	-1.3566819	-0.1295716	0.041567888	0.69919527	-0.26389247	-0.006253799	-1.0413438	-0.21419363	0.055487514	-1.3683741	0.099455386	0.022710262	0.015890779	-0.004988878	0.064807996	-1.2583511	-0.32463288	-0.053654701	1.3372803	-0.18135022	-0.095380917	1.0204177	-0.14189467	0.09173888	-1.3871922	0.81424165	0.057292406	-0.45217887	-0.069009304	0.053937417	-0.85820019	-0.17943661	0.047168419	-1.1596082	-0.047746282	0.10746121	-1.5265892	-0.15168586	-0.084696569	-1.3822569	-0.11213502	0.21535566	-1.545243	-0.20118274	0.15596403	-0.82226419	-0.12036657
92	-0.004455497	0.017925112	-1.3546857	-0.12853691	0.042083524	0.69976604	-0.26343659	-0.00835345	-1.0408384	-0.21127966	0.050997708	-1.369058	0.099165551	0.022066241	0.013442072	-0.005014163	0.064324379	-1.2582365	-0.32452139	-0.050250649	1.3376244	-0.17946811	-0.091885544	1.0194892	-0.14122023	0.090546466	-1.3874698	0.81378585	0.056092236	-0.45369676	-0.068726897	0.053585142	-0.85793006	-0.17941245	0.044674106	-1.1608672	-0.047992397	0.10474639	-1.5262252	-0.14954355	-0.087097831	-1.3819196	-0.11234996	0.21323995	-1.5455346	-0.2011545	0.15421316	-0.82246059	-0.12014912
93	-0.003907451	0.015079583	-1.3525442	-0.12740183	0.042606302	0.70056617	-0.26290351	-0.010574682	-1.0403572	-0.20817181	0.046362136	-1.3699507	0.098773636	0.021505138	0.011080932	-0.005097804	0.063828938	-1.2581402	-0.32412019	-0.046983346	1.3384566	-0.17744605	-0.088203512	1.0183824	-0.14040948	0.089495189	-1.3878355	0.81322312	0.054847114	-0.45531958	-0.068402432	0.053248391	-0.85764194	-0.17925255	0.042230617	-1.1621698	-0.04806105	0.10181152	-1.5258234	-0.14717565	-0.089218326	-1.3819824	-0.11245352	0.21103491	-1.5456889	-0.20115983	0.15236488	-0.82281077	-0.11909437
94	-0.00365594	0.01241055	-1.350391	-0.12615636	0.043179326	0.70151991	-0.26223752	-0.012973831	-1.0400547	-0.20484647	0.041610535	-1.3710914	0.098271459	0.021258077	0.008853571	-0.005223025	0.063328825	-1.258057	-0.32349491	-0.044078264	1.3400049	-0.17547555	-0.084427856	1.0166996	-0.13950893	0.088558763	-1.3882277	0.81257194	0.053560842	-0.45706204	-0.068015099	0.052912399	-0.8573845	-0.17890491	0.039913896	-1.1636419	-0.047975719	0.098687932	-1.5254062	-0.14454553	-0.091224521	-1.3821667	-0.11249187	0.20876135	-1.5458479	-0.20107029	0.15049225	-0.82344735	-0.117291
95	-0.003891338	0.009904368	-1.3482727	-0.12477973	0.043805342	0.70260805	-0.26143005	-0.015579631	-1.0399529	-0.20144039	0.036535557	-1.3712544	0.097622335	0.02140606	0.006804972	-0.005368638	0.062820047	-1.2579787	-0.32265726	-0.041363522	1.3418455	-0.17333081	-0.08045169	1.0149542	-0.13851765	0.087754101	-1.388654	0.81175536	0.052209783	-0.4588916	-0.067561343	0.052573781	-0.85718042	-0.17854229	0.037461538	-1.1647874	-0.048379228	0.095453337	-1.5251427	-0.1417211	-0.09278933	-1.383036	-0.11249431	0.20642886	-1.5461221	-0.20099127	0.14857508	-0.82423937	-0.11532529
96	-0.003811691	0.007582315	-1.3460445	-0.12319757	0.044503119	0.70375109	-0.26053858	-0.018472483	-1.0398518	-0.19766717	0.031599287	-1.3725982	0.096888945	0.021026881	0.004785484	-0.005502614	0.062291015	-1.2578924	-0.32156616	-0.038640734	1.3437165	-0.17094231	-0.076222077	1.0132865	-0.13749635	0.08694119	-1.3890182	0.81064916	0.050762542	-0.46073875	-0.067064077	0.052248977	-0.85695779	-0.17808731	0.034971882	-1.1658288	-0.049185067	0.092063308	-1.5250067	-0.1389046	-0.093577042	-1.3850379	-0.1124435	0.20404156	-1.5465156	-0.20126942	0.14635684	-0.82478893	-0.11314732
97	-0.003244386	0.005487996	-1.3436799	-0.12147915	0.045229632	0.70506626	-0.25942108	-0.021626351	-1.0402249	-0.19431637	0.025396116	-1.3711387	0.096002229	0.02086637	0.002874524	-0.005630855	0.061739985	-1.2578	-0.32020226	-0.035850447	1.3456006	-0.16825914	-0.071723796	1.0117899	-0.1364256	0.086134471	-1.3893428	0.80930847	0.049229816	-0.4626365	-0.066520363	0.05193343	-0.85670763	-0.1774589	0.032582488	-1.1669893	-0.050151017	0.088482283	-1.5249459	-0.13566491	-0.09462449	-1.3866019	-0.11228536	0.20157175	-1.5467761	-0.20176072	0.14380772	-0.82519817	-0.11039025
98	-0.002727929	0.003597136	-1.3412801	-0.11968617	0.045973785	0.70661175	-0.2579776	-0.024738207	-1.0414569	-0.19010191	0.020264536	-1.3726574	0.095064886	0.020444434	0.001018956	-0.005739398	0.061165415	-1.2576983	-0.31857184	-0.032960419	1.3474911	-0.16510813	-0.067013085	1.0108091	-0.13529906	0.085337698	-1.3896302	0.80758578	0.047606062	-0.46444833	-0.065914385	0.051617764	-0.8565039	-0.1766853	0.030286634	-1.1682382	-0.05126337	0.084699683	-1.5249795	-0.13217628	-0.09548603	-1.3884475	-0.11205319	0.19897658	-1.5467476	-0.2018439	0.14157444	-0.82628471	-0.10679232
99	-0.002724933	0.00463677	-1.3348693	-0.11106707	0.048652321	0.7142629	-0.24503426	-0.027421409	-1.0434541	-0.17702353	0.008354766	-1.3777331	0.084093377	0.01521315	-0.004488346	-0.006053305	0.059575934	-1.2566525	-0.30644816	-0.024557954	1.3559692	-0.15803517	-0.058871899	1.0089293	-0.1278069	0.08367078	-1.3891248	0.80022013	0.04584524	-0.47080788	-0.061798293	0.049765375	-0.85607761	-0.1614809	0.028877769	-1.1738775	-0.052126311	0.078304306	-1.5111635	-0.1199213	-0.09165056	-1.3949914	-0.10815234	0.1912771	-1.5502855	-0.1889863	0.13646293	-0.83584893	-0.092177473
100	-0.003732285	0.006924938	-1.3308278	-0.10568364	0.050271228	0.72195745	-0.2338164	-0.026116123	-1.0455881	-0.1688448	0.002611923	-1.3803184	0.074071467	0.01222253	-0.008401893	-0.006207291	0.058701754	-1.2556581	-0.29537588	-0.019325925	1.3618453	-0.15348664	-0.055940058	1.0081661	-0.12174473	0.082293503	-1.3880231	0.79414219	0.04554015	-0.47479433	-0.058342766	0.048287962	-0.85557657	-0.14833963	0.028458612	-1.176882	-0.052480318	0.075460576	-1.4989512	-0.11159567	-0.086687915	-1.3997356	-0.1048295	0.18621238	-1.5541692	-0.17698304	0.1313142	-0.83955866	-0.081613608
101	-0.00465043	0.009008861	-1.3266411	-0.097714797	0.050988551	0.7269544	-0.22261658	-0.025806274	-1.0460002	-0.16096807	-0.001944001	-1.3815248	0.064719968	0.009065988	-0.011478879	-0.006426522	0.057955928	-1.2546451	-0.28378633	-0.014700711	1.3686181	-0.14828375	-0.053360336	1.0073168	-0.11563534	0.081345253	-1.3873017	0.78776473	0.044992786	-0.47866851	-0.054910213	0.046873391	-0.85473371	-0.13635121	0.027263554	-1.1793225	-0.054150365	0.071704745	-1.4886303	-0.10404921	-0.080706477	-1.4047191	-0.10176954	0.18101707	-1.5580236	-0.1648275	0.12778541	-0.84460366	-0.070933588
102	-0.006307706	0.010448327	-1.3224512	-0.090041488	0.05107265	0.73241442	-0.21125071	-0.025213419	-1.046445	-0.15331981	-0.004921025	-1.382151	0.05574796	0.006238104	-0.013614207	-0.006821295	0.057326436	-1.2536544	-0.27091175	-0.009688198	1.3722482	-0.14248836	-0.051127605	1.0062951	-0.1095534	0.080644436	-1.3868122	0.78087223	0.044233862	-0.48200652	-0.051270161	0.045502231	-0.85426956	-0.1255603	0.025980707	-1.181998	-0.056161843	0.067188472	-1.4796368	-0.094587199	-0.07743001	-1.408697	-0.098658808	0.17559622	-1.5614514	-0.15292007	0.12477057	-0.84947503	-0.060080849
103	-0.007826463	0.01176861	-1.3181098	-0.082431562	0.050599799	0.73812348	-0.19998527	-0.023925994	-1.0482177	-0.1459762	-0.006087812	-1.3827983	0.047035154	0.004214333	-0.015278632	-0.007173163	0.056827214	-1.2526108	-0.25730473	-0.005090135	1.3757911	-0.13604276	-0.049339138	1.0053861	-0.10366487	0.079617023	-1.386101	0.77349162	0.043258414	-0.48468426	-0.047719974	0.044200394	-0.853172	-0.11593157	0.02398481	-1.1842119	-0.057355177	0.062342916	-1.4714884	-0.086249873	-0.072605126	-1.4131978	-0.095602907	0.17003554	-1.5649029	-0.14117227	0.12206632	-0.85354555	-0.049351167
104	-0.009279609	0.012939242	-1.3136187	-0.075478129	0.049704775	0.74495429	-0.18889841	-0.022059914	-1.0513234	-0.13892367	-0.00593075	-1.3822161	0.038618755	0.002933912	-0.0165316	-0.007561109	0.056454647	-1.2515409	-0.24279727	-0.000605802	1.3783278	-0.12908839	-0.047830228	1.003871	-0.097801678	0.078844421	-1.3856262	0.76591641	0.042015489	-0.48751858	-0.043967422	0.0429749	-0.85226274	-0.10746524	0.021040736	-1.185758	-0.056978118	0.057458222	-1.4640129	-0.077504434	-0.068268284	-1.4175189	-0.093114667	0.16454799	-1.5690947	-0.12990072	0.12017335	-0.85836172	-0.038612895
105	-0.011265871	0.013784914	-1.3091005	-0.067961477	0.048067309	0.75123823	-0.17770664	-0.020006975	-1.054455	-0.13210063	-0.005201368	-1.3792276	0.030495573	0.003236951	-0.018334588	-0.008043444	0.056199007	-1.2504687	-0.22752631	0.00381118	1.3802993	-0.12179331	-0.04630224	1.0009148	-0.092117675	0.07776197	-1.384944	0.75797796	0.0405287	-0.49012172	-0.040543262	0.041805096	-0.85028368	-0.10026315	0.018794527	-1.1882468	-0.056680433	0.051961608	-1.4577948	-0.069298051	-0.063339978	-1.4220456	-0.090816446	0.15897043	-1.5733808	-0.11858157	0.11846637	-0.86167222	-0.027428197
106	-0.012771389	0.01456051	-1.3043374	-0.060665552	0.045683987	0.75806201	-0.16632158	-0.017899809	-1.0571467	-0.12556472	-0.001747356	-1.3772204	0.022711026	0.004183842	-0.019439822	-0.008549412	0.056070853	-1.2493659	-0.21171133	0.00765924	1.3828211	-0.11400723	-0.0449498	0.99735689	-0.0867007	0.076056652	-1.3838121	0.74975491	0.038817756	-0.49294111	-0.037084531	0.040679172	-0.84814137	-0.094254032	0.016519809	-1.1909233	-0.056699473	0.045840889	-1.4528381	-0.060461953	-0.059089527	-1.426149	-0.088604674	0.15324274	-1.5776384	-0.10731928	0.11681759	-0.86371237	-0.015730049
107	-0.014060006	0.01491898	-1.2993829	-0.052172881	0.043273393	0.76341188	-0.15480842	-0.016071374	-1.0588644	-0.11936249	0.001502716	-1.3724891	0.01530005	0.004723338	-0.019204548	-0.009118078	0.05606284	-1.2482493	-0.1951203	0.010569277	1.3853748	-0.10548605	-0.044143762	0.99411714	-0.081445023	0.074134722	-1.3825493	0.74108309	0.036877148	-0.49522808	-0.033603135	0.039592165	-0.84578878	-0.089407332	0.013864181	-1.1934555	-0.055819836	0.039421722	-1.448841	-0.052075308	-0.054386839	-1.4305514	-0.086529329	0.14735775	-1.581924	-0.096362062	0.11556678	-0.86551505	-0.004648015
108	-0.014680954	0.014589717	-1.295539	-0.046839323	0.038393985	0.7640835	-0.14879788	-0.00957208	-1.0571746	-0.11238277	0.003588433	-1.3676167	0.011493842	0.007847881	-0.011729341	-0.009428309	0.056957368	-1.2479758	-0.18629234	0.008657247	1.384197	-0.099929914	-0.04337896	0.99285346	-0.078295477	0.074395917	-1.3810894	0.73757976	0.046023581	-0.49423817	-0.032844886	0.041181799	-0.8452273	-0.08231236	0.016402345	-1.1895763	-0.057577077	0.044306144	-1.4410421	-0.050961297	-0.04663039	-1.4296622	-0.079466075	0.14722574	-1.5857215	-0.088702053	0.11921998	-0.86067998	0.000138337
109	-0.01559058	0.01406838	-1.2918745	-0.041783582	0.034056392	0.76515663	-0.14246239	-0.003123952	-1.0572555	-0.10519025	0.007283508	-1.3654547	0.006728898	0.009086652	-0.004584726	-0.009689999	0.057748977	-1.2475332	-0.17752644	0.007745822	1.3825877	-0.094214611	-0.0425785	0.99186188	-0.075338699	0.074079238	-1.3794459	0.73399931	0.054489601	-0.49470657	-0.031967238	0.042494342	-0.84457588	-0.075252697	0.019573975	-1.1869448	-0.060702607	0.048155647	-1.4329627	-0.048154715	-0.039620224	-1.4280698	-0.071934	0.14575697	-1.5880615	-0.081185952	0.12228027	-0.85629481	0.004785162
110	-0.016244048	0.01349545	-1.2882028	-0.036986057	0.030214077	0.76663208	-0.13553166	0.001958353	-1.0557331	-0.098045751	0.00971455	-1.3635681	0.001611435	0.008727033	0.002115235	-0.009962683	0.058456413	-1.2469916	-0.16885842	0.007428403	1.3809123	-0.088474199	-0.041514024	0.99071115	-0.072469614	0.073553868	-1.3779067	0.73006022	0.062271923	-0.49459475	-0.030931838	0.043574065	-0.8439393	-0.068455271	0.021278597	-1.1839657	-0.064914539	0.050895914	-1.4246103	-0.042960618	-0.033470906	-1.4251448	-0.064736724	0.1434776	-1.5898839	-0.074016824	0.12393489	-0.85210955	0.009370356
111	-0.01665372	0.013034399	-1.2844948	-0.032123409	0.027155789	0.76806319	-0.12813245	0.006275818	-1.0541593	-0.090906389	0.011187576	-1.3627421	-0.004200479	0.007871441	0.007618656	-0.010268979	0.05907993	-1.2463665	-0.16049768	0.006653306	1.3807141	-0.082595527	-0.04042675	0.98979759	-0.06974636	0.072737634	-1.3764117	0.72602963	0.069207974	-0.49594536	-0.029731667	0.044440188	-0.8433311	-0.061710391	0.022957075	-1.1816652	-0.068742439	0.052942768	-1.4156412	-0.039473426	-0.025973178	-1.4255315	-0.057996638	0.14110076	-1.5922016	-0.067356855	0.12405658	-0.84829515	0.013801611
112	-0.017560594	0.012314286	-1.2810391	-0.027098598	0.025041847	0.76924646	-0.12031188	0.010142613	-1.0532809	-0.083728403	0.011519257	-1.3625627	-0.01098731	0.006778026	0.011702559	-0.010669077	0.059579819	-1.2456514	-0.15227389	0.006154299	1.381023	-0.076654181	-0.03914218	0.98885101	-0.06707944	0.071776919	-1.3750725	0.72179037	0.075415164	-0.49754915	-0.028461693	0.044997785	-0.84252077	-0.055388879	0.023063416	-1.1790509	-0.071324214	0.054518335	-1.4058081	-0.034791328	-0.018761098	-1.4259428	-0.051555041	0.13826452	-1.5944202	-0.061154798	0.12312923	-0.84500027	0.018224711
113	-0.018347874	0.011594345	-1.2776115	-0.02217868	0.023538463	0.77065355	-0.1120578	0.013749364	-1.0532792	-0.076517239	0.010644765	-1.3619525	-0.018953815	0.005580644	0.014277121	-0.011303497	0.059869595	-1.2448522	-0.14414179	0.006201657	1.3813905	-0.070635758	-0.037674844	0.98791414	-0.064378448	0.070769124	-1.3739569	0.71736634	0.08094433	-0.49937007	-0.027107764	0.045259368	-0.84155482	-0.048969269	0.023598086	-1.1773896	-0.074285969	0.055147275	-1.3955256	-0.028572591	-0.011973342	-1.4259647	-0.045424294	0.13526316	-1.5970292	-0.054917965	0.12235673	-0.8426351	0.022629766
114	-0.019642131	0.010589189	-1.2744327	-0.017225483	0.022852018	0.77200013	-0.10314962	0.014625438	-1.049349	-0.069297813	0.008729374	-1.3610351	-0.028202875	0.004447938	0.015326889	-0.012214893	0.05994666	-1.2440137	-0.13612953	0.006673743	1.381979	-0.064580061	-0.035954446	0.98684847	-0.061772253	0.0695327	-1.3729318	0.71240836	0.085850179	-0.50020742	-0.025696998	0.045213435	-0.840415	-0.042564072	0.023877641	-1.176362	-0.078687213	0.054754816	-1.3850733	-0.021234689	-0.005431233	-1.4260103	-0.039615158	0.13194491	-1.599858	-0.048801456	0.12106752	-0.84102285	0.027259702
115	-0.021185342	0.009528693	-1.2713765	-0.012300793	0.022877926	0.77342993	-0.09388867	0.015639918	-1.0473933	-0.062187847	0.00576428	-1.3595977	-0.038613971	0.003343188	0.014979327	-0.013030598	0.059985589	-1.2430334	-0.12817958	0.007356763	1.383127	-0.058446284	-0.034060549	0.98579729	-0.059331737	0.067989916	-1.3719485	0.70726883	0.0899866	-0.50169426	-0.024035318	0.044998605	-0.83938801	-0.036530413	0.023004649	-1.1752229	-0.08256916	0.05369167	-1.3739376	-0.013254433	0.001214667	-1.426803	-0.034090303	0.12818073	-1.6026425	-0.042964242	0.11887896	-0.84003592	0.0312206
116	-0.023742514	0.01931788	-1.2576009	-4.41E-05	0.011912733	0.77673739	-0.068054676	0.028381381	-1.0496855	-0.033872657	0.012625388	-1.3612511	-0.055023238	0.002100839	0.023412326	-0.016243584	0.061039161	-1.236789	-0.092886716	0.002724966	1.3840041	-0.036560364	-0.033852033	0.98321658	-0.046944838	0.06454917	-1.3650913	0.68922842	0.11056514	-0.50481147	-0.018772615	0.045463413	-0.83625251	-0.016192334	0.025771748	-1.1693964	-0.081466347	0.066414155	-1.3529332	0.006644688	0.02332201	-1.4275552	-0.020763127	0.13040569	-1.6108911	-0.029193981	0.1263984	-0.83371961	0.042977788
117	-0.022672905	0.018361866	-1.2600216	-0.00122701	0.013223667	0.77606547	-0.070092998	0.027293557	-1.0492905	-0.0387775	0.013810338	-1.361832	-0.054148462	0.002511181	0.022069577	-0.016114937	0.060852364	-1.2374084	-0.096385062	0.003253625	1.3834395	-0.038768124	-0.033872835	0.98338097	-0.048275124	0.064782336	-1.3657309	0.69117647	0.10884499	-0.50446343	-0.01926855	0.045366518	-0.8364554	-0.018246945	0.024927992	-1.1698366	-0.081771597	0.0654829	-1.3547263	0.004921015	0.021048369	-1.4271153	-0.021840839	0.129702	-1.6100814	-0.030377565	0.12490709	-0.83444965	0.041652296
118	-0.021796832	0.017286588	-1.2621142	-0.002327444	0.01455179	0.77546185	-0.072134487	0.026173463	-1.0488328	-0.043040186	0.014276979	-1.3620806	-0.053344525	0.002671681	0.020754833	-0.015958408	0.060687061	-1.2380406	-0.099828541	0.003865517	1.3827575	-0.040907536	-0.03382048	0.98354763	-0.049546402	0.065031581	-1.3664659	0.69305289	0.10702967	-0.50422037	-0.019757548	0.045274992	-0.83665079	-0.02022573	0.024173122	-1.1703712	-0.082215734	0.064332284	-1.3563496	0.003327975	0.018853618	-1.4266819	-0.022957571	0.12896784	-1.6093959	-0.031480495	0.12345893	-0.83523929	0.040410381
119	-0.021217693	0.01610906	-1.2639112	-0.003350392	0.015919447	0.77495408	-0.074167341	0.025004653	-1.0483072	-0.046661887	0.01401161	-1.3620378	-0.052613769	0.00286753	0.019458523	-0.015765034	0.060537208	-1.2386839	-0.10328022	0.004556981	1.3822947	-0.042978868	-0.033717774	0.98357403	-0.050789185	0.06528461	-1.3672316	0.69481534	0.10508426	-0.50401688	-0.020240204	0.045186006	-0.83683902	-0.022138493	0.023506468	-1.1709428	-0.082748502	0.062925026	-1.3577936	0.001856032	0.016732415	-1.4262847	-0.02404906	0.12820882	-1.6087408	-0.032572791	0.12205178	-0.83596581	0.0392817
120	-0.020967742	0.014824734	-1.2654202	-0.00429749	0.017344555	0.77454615	-0.076185226	0.02376437	-1.0476556	-0.049652621	0.013014954	-1.3620186	-0.051949229	0.002934609	0.018189743	-0.015526105	0.060396392	-1.2393366	-0.10674203	0.00534432	1.3819715	-0.044983629	-0.033536449	0.98360801	-0.052068062	0.065501213	-1.3679221	0.69651914	0.10304867	-0.50394434	-0.020712432	0.045085199	-0.83703363	-0.02399737	0.022915933	-1.1715	-0.083406657	0.061276235	-1.3590664	0.000470356	0.014694004	-1.4261354	-0.025111122	0.12742417	-1.6081082	-0.033575691	0.12069632	-0.83675921	0.038239159
121	-0.021044323	0.013427392	-1.2666359	-0.005175126	0.018853514	0.77431506	-0.0781864	0.022309838	-1.0469617	-0.051998977	0.011284374	-1.3612823	-0.051351123	0.002886096	0.016948666	-0.015234593	0.060259897	-1.2399962	-0.11023755	0.006239942	1.3818172	-0.046931613	-0.033268403	0.98364872	-0.053348463	0.065690763	-1.3686166	0.69806707	0.10084681	-0.50384563	-0.021173386	0.044961918	-0.83724254	-0.02582146	0.02237235	-1.1719856	-0.08419843	0.059377391	-1.3601701	-0.000825305	0.012746296	-1.4262176	-0.026143255	0.12661278	-1.6074945	-0.034582078	0.11938477	-0.83748621	0.037281629
122	-0.021615677	0.011930849	-1.267592	-0.0059754	0.02046008	0.77414399	-0.080182776	0.020521339	-1.0465235	-0.053747702	0.008783956	-1.3601174	-0.050832946	0.002910427	0.015720366	-0.014872944	0.060123324	-1.2406522	-0.11379162	0.007267567	1.381816	-0.048823487	-0.032902151	0.98377258	-0.05457516	0.065891072	-1.369399	0.69944686	0.098477721	-0.50369394	-0.021607194	0.044805218	-0.83749354	-0.027546152	0.02195123	-1.1726447	-0.084947966	0.057150852	-1.3610648	-0.002006543	0.010871669	-1.4264034	-0.02710369	0.12577248	-1.6068321	-0.035616063	0.1181045	-0.83811367	0.036437359
123	-0.021982515	0.010279391	-1.268119	-0.006707581	0.022181503	0.77416956	-0.08218313	0.018580753	-1.0464804	-0.054904364	0.005541118	-1.3588285	-0.050389189	0.002964699	0.014508327	-0.014461092	0.059994128	-1.2413143	-0.11739271	0.008351808	1.3822014	-0.050638005	-0.032447904	0.98404485	-0.05571764	0.066142298	-1.3702819	0.70071006	0.09598235	-0.50357252	-0.02199515	0.044628579	-0.83780324	-0.02917834	0.021657987	-1.1734151	-0.085780516	0.054657299	-1.3617781	-0.003098788	0.009102029	-1.426797	-0.028024897	0.12490406	-1.6061745	-0.036641836	0.1168524	-0.83868474	0.035671633
124	-0.024429861	0.021496059	-1.2535604	0.001346677	0.008608947	0.77846318	-0.065533318	0.030429369	-1.050774	-0.02623789	0.012877606	-1.3610057	-0.056511223	0.002348698	0.026645759	-0.016373225	0.061372988	-1.2359322	-0.087199613	0.000302708	1.38436	-0.033581026	-0.035941523	0.98318928	-0.044686668	0.064624228	-1.3640025	0.68707347	0.11352443	-0.50480771	-0.017955674	0.045770802	-0.83601242	-0.013871649	0.028199783	-1.1690902	-0.080732286	0.068100154	-1.3501714	0.008459336	0.027608415	-1.4276624	-0.018637784	0.13218677	-1.612776	-0.026984017	0.12861605	-0.83283198	0.045463782
125	-0.024699619	0.02294096	-1.252525	0.001697799	0.006685148	0.77927595	-0.065015905	0.031506576	-1.0513645	-0.024040364	0.014782717	-1.3615811	-0.057087988	0.002744778	0.028466053	-0.016405819	0.061490588	-1.2356603	-0.084943466	-0.001563214	1.3844802	-0.032783926	-0.037960615	0.98352033	-0.043787859	0.064983144	-1.3636353	0.68689704	0.11487091	-0.50430191	-0.017638737	0.0459534	-0.83596212	-0.013622168	0.02961503	-1.169013	-0.080282576	0.069154613	-1.3493642	0.008540932	0.029501611	-1.4272983	-0.017516589	0.13324432	-1.6137269	-0.026031805	0.12920713	-0.83259523	0.046498064
126	-0.025225036	0.024219496	-1.251554	0.00228162	0.004843359	0.77984607	-0.064442389	0.032542061	-1.0519484	-0.021742301	0.016450567	-1.3620658	-0.057700619	0.002988199	0.030239137	-0.016450889	0.061604071	-1.2353687	-0.082590751	-0.003283457	1.3847914	-0.031941503	-0.039837968	0.98377103	-0.042927049	0.06537468	-1.3633134	0.6865859	0.11614079	-0.50364035	-0.017318686	0.046108689	-0.83589524	-0.013299433	0.030936049	-1.1689256	-0.07991904	0.070261292	-1.3485578	0.008695871	0.031380091	-1.4271257	-0.016363507	0.13424958	-1.614663	-0.025063356	0.12970671	-0.83243829	0.047441158
127	-0.025511613	0.025294503	-1.2504997	0.003075709	0.003150021	0.7803551	-0.063826211	0.033578314	-1.05247	-0.019341515	0.017831542	-1.3625787	-0.058335319	0.003267249	0.031931408	-0.016505586	0.061712198	-1.2350565	-0.080133513	-0.00485715	1.3851973	-0.031048307	-0.041570481	0.98397642	-0.042116318	0.065797381	-1.3630064	0.6860835	0.11727248	-0.50280941	-0.01699934	0.04624106	-0.8358047	-0.012927704	0.032154709	-1.1687391	-0.079573601	0.071375325	-1.3477361	0.008875136	0.033218607	-1.4273242	-0.015180144	0.13520698	-1.6155849	-0.024113417	0.13011312	-0.83224934	0.048338693
128	-0.025788724	0.0262079	-1.249432	0.004083266	0.00159469	0.78077257	-0.063176647	0.034632109	-1.0529056	-0.016839249	0.018950718	-1.3630483	-0.058986176	0.003599102	0.033541501	-0.016579941	0.061819714	-1.2347271	-0.077571034	-0.006287429	1.385684	-0.030109491	-0.043164361	0.98410904	-0.041351814	0.066254102	-1.362721	0.68548769	0.11836382	-0.50189853	-0.016682925	0.046352763	-0.83568698	-0.012492888	0.033283334	-1.168514	-0.079246134	0.072498597	-1.3468988	0.009082299	0.034987196	-1.4279126	-0.014037912	0.13608254	-1.6166	-0.023192769	0.13042495	-0.83198655	0.04917334
129	-0.026200168	0.026982984	-1.2483913	0.005297507	0.000193089	0.78118134	-0.062515609	0.035730541	-1.0532094	-0.014240199	0.019905902	-1.3632487	-0.059674468	0.003710582	0.035127461	-0.016672326	0.061925761	-1.2343802	-0.074901186	-0.007587592	1.3862159	-0.029120376	-0.044615116	0.98419499	-0.040628172	0.066745579	-1.3624707	0.68476862	0.11939138	-0.50088567	-0.016370462	0.046444498	-0.83554089	-0.011982812	0.034336153	-1.1682872	-0.078788877	0.073542811	-1.3459818	0.009327911	0.036644176	-1.4289298	-0.012891126	0.13689427	-1.6176409	-0.022279773	0.13064426	-0.83172297	0.04997189
130	-0.026335783	0.027578456	-1.2472624	0.006723819	-0.001069315	0.78152895	-0.061819058	0.036834389	-1.0534405	-0.01153706	0.020594956	-1.3634232	-0.060439482	0.003314983	0.036701676	-0.016776107	0.062027428	-1.234013	-0.07211712	-0.008785051	1.3866994	-0.028078895	-0.045920219	0.98424506	-0.039948955	0.067272782	-1.3622457	0.6839819	0.1204122	-0.49979424	-0.016055744	0.046510264	-0.8353762	-0.011352256	0.035313006	-1.168222	-0.078323618	0.074580714	-1.3450336	0.009675715	0.038288333	-1.4300621	-0.011724729	0.13765107	-1.6186848	-0.021392152	0.13076791	-0.83139849	0.050765816
131	-0.026463944	0.028003108	-1.2461222	0.008363233	-0.002195402	0.78180432	-0.061076563	0.037932981	-1.0536197	-0.008733202	0.021062704	-1.3634689	-0.061231144	0.00292132	0.038183369	-0.016898436	0.062127773	-1.2336283	-0.069213405	-0.009888905	1.3870776	-0.026980517	-0.047074232	0.98428559	-0.039305024	0.067833044	-1.3620716	0.68320125	0.12148459	-0.49864495	-0.015744479	0.046555314	-0.83518404	-0.010614245	0.036187213	-1.1682793	-0.077865131	0.075621344	-1.3440608	0.010113141	0.040048402	-1.4311116	-0.010540744	0.13835256	-1.619735	-0.020509511	0.13079923	-0.83108306	0.051517688
132	-0.026591288	0.028244795	-1.2449731	0.010210341	-0.003166626	0.78210491	-0.060297683	0.039039679	-1.0537258	-0.005840473	0.021350831	-1.363291	-0.062006041	0.002754509	0.039623428	-0.017038282	0.062226191	-1.2332259	-0.066196918	-0.010865108	1.3874546	-0.025827881	-0.048080467	0.98430425	-0.038696323	0.068424806	-1.3619484	0.68248814	0.12262995	-0.49745446	-0.015429331	0.046573456	-0.83497536	-0.00979141	0.036938824	-1.1683902	-0.077426992	0.076675668	-1.3430685	0.010573934	0.041858003	-1.4323219	-0.009352661	0.13899052	-1.6208119	-0.019630337	0.13073955	-0.8307786	0.052214839
133	-0.026659913	0.028842477	-1.2436515	0.011124332	-0.004640849	0.7825284	-0.059794649	0.039762523	-1.0537981	-0.00373928	0.022545293	-1.3635391	-0.062664114	0.002648282	0.041097261	-0.017246703	0.062462412	-1.2325897	-0.063617349	-0.01193612	1.3878431	-0.024704726	-0.049017735	0.9843623	-0.038115446	0.068888731	-1.3618777	0.68176132	0.12413588	-0.49701157	-0.015102477	0.046693098	-0.83481067	-0.00929105	0.038112357	-1.1685983	-0.077046826	0.077684723	-1.3421061	0.01154619	0.044009198	-1.4334645	-0.008507208	0.13969332	-1.621708	-0.018355494	0.13139032	-0.83030218	0.052571721
134	-0.026821088	0.029582314	-1.2423626	0.011813579	-0.00598909	0.78323185	-0.059301529	0.040710256	-1.0539788	-0.00154216	0.023784505	-1.3638877	-0.063328497	0.002371552	0.042593807	-0.017429087	0.062711895	-1.2320448	-0.061188456	-0.013134782	1.3882619	-0.023575421	-0.050019547	0.98448551	-0.037533995	0.069409847	-1.361824	0.68116361	0.12585619	-0.49656481	-0.014759896	0.046824489	-0.8346411	-0.008730561	0.039358452	-1.1686927	-0.076656453	0.07879661	-1.341171	0.012356329	0.046268173	-1.4344989	-0.007564468	0.14039382	-1.6226735	-0.01711107	0.13207561	-0.82990944	0.053013753
135	-0.027141647	0.030369464	-1.2411689	0.012235537	-0.007180441	0.78417772	-0.05881153	0.041867513	-1.0542575	0.000688465	0.025125798	-1.3641397	-0.064007401	0.001888917	0.044101685	-0.017563472	0.06296429	-1.2315834	-0.058910277	-0.014429675	1.3886875	-0.022433113	-0.051076815	0.9847182	-0.036953665	0.06998878	-1.361783	0.68064648	0.12772326	-0.49626505	-0.014400844	0.046965174	-0.83446735	-0.008032333	0.040563326	-1.1689898	-0.076240294	0.079955801	-1.3402492	0.013027367	0.048477028	-1.4355214	-0.006555457	0.14107379	-1.6237528	-0.015908772	0.13280863	-0.82956046	0.053474791
136	-0.027578816	0.031171696	-1.2400644	0.012457781	-0.00828616	0.78517336	-0.058299989	0.043220006	-1.0547009	0.002903123	0.026642846	-1.3641073	-0.064673916	0.001457577	0.045704357	-0.017637789	0.063224167	-1.2312002	-0.056768514	-0.015803143	1.3889749	-0.021286989	-0.052215591	0.98497969	-0.036374152	0.070628069	-1.3617531	0.68005103	0.12964998	-0.49593702	-0.014011364	0.047107488	-0.83430916	-0.007190884	0.041703686	-1.1694745	-0.076003246	0.081263445	-1.3394017	0.013553367	0.050635383	-1.436264	-0.005429232	0.14176303	-1.6248723	-0.014731261	0.13361214	-0.82930154	0.054006521
137	-0.028077258	0.032027889	-1.2390134	0.012561503	-0.009421729	0.78612828	-0.057779599	0.044805542	-1.0553148	0.005213932	0.028157562	-1.3642972	-0.065347984	0.000834599	0.047375645	-0.017631195	0.063503526	-1.2308854	-0.054756086	-0.017297089	1.3891493	-0.020124948	-0.053421076	0.9853459	-0.035790358	0.071329579	-1.3617438	0.67942905	0.13168223	-0.4956139	-0.013598449	0.047262825	-0.83415425	-0.006294583	0.042922933	-1.1698182	-0.075546116	0.082554057	-1.3385056	0.013870375	0.05282896	-1.4365417	-0.004213256	0.14245315	-1.6260741	-0.013568352	0.13451211	-0.82915604	0.054590996
138	-0.028382031	0.032990925	-1.2378873	0.012537099	-0.010653169	0.78712863	-0.057244591	0.04666248	-1.05618	0.00786949	0.028887384	-1.3663727	-0.065989003	0.000140286	0.049275387	-0.01751003	0.063822351	-1.2306207	-0.052875858	-0.019000387	1.3893734	-0.018948276	-0.054738548	0.98574001	-0.035194602	0.072091788	-1.361774	0.67874628	0.13382924	-0.49516171	-0.013151227	0.047431819	-0.83401692	-0.005337715	0.044225093	-1.1700644	-0.074964091	0.083925873	-1.3375952	0.013900539	0.055171154	-1.4369844	-0.002922662	0.14314099	-1.6273813	-0.012360189	0.13547346	-0.82931942	0.055310927
139	-0.028639151	0.034177914	-1.2367103	0.012202851	-0.011741404	0.78842968	-0.056580659	0.048645936	-1.0575324	0.010391236	0.03001054	-1.3676128	-0.066558309	-0.000826762	0.051569331	-0.017187752	0.064140931	-1.230365	-0.051148344	-0.020955833	1.3898758	-0.017744813	-0.056115866	0.98629659	-0.034585897	0.072917663	-1.3618431	0.6781525	0.13628253	-0.49456924	-0.01265803	0.047606487	-0.83391523	-0.00429579	0.045572866	-1.1703045	-0.074256107	0.085530274	-1.3366827	0.013772788	0.05744537	-1.4385729	-0.001580514	0.14380592	-1.6288259	-0.01109815	0.13642591	-0.82984072	0.056174267
140	-0.028479483	0.035445429	-1.2353673	0.011507308	-0.012425865	0.79001141	-0.05579441	0.050715894	-1.0592891	0.012936166	0.031785075	-1.3679187	-0.06721063	-0.002611599	0.053583965	-0.016657496	0.064320177	-1.2301208	-0.049630828	-0.0229767	1.3908819	-0.016520325	-0.057528812	0.9870283	-0.03395918	0.073798321	-1.3619714	0.67748117	0.13900496	-0.49334136	-0.012116024	0.047761958	-0.83386016	-0.003137994	0.046895832	-1.1706251	-0.073112324	0.087060325	-1.3356649	0.013773513	0.059123091	-1.4410876	-0.000195293	0.1444203	-1.6304134	-0.009828334	0.13737544	-0.83057606	0.057247832
141	-0.025117721	0.035214901	-1.2452983	0.00037745	-0.010294709	0.78777325	-0.071681589	0.046200637	-1.0609878	-0.008897104	0.035849024	-1.3689451	-0.05312527	-0.003640999	0.049117297	-0.014629245	0.064909339	-1.2333692	-0.073737256	-0.026587768	1.3891797	-0.030842083	-0.062377915	0.98963279	-0.039182398	0.075704798	-1.3650998	0.68663549	0.13137634	-0.49062648	-0.016183559	0.048376434	-0.83742517	-0.014095518	0.046978746	-1.1728792	-0.07044366	0.086023346	-1.3484502	-0.000399337	0.051611688	-1.4382867	-0.00739098	0.14515471	-1.6251073	-0.020593362	0.14078251	-0.83347142	0.04582306
142	-0.020753324	0.031325892	-1.2570903	-0.010868178	-0.00303699	0.78497523	-0.089584991	0.044350304	-1.0598629	-0.033168733	0.037580561	-1.3708174	-0.037974015	-0.002561957	0.044015568	-0.013611452	0.064090654	-1.2367724	-0.098794028	-0.027843181	1.3866384	-0.046310533	-0.067258328	0.99089408	-0.045213558	0.076955244	-1.3676605	0.6969955	0.1222578	-0.48798001	-0.020924313	0.049294986	-0.8407293	-0.027309304	0.046932362	-1.1739161	-0.068621546	0.084615238	-1.36288	-0.014811413	0.042029783	-1.4329826	-0.016470555	0.14649652	-1.6184344	-0.033080634	0.1437427	-0.83461505	0.033351351
143	-0.018150402	0.030963209	-1.2687558	-0.021581057	0.000534676	0.78052491	-0.10674065	0.041743312	-1.0574676	-0.056312218	0.041739404	-1.3693914	-0.022021659	-0.000692169	0.041275844	-0.012479466	0.063966364	-1.2399845	-0.12327535	-0.026380986	1.3851221	-0.061944962	-0.072065338	0.99326277	-0.051657964	0.078899227	-1.3688871	0.70818555	0.11444754	-0.48548856	-0.025793647	0.050261583	-0.84380746	-0.041302793	0.048945133	-1.1732415	-0.066503599	0.085952826	-1.3777781	-0.028549248	0.029527152	-1.4288734	-0.025527624	0.14939956	-1.6114759	-0.045887504	0.14693388	-0.83561867	0.019867981
144	-0.016239744	0.031396743	-1.2806975	-0.032185476	0.003703871	0.77476078	-0.12254626	0.035540849	-1.0575981	-0.078884058	0.045922291	-1.3683242	-0.006080398	0.001660812	0.03824072	-0.011468926	0.063290514	-1.2428944	-0.14700076	-0.027485006	1.3824629	-0.077562444	-0.077979244	0.99484915	-0.058107615	0.08035779	-1.3708464	0.71955889	0.10697317	-0.48357099	-0.03081801	0.051507503	-0.84654063	-0.05563147	0.051708102	-1.1718642	-0.064580403	0.089407809	-1.3931183	-0.043525063	0.018450307	-1.4234867	-0.034540057	0.1536196	-1.6041837	-0.058977392	0.14879818	-0.8366977	0.006758031
145	-0.01482403	0.032127965	-1.2929697	-0.043002084	0.007330312	0.76864094	-0.13829584	0.030693509	-1.0563678	-0.10074741	0.050769381	-1.3664966	0.009474088	0.003162706	0.033446558	-0.010311257	0.06294027	-1.2456458	-0.17026003	-0.025684988	1.3811675	-0.093336597	-0.084057219	0.99703115	-0.064670816	0.081761837	-1.3728868	0.7304185	0.099353544	-0.48079836	-0.035884973	0.052080475	-0.84939605	-0.070398144	0.053852264	-1.1711879	-0.062019065	0.090588406	-1.4089392	-0.058873139	0.006930401	-1.4177151	-0.044171628	0.15896936	-1.5974568	-0.072351255	0.15113984	-0.83763105	-0.00681273
146	-0.015329108	0.033934902	-1.3057458	-0.054016884	0.0111789	0.7621966	-0.15356381	0.025461301	-1.055367	-0.12194973	0.05648303	-1.3635051	0.025861071	0.006500965	0.031352632	-0.008977516	0.063209318	-1.2483461	-0.19338112	-0.024236048	1.3804756	-0.10929052	-0.089882046	1.0008317	-0.071505472	0.083339654	-1.3743838	0.74162865	0.092307426	-0.47865555	-0.041045845	0.052464593	-0.85223776	-0.08591187	0.055642102	-1.17128	-0.058969259	0.091923766	-1.4252095	-0.074404977	-0.005543624	-1.4119902	-0.054643732	0.16553719	-1.5914537	-0.086276338	0.15076083	-0.83909547	-0.020676747
147	-0.015195908	0.034594819	-1.3188401	-0.065126337	0.01498032	0.7551496	-0.16840199	0.020072844	-1.0542779	-0.14309746	0.060398761	-1.364768	0.042165078	0.007954044	0.027474627	-0.007554265	0.064091906	-1.2509918	-0.21591264	-0.02738291	1.3779523	-0.12535471	-0.096526317	1.0041304	-0.078499556	0.084902562	-1.3757833	0.75249451	0.085322969	-0.47562349	-0.046382185	0.053187616	-0.85473764	-0.10180439	0.058476236	-1.1703398	-0.055990994	0.094377339	-1.4419752	-0.089974247	-0.019883212	-1.4076638	-0.065287568	0.17336285	-1.5852425	-0.10088944	0.15019669	-0.8418563	-0.034450874
148	-0.010816034	0.03389575	-1.3314692	-0.076636679	0.019294186	0.74828821	-0.18282045	0.014861141	-1.0522653	-0.16351207	0.065123059	-1.3651111	0.058825519	0.014457631	0.027484365	-0.006229288	0.065645047	-1.2534845	-0.23766264	-0.032029442	1.3745334	-0.14150353	-0.10240371	1.010249	-0.085594587	0.08642187	-1.3772984	0.76313144	0.078404151	-0.47199008	-0.051906787	0.054712668	-0.85640502	-0.11872461	0.061258588	-1.1703516	-0.052684605	0.09705922	-1.4592134	-0.10631529	-0.032765858	-1.4004483	-0.075026281	0.18258388	-1.5779072	-0.11488818	0.15350701	-0.84219265	-0.049458053
149	0.044751443	0.068193674	-1.2651402	-0.045957405	-0.049885537	0.83982784	-0.043834828	0.098832034	-1.1563722	-0.027920399	0.12144794	-1.4575069	-0.005260081	-0.073872894	0.077084102	0.015161434	0.076149747	-1.2384304	-0.069552511	-0.12479097	1.449253	-0.028577792	-0.12011068	1.0766134	-0.05281505	0.13924739	-1.4009793	0.69940466	0.10402234	-0.39001307	-0.03391283	0.062200747	-0.87408715	-0.008692476	0.12992732	-1.2136821	0.023155198	0.12350856	-1.3252143	-0.076263174	0.096504971	-1.5244044	-0.050637487	0.21060885	-1.668997	0.008216977	0.24595803	-0.88879699	0.033597317
150	0.046446074	0.06971366	-1.2655282	-0.049166635	-0.054895774	0.84201026	-0.043739956	0.1015665	-1.1585736	-0.028054778	0.1244368	-1.4591761	-0.001676522	-0.076874584	0.080957316	0.015741246	0.076559842	-1.2387562	-0.068499774	-0.13017714	1.4500265	-0.028538307	-0.12255844	1.0786457	-0.054022007	0.14167759	-1.4016511	0.69960779	0.10518699	-0.38669047	-0.033992805	0.062458873	-0.87490141	-0.008764092	0.13240117	-1.2148473	0.027120806	0.12696427	-1.3256675	-0.079525806	0.099036515	-1.5273293	-0.052109532	0.21310355	-1.6693523	0.005802367	0.25069153	-0.89046252	0.03177201
151	0.048290543	0.07133697	-1.266133	-0.052445557	-0.059690882	0.84380352	-0.04388272	0.10430604	-1.1604532	-0.028744964	0.12757112	-1.4606061	0.001969543	-0.079408042	0.08460822	0.01624552	0.077112816	-1.2390879	-0.068361983	-0.13565503	1.4508938	-0.028597716	-0.12539157	1.0801679	-0.05528453	0.14394903	-1.4023036	0.70026255	0.10640015	-0.38357762	-0.034181118	0.062711582	-0.87569243	-0.009025472	0.13500951	-1.2159839	0.030502811	0.13098218	-1.3265592	-0.083336473	0.10147097	-1.5297456	-0.053515539	0.21568307	-1.669516	0.003785451	0.25559747	-0.89100999	0.029600084
152	0.050419375	0.072934434	-1.2668637	-0.055295818	-0.065024562	0.84315097	-0.044157252	0.10691231	-1.1622909	-0.029682258	0.13107751	-1.4614425	0.005699321	-0.081286564	0.088016473	0.016787762	0.077459723	-1.2395309	-0.069097251	-0.14122799	1.4520191	-0.028968623	-0.12805493	1.081942	-0.056610387	0.14604612	-1.4029788	0.70111996	0.10725551	-0.38054308	-0.034477517	0.062950723	-0.87646294	-0.009434292	0.13765134	-1.2173594	0.034070287	0.13494031	-1.3279202	-0.08762756	0.10383645	-1.5310843	-0.055007797	0.21821009	-1.6697993	0.002066813	0.26007667	-0.89193624	0.027636953
153	0.052641749	0.074694328	-1.2678512	-0.058693688	-0.069119178	0.84383678	-0.044718873	0.1095741	-1.163673	-0.030763451	0.13494487	-1.4616249	0.009465586	-0.083137393	0.090939552	0.017314028	0.077749677	-1.2400446	-0.070691951	-0.14701089	1.453091	-0.029563103	-0.13077982	1.0836682	-0.0579593	0.14801893	-1.4036041	0.70222521	0.1078252	-0.37758756	-0.034882061	0.063172504	-0.87721413	-0.010015264	0.14049818	-1.2185844	0.037117209	0.13937524	-1.3297404	-0.092329711	0.10595836	-1.531932	-0.056490868	0.22077708	-1.6700519	0.000640852	0.26423544	-0.89305758	0.025961179
154	0.05509311	0.07649225	-1.2690092	-0.062264547	-0.072756916	0.84448624	-0.045525156	0.1122393	-1.1646659	-0.031937301	0.13911159	-1.4610939	0.013272342	-0.084853232	0.093479857	0.01782967	0.078010641	-1.2406237	-0.073185861	-0.15308541	1.4535896	-0.030368702	-0.13359205	1.0853343	-0.059361666	0.14982538	-1.4042521	0.70364183	0.10821215	-0.37474898	-0.035395242	0.063372076	-0.87794834	-0.010825403	0.14364564	-1.2193643	0.040135138	0.14396918	-1.3319983	-0.097564325	0.10764559	-1.533527	-0.057957266	0.22339194	-1.6702654	-0.000483853	0.26816598	-0.8941471	0.024368685
155	0.057578031	0.078500405	-1.27046	-0.065932661	-0.076051719	0.8447777	-0.046443664	0.11477076	-1.165656	-0.033746682	0.14348984	-1.4603466	0.01712478	-0.086356826	0.095678471	0.018329594	0.078308553	-1.2412449	-0.076536193	-0.15933542	1.4541861	-0.03135417	-0.13656063	1.0868435	-0.060864635	0.15139373	-1.4050196	0.70539802	0.10845987	-0.37205023	-0.036019895	0.063615784	-0.87864578	-0.01182919	0.14697589	-1.2199836	0.042869627	0.14888249	-1.334708	-0.10320094	0.10929806	-1.5340307	-0.059470437	0.22601764	-1.670632	-0.001207448	0.27200386	-0.89468724	0.022840623
156	0.060172096	0.080642663	-1.2721485	-0.069724925	-0.078969151	0.84483141	-0.047486074	0.1171556	-1.1667575	-0.036093041	0.1482051	-1.4593682	0.021030933	-0.087559313	0.097576499	0.018775973	0.078718059	-1.2418679	-0.080764674	-0.1658075	1.4545828	-0.032495283	-0.13974473	1.088032	-0.062299669	0.15295786	-1.4056048	0.70739532	0.10841441	-0.36940956	-0.036753867	0.063893236	-0.87930793	-0.012993293	0.15043567	-1.2206054	0.045311533	0.15411705	-1.3378723	-0.10946887	0.11038763	-1.5354089	-0.060901582	0.22873946	-1.670784	-0.001570067	0.2756325	-0.89504838	0.021314131
157	0.062881336	0.082906961	-1.2740633	-0.073648676	-0.081500016	0.84469235	-0.048776016	0.11952271	-1.1675793	-0.038606495	0.15324692	-1.4577763	0.024952145	-0.088854246	0.098976105	0.019114131	0.079222739	-1.2424768	-0.085874557	-0.17249577	1.4547485	-0.033821978	-0.14308909	1.0888458	-0.063768566	0.1544003	-1.4061369	0.70969474	0.10817377	-0.36687756	-0.037595041	0.064165175	-0.87994581	-0.014223563	0.1538384	-1.2219085	0.04831389	0.15927219	-1.3413676	-0.11612594	0.11145148	-1.5357593	-0.062251776	0.23154315	-1.6707079	-0.001716544	0.27895764	-0.89570487	0.019881653
158	0.064578429	0.083848648	-1.2758911	-0.075661242	-0.083523303	0.84486383	-0.050137255	0.12317877	-1.1687565	-0.040921737	0.15563633	-1.4556217	0.030523861	-0.090770036	0.10063078	0.019474944	0.079917744	-1.2430749	-0.090424448	-0.17905408	1.4556377	-0.034775868	-0.14669941	1.0897574	-0.065247729	0.15574794	-1.4064845	0.71212769	0.10781504	-0.36445707	-0.038119569	0.064306803	-0.88028175	-0.014631832	0.15675272	-1.2225769	0.051766794	0.16537149	-1.3453131	-0.12167565	0.11278932	-1.5361904	-0.063308656	0.23415564	-1.6710172	-0.002450261	0.28226054	-0.89588904	0.018198246
159	0.066084698	0.084819473	-1.2778392	-0.077913098	-0.085706308	0.84491867	-0.051396452	0.12685755	-1.1698498	-0.04326769	0.15806268	-1.4536723	0.035933983	-0.092652865	0.10205076	0.019758653	0.08061973	-1.2436559	-0.095196053	-0.18533184	1.4550073	-0.035854168	-0.15030538	1.0905801	-0.066908866	0.15698504	-1.4068907	0.71434152	0.10706861	-0.36207241	-0.038691241	0.064465068	-0.88060617	-0.015427385	0.15967539	-1.2231425	0.055911697	0.17046611	-1.3491374	-0.12717804	0.11372216	-1.536599	-0.064569987	0.23681104	-1.6713922	-0.003467747	0.28556249	-0.89598542	0.016260017
160	0.06741526	0.085811645	-1.2798998	-0.080365673	-0.088080265	0.84477645	-0.0525866	0.13048945	-1.1710916	-0.045810986	0.16052824	-1.4523023	0.041220263	-0.094144173	0.10346036	0.020015115	0.081252389	-1.2442584	-0.10008773	-0.19131203	1.453777	-0.037058104	-0.15389833	1.0913395	-0.068736188	0.15812345	-1.4073595	0.71641135	0.10605771	-0.35969406	-0.039310563	0.064627148	-0.88092393	-0.016582247	0.16266	-1.2236443	0.059158009	0.17529176	-1.3531587	-0.13260449	0.11436892	-1.5367761	-0.066052049	0.23951022	-1.6715178	-0.004759707	0.2888324	-0.89617932	0.01385435
161	0.068481386	0.086896546	-1.2820834	-0.083009407	-0.090590753	0.84489584	-0.053657223	0.13420457	-1.1720462	-0.048276421	0.16294035	-1.4509866	0.046377365	-0.095395155	0.10474301	0.020268869	0.081752658	-1.2449073	-0.10512885	-0.19703491	1.4525276	-0.038479004	-0.15734378	1.0923895	-0.070728466	0.1591986	-1.4078085	0.71888	0.10552769	-0.35798135	-0.039977793	0.064777687	-0.88124025	-0.018130636	0.16575539	-1.223991	0.061867636	0.17968731	-1.3572865	-0.13791567	0.11484648	-1.5363272	-0.067666687	0.24229886	-1.6712059	-0.006307771	0.29211566	-0.89619482	0.011093485
162	0.069364861	0.087997191	-1.284366	-0.085894763	-0.093252636	0.8450852	-0.054612845	0.13795723	-1.1728878	-0.050704274	0.16531675	-1.4497941	0.051410574	-0.096208766	0.10606422	0.020503568	0.082141213	-1.2455939	-0.11038032	-0.20252481	1.4512235	-0.040054195	-0.16075842	1.0934123	-0.072893545	0.16023491	-1.4081237	0.72143751	0.10506117	-0.35659808	-0.040692724	0.064901657	-0.88156158	-0.020120548	0.1689802	-1.2242589	0.064640336	0.18340427	-1.361371	-0.14313839	0.11505765	-1.5355341	-0.069269158	0.24523711	-1.6703526	-0.008093895	0.29539829	-0.8964321	0.008016387
163	0.070511624	0.088845871	-1.2867473	-0.089183636	-0.095994122	0.84545809	-0.055265885	0.14197007	-1.173099	-0.053043421	0.16766399	-1.448606	0.05625347	-0.096444592	0.10757137	0.020700706	0.082461096	-1.2463037	-0.11570581	-0.20768857	1.4489894	-0.041754857	-0.16417849	1.0943204	-0.075223573	0.1611691	-1.4085267	0.72397298	0.10448844	-0.35537913	-0.041455284	0.065028846	-0.88187647	-0.022638546	0.17234249	-1.2239648	0.066667534	0.18677379	-1.3657751	-0.1483945	0.11481159	-1.5349355	-0.071080498	0.2482504	-1.6691288	-0.010154437	0.29872313	-0.89644784	0.004422553
164	0.071208879	0.08993239	-1.2892599	-0.092193499	-0.099380255	0.84333503	-0.055760637	0.14607394	-1.1732565	-0.055330288	0.16999011	-1.4474959	0.061116703	-0.096935168	0.10847902	0.020849915	0.082746081	-1.2470242	-0.12122378	-0.21260494	1.446541	-0.043584965	-0.16759343	1.0951471	-0.077740885	0.16198878	-1.4091841	0.72652042	0.10382894	-0.35435784	-0.04226606	0.065171205	-0.88217825	-0.02556712	0.17579541	-1.222563	0.067027427	0.19017453	-1.3706292	-0.15344027	0.11451295	-1.5333494	-0.072985806	0.25139266	-1.6674519	-0.012493966	0.30210117	-0.89640504	0.000266403
165	0.071602158	0.091106415	-1.2918733	-0.095662728	-0.10271308	0.84228885	-0.056617189	0.14967844	-1.1744866	-0.0575881	0.17229754	-1.4465109	0.065792486	-0.096798383	0.10961808	0.020935915	0.083043464	-1.2477272	-0.12706858	-0.21732654	1.4440745	-0.045480721	-0.17106208	1.0957186	-0.080446862	0.16277318	-1.4096751	0.72924346	0.10340716	-0.3537907	-0.043124601	0.065298229	-0.88248008	-0.028877636	0.17934443	-1.2209044	0.066041917	0.19348861	-1.3755472	-0.15846705	0.1138541	-1.5316308	-0.074047104	0.25490856	-1.6649253	-0.015142333	0.30563134	-0.89643699	-0.004501218
166	0.069468379	0.09322422	-1.2998357	-0.10553752	-0.10722632	0.83195639	-0.063428327	0.15459205	-1.1742835	-0.065201864	0.17749834	-1.4418272	0.07570041	-0.091001533	0.10984033	0.020534076	0.084021129	-1.2493734	-0.14120913	-0.22122981	1.4353113	-0.058315866	-0.1785472	1.0930083	-0.085422404	0.16227865	-1.4086955	0.73576701	0.10178277	-0.35307688	-0.045543306	0.06523709	-0.88237268	-0.037199192	0.18256912	-1.2158595	0.063879244	0.19732523	-1.388335	-0.16813995	0.11000811	-1.5243553	-0.07840921	0.26167098	-1.655897	-0.029850662	0.30848092	-0.8862952	-0.020004733
167	0.066608876	0.09356413	-1.3049909	-0.11188601	-0.10668197	0.82342291	-0.070216723	0.15522879	-1.1721435	-0.070635848	0.1797273	-1.4383628	0.080081902	-0.084569171	0.10913616	0.020056475	0.084510446	-1.2503365	-0.14838028	-0.21943474	1.4277611	-0.068417542	-0.18136223	1.0893425	-0.087773517	0.16089068	-1.4072332	0.73959637	0.10057645	-0.35356259	-0.047059353	0.065038271	-0.88188654	-0.042662993	0.18159118	-1.2131394	0.06243778	0.19798687	-1.3967476	-0.17296159	0.10597054	-1.5187184	-0.080633312	0.26451883	-1.6489609	-0.040510342	0.30757079	-0.87768412	-0.029127071
168	0.062923372	0.093532622	-1.3097614	-0.11761057	-0.10496132	0.81478798	-0.07776621	0.1551069	-1.1690894	-0.076098084	0.18128866	-1.4352084	0.084159061	-0.077718168	0.10793998	0.019462556	0.084974609	-1.2511547	-0.15709054	-0.21756345	1.4226757	-0.077965677	-0.18292221	1.0855762	-0.090225004	0.15942152	-1.4052967	0.74354213	0.099105798	-0.35473326	-0.048580874	0.064761467	-0.88134199	-0.04868564	0.1800317	-1.2103034	0.059629787	0.1981543	-1.4048686	-0.17631668	0.10196567	-1.5116435	-0.082190715	0.26685503	-1.6417011	-0.051437858	0.30676484	-0.87251288	-0.037725963
169	0.058993317	0.093057662	-1.3141663	-0.12300076	-0.10195523	0.80623251	-0.086319372	0.15398239	-1.1656919	-0.081588179	0.18219936	-1.4323446	0.087717809	-0.07030347	0.10640771	0.018761398	0.085368544	-1.2518369	-0.16495723	-0.21447903	1.416103	-0.086922832	-0.18324821	1.0816144	-0.093146987	0.15763646	-1.4037669	0.74769515	0.09752094	-0.35668391	-0.05010999	0.064483345	-0.88070345	-0.054940674	0.17772125	-1.2068683	0.056918096	0.19842978	-1.4146744	-0.17872965	0.097497143	-1.5037521	-0.082473755	0.26852283	-1.6342893	-0.061169233	0.30459973	-0.86735141	-0.044926569
170	0.056442358	0.091690041	-1.3187937	-0.12724409	-0.097938694	0.7972973	-0.095522188	0.15208344	-1.1610553	-0.086781703	0.18237713	-1.429216	0.090915002	-0.062438015	0.1044772	0.017979816	0.085617267	-1.252445	-0.17363487	-0.21096851	1.4106765	-0.094861776	-0.1821256	1.0768549	-0.096210197	0.15573967	-1.4018521	0.75204766	0.096157387	-0.35964525	-0.051640909	0.064271286	-0.87994546	-0.06163533	0.17472401	-1.2031606	0.050845191	0.19648908	-1.4202044	-0.18041375	0.09247829	-1.4950601	-0.082430676	0.26931757	-1.6267787	-0.070055895	0.30147225	-0.86309946	-0.050964572
171	0.05609341	0.089236341	-1.3240947	-0.13075925	-0.09278547	0.78821236	-0.1060691	0.14901343	-1.1569705	-0.092096739	0.18194266	-1.4265095	0.094513223	-0.054509476	0.10163996	0.01712955	0.085698962	-1.25301	-0.18267745	-0.20678365	1.4056611	-0.1017584	-0.17957476	1.0713102	-0.099550106	0.15364492	-1.3998643	0.7565425	0.095155351	-0.36369255	-0.053165287	0.064127944	-0.87906253	-0.06888058	0.17110398	-1.1993388	0.046062976	0.19538678	-1.4295764	-0.18242909	0.08622545	-1.4859203	-0.083609633	0.26938197	-1.619029	-0.078368135	0.29745451	-0.86035997	-0.056404494
172	0.05583838	0.086294197	-1.3292406	-0.13451287	-0.086047038	0.77964169	-0.11745974	0.14507972	-1.1521472	-0.096928835	0.18068449	-1.4232928	0.097482204	-0.045942094	0.098557718	0.016202247	0.085628226	-1.2535161	-0.19186324	-0.20181257	1.4007354	-0.10905833	-0.17635883	1.0668987	-0.10301481	0.15143405	-1.3974595	0.761235	0.094077319	-0.36858711	-0.054659925	0.064127415	-0.87800276	-0.077210143	0.16717373	-1.1962148	0.039668377	0.19328266	-1.4376346	-0.18384519	0.079453208	-1.4757919	-0.086122237	0.26900277	-1.6110153	-0.084086172	0.2923612	-0.85505456	-0.062093008
173	0.053279132	0.083215289	-1.3331679	-0.13701731	-0.078370012	0.77061093	-0.12989494	0.1402106	-1.1470759	-0.1017065	0.17874098	-1.4202527	0.099982999	-0.036843412	0.095195211	0.015264304	0.085384041	-1.2541021	-0.20071463	-0.19596824	1.3952551	-0.11616305	-0.17204048	1.0628098	-0.10681418	0.14898574	-1.3951	0.76603758	0.093366452	-0.37453395	-0.056240402	0.063614525	-0.87710088	-0.085389301	0.16223742	-1.1919044	0.032852352	0.19040531	-1.4461689	-0.18533126	0.071607277	-1.4650891	-0.089110337	0.26821506	-1.6028365	-0.090672068	0.2865732	-0.85429752	-0.06612958
174	0.051397681	0.079279885	-1.3371668	-0.13872881	-0.06962426	0.76133919	-0.1429276	0.13448501	-1.1406822	-0.10676048	0.17628007	-1.4177884	0.10220815	-0.027307741	0.09142638	0.014256711	0.085042357	-1.2546322	-0.20919618	-0.18941405	1.3892014	-0.12262572	-0.16631274	1.0584984	-0.1109795	0.1463318	-1.3929086	0.77100921	0.092718214	-0.38138399	-0.057833798	0.063159145	-0.87610543	-0.094449222	0.15687105	-1.1879979	0.024296898	0.18753482	-1.4539793	-0.18709765	0.061894163	-1.4549576	-0.091754675	0.26673993	-1.5944705	-0.095752835	0.27983594	-0.85302377	-0.069460191
175	0.048808325	0.075953573	-1.3424722	-0.14181317	-0.065480083	0.75645137	-0.15091118	0.12747076	-1.1368759	-0.11055925	0.17384703	-1.4155576	0.10366436	-0.017997915	0.086257182	0.013226016	0.084816948	-1.25526	-0.21385972	-0.18361862	1.3861916	-0.13132757	-0.16462515	1.0531411	-0.11465898	0.14355877	-1.3915318	0.7765395	0.092880145	-0.38576365	-0.058931522	0.062627561	-0.87501025	-0.10095961	0.15080102	-1.1852068	0.015711959	0.18320034	-1.4645363	-0.18747088	0.053161468	-1.446919	-0.093981385	0.26373398	-1.5905942	-0.10302648	0.27377385	-0.85099638	-0.073168293
176	0.046125282	0.072109863	-1.347401	-0.14398891	-0.060319412	0.75220889	-0.1569934	0.1205675	-1.1306291	-0.11436003	0.17089392	-1.413568	0.10478868	-0.010038896	0.08060421	0.012413503	0.084461391	-1.2561107	-0.21855424	-0.17687236	1.3832347	-0.13879684	-0.16222213	1.0491809	-0.11754606	0.14059351	-1.3897665	0.7816484	0.092162438	-0.39017117	-0.059819732	0.062261567	-0.87380069	-0.10665144	0.14409645	-1.1825497	0.008164384	0.17835294	-1.4738202	-0.18724824	0.04448583	-1.4391823	-0.09474697	0.2596764	-1.5868051	-0.10944592	0.26717103	-0.84814084	-0.076962702
177	0.04133305	0.069158807	-1.3499008	-0.14477491	-0.054463752	0.74815512	-0.1628661	0.11313844	-1.1257545	-0.11823909	0.16747078	-1.4119626	0.10521518	-0.003301435	0.075084686	0.011491573	0.083989106	-1.2567359	-0.22347504	-0.16921107	1.3805404	-0.14501908	-0.15808944	1.046102	-0.11996897	0.13728663	-1.3885845	0.78618729	0.091241002	-0.39479715	-0.060515057	0.061988432	-0.87254721	-0.11175475	0.13676995	-1.18039	0.001112906	0.17345503	-1.4815978	-0.18657255	0.035631258	-1.4320388	-0.093956247	0.25511634	-1.583041	-0.11550017	0.26011097	-0.84619367	-0.079567716
178	0.036395982	0.066717103	-1.3510292	-0.14476402	-0.047645137	0.74470079	-0.16810963	0.10526396	-1.1212652	-0.12173595	0.16333096	-1.4100826	0.10510702	0.002021012	0.069532797	0.010652207	0.083383515	-1.2573617	-0.22845697	-0.16061613	1.3779178	-0.15378679	-0.14715621	1.0457591	-0.12185226	0.13363734	-1.38781	0.79006511	0.090419285	-0.39978692	-0.061155349	0.061429039	-0.87139094	-0.11662242	0.12875298	-1.1792984	-0.004848327	0.16808549	-1.4881235	-0.18534096	0.026706494	-1.4253219	-0.093907088	0.25060767	-1.5799496	-0.12110045	0.25256187	-0.84482718	-0.081541151
179	0.032031074	0.06381201	-1.3519599	-0.14343074	-0.040092103	0.74147606	-0.17235805	0.097272523	-1.1164317	-0.1256005	0.15885682	-1.4089695	0.10428055	0.006124416	0.064182438	0.009919692	0.082624584	-1.2579976	-0.23345631	-0.15107736	1.375329	-0.15292093	-0.14365651	1.0402489	-0.12295064	0.1299129	-1.3865033	0.79336852	0.089281671	-0.40501952	-0.06156256	0.061083764	-0.87013602	-0.1199277	0.12002482	-1.1771313	-0.010069297	0.1624945	-1.4932466	-0.18421319	0.017099069	-1.420004	-0.094486088	0.24588896	-1.5774826	-0.12603232	0.24453463	-0.84331483	-0.082653478
180	0.027615784	0.060857225	-1.3520845	-0.14030671	-0.032020655	0.73823154	-0.17646644	0.088316731	-1.112785	-0.12913489	0.15367895	-1.4076155	0.10251626	0.009301076	0.059228148	0.009072013	0.081775576	-1.2584577	-0.23834829	-0.14055927	1.3726124	-0.15405248	-0.13403817	1.0367557	-0.12351175	0.12585436	-1.3855619	0.79643941	0.086707555	-0.41000915	-0.061805237	0.060767621	-0.86885458	-0.12280586	0.11059522	-1.1757365	-0.015148237	0.15698437	-1.4967282	-0.1824186	0.00753398	-1.4149662	-0.094871841	0.24086495	-1.5754164	-0.13034137	0.23604059	-0.84184468	-0.082989007
181	0.02309813	0.057857737	-1.3513808	-0.13577014	-0.023345692	0.73519295	-0.17955066	0.079308473	-1.1086838	-0.13220203	0.14776948	-1.405926	0.099974535	0.011377549	0.054483216	0.008235616	0.080814868	-1.2588447	-0.24252707	-0.12887192	1.3687339	-0.1541793	-0.12204997	1.0328404	-0.12349767	0.12148052	-1.384861	0.79912347	0.083378203	-0.41499901	-0.061919719	0.060374729	-0.86757559	-0.12473095	0.10049699	-1.1742498	-0.018706607	0.15082721	-1.4991264	-0.18014601	-0.002185149	-1.4105048	-0.095202081	0.23554373	-1.5737759	-0.13433829	0.22703476	-0.84140366	-0.082554974
182	0.01853665	0.054477353	-1.3501648	-0.13182904	-0.012768175	0.73353893	-0.18145609	0.070440978	-1.1040339	-0.13526291	0.14133745	-1.4044867	0.096561514	0.012443537	0.050023083	0.007613219	0.079599477	-1.2593927	-0.24769884	-0.11649359	1.3661273	-0.15123639	-0.11039414	1.0283353	-0.12294366	0.11674676	-1.3845961	0.80095953	0.080606245	-0.42060938	-0.061886858	0.059951779	-0.86628443	-0.12573026	0.089739963	-1.1726947	-0.021010118	0.14416441	-1.5003116	-0.17761493	-0.012340587	-1.4071121	-0.095241539	0.22996162	-1.5725261	-0.13796999	0.21751353	-0.84175521	-0.081396393
183	0.012733387	0.050135016	-1.346861	-0.12270062	-0.00048958	0.73251218	-0.18132044	0.057976812	-1.0956488	-0.13926679	0.12993959	-1.4032439	0.091252945	0.01247742	0.044269487	0.006322845	0.078093067	-1.2594495	-0.25223404	-0.10211999	1.3658692	-0.14183809	-0.097990356	1.0252345	-0.12160391	0.10991617	-1.3851587	0.80165571	0.077542171	-0.42853653	-0.061485309	0.059234075	-0.86457497	-0.12375469	0.075741053	-1.1726503	-0.024760289	0.13454786	-1.4983108	-0.1711254	-0.025003709	-1.4016784	-0.094183691	0.22151926	-1.5722215	-0.13955273	0.206017	-0.84177321	-0.077665463
184	0.011833298	0.049184173	-1.345654	-0.12029565	0.001254699	0.73381752	-0.18042874	0.05423595	-1.09324	-0.14084509	0.12583949	-1.4039109	0.089787386	0.012620129	0.043025691	0.005879322	0.077776462	-1.2592182	-0.25087851	-0.10033187	1.3668969	-0.13890128	-0.097164787	1.0262052	-0.12111213	0.10825372	-1.3851025	0.80135179	0.076839618	-0.43012765	-0.061197367	0.059029188	-0.86414945	-0.12124629	0.073575653	-1.1736969	-0.026008148	0.13162546	-1.4965265	-0.16797388	-0.028034965	-1.4009804	-0.093383022	0.21895	-1.5728679	-0.13810255	0.20446762	-0.84218049	-0.075631745
185	0.011075212	0.048309922	-1.3443489	-0.11799208	0.002905366	0.7352643	-0.17934318	0.050587468	-1.0915648	-0.14190905	0.12177435	-1.4041923	0.088238895	0.012533398	0.041792475	0.0054711	0.077452235	-1.2589531	-0.24949306	-0.098032728	1.3681917	-0.13637857	-0.096117251	1.0270078	-0.12049378	0.10663442	-1.3851993	0.80097634	0.076138124	-0.43159798	-0.060860854	0.058792539	-0.86374164	-0.11855041	0.07178431	-1.1746936	-0.027129645	0.12892234	-1.4944255	-0.16437247	-0.03066425	-1.4003372	-0.09256012	0.2164005	-1.573576	-0.13639866	0.20291017	-0.84269655	-0.07329236
186	0.010461822	0.047508538	-1.3429447	-0.11572325	0.004413659	0.73679757	-0.17774971	0.047342706	-1.0902876	-0.14276166	0.11780602	-1.4044639	0.086523168	0.01231341	0.040653002	0.005112237	0.07709381	-1.2586832	-0.24782218	-0.095229656	1.369265	-0.13382991	-0.095310397	1.0276159	-0.11970641	0.10507751	-1.385287	0.80051166	0.075478435	-0.43296853	-0.060468532	0.058548987	-0.86334318	-0.11572719	0.070300393	-1.1758699	-0.028299486	0.12654828	-1.4919088	-0.16043991	-0.033123303	-1.4000309	-0.091649398	0.2138733	-1.5743341	-0.13450488	0.20134781	-0.84349102	-0.070660912
187	0.010001943	0.046759218	-1.3414463	-0.11343988	0.00575177	0.73837137	-0.17571396	0.044434574	-1.0895318	-0.14324972	0.11391077	-1.4044598	0.084672183	0.011919289	0.039574269	0.004807097	0.076685198	-1.2584218	-0.24581276	-0.091947868	1.370141	-0.13168733	-0.094099149	1.0283604	-0.11872358	0.10359575	-1.3852841	0.79995352	0.074887753	-0.43425241	-0.060022581	0.058291413	-0.86295623	-0.11256173	0.06937246	-1.1763868	-0.028569885	0.12391843	-1.4894881	-0.15608375	-0.035224136	-1.3998355	-0.090613514	0.21137905	-1.5751544	-0.13233297	0.1997771	-0.844329	-0.067738459
188	0.009661892	0.046142343	-1.3398229	-0.11121508	0.006969029	0.74004894	-0.17324392	0.041853581	-1.0894065	-0.14362544	0.11009534	-1.404663	0.082675964	0.011363063	0.03856736	0.004553151	0.076228186	-1.2581654	-0.24387805	-0.088158712	1.3715243	-0.12946929	-0.093154125	1.0289494	-0.11751112	0.10222255	-1.3849573	0.79930353	0.074357606	-0.4354465	-0.059518587	0.058031987	-0.86257774	-0.10926323	0.068780281	-1.1770238	-0.029056048	0.12170888	-1.4865594	-0.15136805	-0.037118774	-1.399915	-0.089263543	0.20904891	-1.5761647	-0.12998039	0.19820808	-0.84546661	-0.064523906
189	0.009449731	0.04563991	-1.3380874	-0.1090963	0.008095632	0.741871	-0.16982245	0.040141746	-1.0890653	-0.14359647	0.1063527	-1.4044352	0.08058209	0.010569295	0.037569668	0.004339471	0.075748809	-1.2578884	-0.24196447	-0.083858177	1.3732544	-0.12730156	-0.09229742	1.0294635	-0.11613769	0.10091121	-1.3846345	0.7985639	0.073933527	-0.4365682	-0.058962435	0.057753962	-0.862212	-0.10583698	0.068462454	-1.177901	-0.029674351	0.11992124	-1.4831774	-0.14623985	-0.03867707	-1.4001319	-0.087857433	0.20671886	-1.5771923	-0.12729646	0.19661941	-0.84651083	-0.06097855
190	0.009381537	0.045214321	-1.3362517	-0.10703979	0.009104383	0.74379826	-0.16570114	0.039042708	-1.0886104	-0.14265163	0.10278974	-1.4027243	0.078346685	0.009605375	0.036634155	0.004161872	0.075256117	-1.2575808	-0.23997363	-0.079054117	1.3751658	-0.12519616	-0.091505028	1.0299213	-0.11459194	0.099654034	-1.3843852	0.79773808	0.073598184	-0.4376086	-0.05835212	0.05746261	-0.86185747	-0.10222891	0.068495892	-1.1787775	-0.029739913	0.11803967	-1.4796908	-0.14071724	-0.039943449	-1.4005332	-0.086387299	0.2043789	-1.5782406	-0.12438682	0.19502507	-0.84773743	-0.057113845
191	0.009466547	0.044833783	-1.3343209	-0.10503025	0.009985517	0.74581766	-0.16124135	0.038175479	-1.0887485	-0.1421556	0.09922272	-1.4023416	0.075938419	0.008519458	0.03580543	0.004019605	0.074747168	-1.2572421	-0.2380276	-0.073753454	1.3773662	-0.12305897	-0.090986736	1.0301439	-0.11285151	0.098468237	-1.3840923	0.79683077	0.073387869	-0.43857652	-0.057682857	0.057173006	-0.86151141	-0.098438166	0.068891242	-1.179628	-0.02985427	0.11654824	-1.4758124	-0.13480024	-0.040917892	-1.4011186	-0.084910713	0.20197599	-1.5793065	-0.12122942	0.19342189	-0.84908903	-0.053074159
192	0.009653511	0.044480573	-1.3324069	-0.10312171	0.010241978	0.74852055	-0.15755436	0.037840359	-1.0902411	-0.14148466	0.096562132	-1.4023669	0.073947512	0.007365292	0.035677481	0.003854957	0.074544467	-1.2571279	-0.23660348	-0.068322442	1.3785113	-0.12139729	-0.090885974	1.0308546	-0.1109781	0.098053582	-1.3838432	0.79560316	0.073323272	-0.43922275	-0.057116076	0.056942433	-0.86126745	-0.095257089	0.069360025	-1.1807745	-0.029472677	0.11578429	-1.4732716	-0.1298788	-0.040463965	-1.402003	-0.083934695	0.2000652	-1.5809309	-0.11859638	0.19219895	-0.85007381	-0.050430477
193	0.009933256	0.04420818	-1.3303795	-0.10094301	0.010323186	0.75103557	-0.15375486	0.037767049	-1.0914695	-0.14013927	0.094043493	-1.4020867	0.071932465	0.006216537	0.035631478	0.003770507	0.074265502	-1.2569033	-0.23414341	-0.063499279	1.379649	-0.1194885	-0.090582848	1.0316273	-0.10910727	0.097742699	-1.3834574	0.79430908	0.073282279	-0.4398582	-0.056506682	0.056705002	-0.86107558	-0.092043623	0.069884501	-1.1819091	-0.029034989	0.11493178	-1.4705478	-0.12509686	-0.039492417	-1.4031508	-0.082845762	0.19828567	-1.5826652	-0.11606146	0.19116335	-0.85157704	-0.047731183
194	0.010307812	0.044004168	-1.328241	-0.098656371	0.010343869	0.75346941	-0.14979513	0.038335901	-1.0917782	-0.13835196	0.091632843	-1.4019072	0.069930606	0.005035373	0.035613552	0.003756836	0.073931098	-1.2565424	-0.23107478	-0.059243854	1.3813506	-0.11728865	-0.090182051	1.0323757	-0.10719881	0.097414449	-1.3833464	0.79295033	0.073291101	-0.44048801	-0.05585026	0.056474648	-0.8609336	-0.088789426	0.070537597	-1.1829021	-0.028415883	0.11385714	-1.4677234	-0.12046563	-0.037912816	-1.4045477	-0.081277952	0.19684948	-1.5845491	-0.11329141	0.19021355	-0.85280502	-0.045006659
195	0.010796224	0.043813463	-1.3260041	-0.096235901	0.01025633	0.75577956	-0.14583755	0.039334208	-1.0918696	-0.13613544	0.089318685	-1.4018577	0.067901999	0.003868026	0.035681207	0.003811436	0.073578864	-1.2560111	-0.22704035	-0.055550307	1.3832587	-0.11480401	-0.089677773	1.0331116	-0.10528209	0.097143613	-1.3832335	0.79152447	0.073307268	-0.44110659	-0.055142298	0.056267709	-0.86083883	-0.085488655	0.071222842	-1.183895	-0.027953766	0.11290876	-1.4646305	-0.11601347	-0.035842158	-1.4063127	-0.079788417	0.19539259	-1.5864363	-0.11035898	0.18937038	-0.85393381	-0.042230159
196	0.011453454	0.043503355	-1.3237003	-0.093680546	0.010036333	0.75794882	-0.14199424	0.040207133	-1.092819	-0.13337599	0.087258689	-1.4016031	0.065990455	0.00256298	0.035619054	0.003950481	0.073084481	-1.2554196	-0.22206692	-0.052388553	1.3854896	-0.11203554	-0.089241132	1.0336977	-0.10335808	0.09697143	-1.3830414	0.7900309	0.073329665	-0.44171387	-0.054385141	0.056079529	-0.86079103	-0.082193941	0.072272472	-1.1844522	-0.027373035	0.11181668	-1.4614013	-0.11168925	-0.033770651	-1.4087911	-0.078863882	0.19358388	-1.5883049	-0.1074103	0.18868949	-0.85528857	-0.039406423
197	0.012145691	0.04341675	-1.3212494	-0.090956092	0.009610353	0.75992137	-0.138138	0.041413765	-1.0936482	-0.13028927	0.085113011	-1.4018072	0.063920476	0.00140238	0.035838205	0.004195319	0.072381198	-1.2547855	-0.21569164	-0.049947288	1.3869946	-0.10897683	-0.088655129	1.0342627	-0.10141709	0.096809201	-1.38299	0.78847057	0.073385738	-0.44231102	-0.053582191	0.055900287	-0.86079115	-0.078807823	0.073107146	-1.1853244	-0.026794326	0.11071483	-1.4579598	-0.10760272	-0.03077944	-1.4113059	-0.077573009	0.19204338	-1.5902723	-0.10419573	0.18807065	-0.85632527	-0.036536802
198	0.012962531	0.043324869	-1.318705	-0.088259764	0.009319555	0.7620011	-0.13431326	0.042693403	-1.0948523	-0.12671278	0.083080672	-1.4020149	0.061823513	0.000259678	0.03614546	0.004507944	0.07179065	-1.2538687	-0.2085018	-0.048031755	1.3889717	-0.10566019	-0.087767005	1.035017	-0.099464715	0.096728131	-1.3829095	0.78684968	0.073536977	-0.44290903	-0.05274529	0.055646498	-0.86086482	-0.07539805	0.07414405	-1.1859623	-0.026335649	0.10971215	-1.4542457	-0.10364331	-0.027611738	-1.4143977	-0.076306127	0.19049338	-1.5922921	-0.10080116	0.18755899	-0.85720712	-0.033630814
199	0.013791272	0.04347343	-1.3160046	-0.085728399	0.009462463	0.76441741	-0.13048071	0.044277146	-1.0959924	-0.12288374	0.080884926	-1.4029046	0.059699576	-0.000849946	0.036542933	0.004853187	0.071311183	-1.2527281	-0.20032135	-0.046702549	1.3910551	-0.10207491	-0.086806573	1.0357435	-0.097497486	0.096714929	-1.3828155	0.78516233	0.073708676	-0.44349748	-0.051853232	0.055407438	-0.86099386	-0.071941756	0.075295545	-1.1864573	-0.026272854	0.10899997	-1.4501946	-0.099847771	-0.024021761	-1.4178879	-0.074821576	0.1891745	-1.5943652	-0.097311273	0.18717448	-0.8581503	-0.030657878
200	0.017200805	0.04376296	-1.3096004	-0.075799741	0.011572456	0.77026224	-0.1230467	0.049592674	-1.0977995	-0.11309884	0.079542913	-1.4065883	0.056780394	-0.00586343	0.040372029	0.005631175	0.070899375	-1.2504292	-0.18163669	-0.052715156	1.3953736	-0.092048891	-0.086849444	1.0392009	-0.091703124	0.097696558	-1.3831122	0.77842808	0.074896477	-0.44393438	-0.049565807	0.055669237	-0.86152852	-0.06480369	0.078346103	-1.1882578	-0.024396777	0.10912006	-1.4389557	-0.094104983	-0.010016535	-1.4286755	-0.070950732	0.18848374	-1.6007437	-0.085052215	0.18689886	-0.86120844	-0.022832552
201	0.018951384	0.045091223	-1.3058634	-0.069368213	0.01232363	0.77396005	-0.11962524	0.05244619	-1.1000742	-0.10676699	0.080801442	-1.4070933	0.05522662	-0.009497887	0.043631382	0.006100816	0.070863441	-1.2494425	-0.17274164	-0.059531622	1.3963253	-0.086210102	-0.088051163	1.0417476	-0.088144124	0.098736852	-1.3838328	0.77341205	0.076072849	-0.44333974	-0.048290398	0.056109104	-0.861938	-0.061140671	0.080524169	-1.1892939	-0.022456355	0.10966941	-1.4320509	-0.09144038	-0.00125836	-1.4355773	-0.068744659	0.18910369	-1.605042	-0.076932967	0.18728973	-0.86361235	-0.018151958
202	0.020418104	0.046638947	-1.3023411	-0.063774526	0.011715839	0.77781439	-0.1164787	0.054541595	-1.1035852	-0.100891	0.081839472	-1.4088917	0.053079501	-0.013307073	0.046378691	0.006610626	0.070754737	-1.2484922	-0.16462789	-0.065791868	1.3981752	-0.08069934	-0.08937268	1.0440526	-0.084774852	0.099981062	-1.3844621	0.76833826	0.077282161	-0.44226173	-0.047070544	0.056492656	-0.8624115	-0.057504024	0.08296451	-1.1901035	-0.021050168	0.11035248	-1.425137	-0.088744894	0.00680981	-1.441816	-0.066695519	0.18982369	-1.6093765	-0.06920559	0.18810809	-0.86595976	-0.013702722
203	0.022167541	0.047717892	-1.2988662	-0.059340101	0.010131728	0.7823416	-0.11305808	0.057619575	-1.1063619	-0.09511587	0.082861409	-1.4110609	0.050265074	-0.016924327	0.048939433	0.007098782	0.070713356	-1.247539	-0.15696184	-0.071926087	1.3990927	-0.075508393	-0.090845399	1.0460538	-0.081571266	0.10145929	-1.3850023	0.76320672	0.078524813	-0.44071776	-0.045906503	0.056864135	-0.86292756	-0.053921513	0.085643485	-1.1907182	-0.019626051	0.11077245	-1.4183236	-0.086012304	0.014166907	-1.4474207	-0.064947195	0.19053033	-1.6138443	-0.06184734	0.18945022	-0.86627507	-0.009459109
204	0.023084344	0.049682532	-1.295788	-0.055761933	0.007149609	0.78711408	-0.10973549	0.060461417	-1.1098725	-0.089242667	0.084006749	-1.4128776	0.046758845	-0.020003671	0.051734012	0.007594497	0.070673518	-1.2466018	-0.15022428	-0.077388264	1.401515	-0.070725553	-0.092276551	1.0480826	-0.078723192	0.10288211	-1.3861649	0.7580325	0.079916939	-0.43873724	-0.044800811	0.057246607	-0.86347556	-0.050411973	0.088582434	-1.191063	-0.018142648	0.11088859	-1.4116216	-0.083400339	0.020411581	-1.4529165	-0.062990323	0.19161777	-1.6181022	-0.054993592	0.19125588	-0.86614299	-0.005335395
205	0.024478039	0.051021706	-1.2926127	-0.052460488	0.002074226	0.79116011	-0.10655537	0.062846206	-1.1143329	-0.083484866	0.085125767	-1.41512	0.042627711	-0.023205165	0.054163646	0.008164174	0.070501268	-1.2457169	-0.14453106	-0.082144678	1.4054345	-0.066333808	-0.093694299	1.050095	-0.07597243	0.10464338	-1.386988	0.75280827	0.081450969	-0.43631035	-0.043766461	0.057722945	-0.86402202	-0.046931352	0.091704622	-1.191537	-0.016819013	0.11086813	-1.4049851	-0.080385461	0.026778018	-1.4567059	-0.061408095	0.19263455	-1.622546	-0.048645772	0.19360828	-0.86525768	-0.001321008
206	0.025781348	0.052408513	-1.2895343	-0.049805611	-0.004635722	0.79503149	-0.10328829	0.065522999	-1.1190377	-0.077795513	0.086246595	-1.4176141	0.037898295	-0.026827244	0.05581117	0.008728834	0.070370592	-1.2448372	-0.13921601	-0.086772986	1.4084116	-0.062284917	-0.095213264	1.0518938	-0.073472127	0.10650747	-1.3880414	0.74751872	0.083096601	-0.43341684	-0.042799711	0.058266688	-0.86458164	-0.043425184	0.094915234	-1.1925042	-0.01589443	0.11090717	-1.3983594	-0.077476524	0.031951968	-1.4605106	-0.060260333	0.19359683	-1.6271962	-0.042711545	0.19640672	-0.86473012	0.002571101
207	0.027124105	0.053664286	-1.2865204	-0.04785106	-0.012956256	0.79878014	-0.099955574	0.068487085	-1.1239779	-0.0720952	0.087436587	-1.420077	0.032566085	-0.030616017	0.056866392	0.009251998	0.070332631	-1.2439489	-0.13433968	-0.091244392	1.4109492	-0.058613043	-0.096749879	1.0536242	-0.071164235	0.10856685	-1.3891071	0.74229681	0.085415073	-0.43019837	-0.0418684	0.058664884	-0.86523545	-0.039927993	0.098261051	-1.1936706	-0.014858399	0.11059589	-1.391858	-0.074344531	0.036734354	-1.4632484	-0.059057467	0.19479342	-1.6317284	-0.037101306	0.19943516	-0.86502409	0.006340971
208	0.028470805	0.054763813	-1.2836378	-0.047398686	-0.021691471	0.8040446	-0.09657871	0.072296001	-1.1281662	-0.06645634	0.08863426	-1.4227639	0.026759064	-0.034606859	0.057056401	0.009732809	0.070356146	-1.2430601	-0.13008484	-0.095452242	1.4137042	-0.055336747	-0.098254211	1.0553646	-0.069060333	0.11080989	-1.390195	0.73718083	0.088362068	-0.42669865	-0.040989056	0.059010468	-0.8659417	-0.03647282	0.10179334	-1.1948076	-0.013789396	0.10999388	-1.3854666	-0.071131021	0.040786065	-1.4653831	-0.057696279	0.19624524	-1.6361517	-0.031847186	0.20255476	-0.8656714	0.009929119
209	0.029816879	0.055566311	-1.2800487	-0.04471739	-0.025267698	0.80771089	-0.0871953	0.073202446	-1.1286167	-0.062268976	0.092282034	-1.4254398	0.022734335	-0.034645874	0.055706434	0.010285032	0.070627891	-1.2422055	-0.12175923	-0.095928341	1.4170282	-0.050494555	-0.10045153	1.0580397	-0.066828504	0.11330435	-1.3915392	0.73241192	0.090671688	-0.42203218	-0.039905969	0.059399601	-0.86663884	-0.03191163	0.1039254	-1.1956872	-0.009913881	0.11213244	-1.3723053	-0.068970941	0.048750047	-1.4717271	-0.056105118	0.1965075	-1.6404614	-0.026385164	0.2066429	-0.86717749	0.013681426
210	0.031314898	0.056368817	-1.2768388	-0.042832978	-0.02820445	0.81189817	-0.078577667	0.074780338	-1.1295737	-0.057855714	0.096039891	-1.4277502	0.018751279	-0.035853215	0.054898538	0.010746114	0.071112871	-1.2413841	-0.11391986	-0.096928321	1.4205599	-0.046192206	-0.10246979	1.06085	-0.064695179	0.11589013	-1.3930441	0.72779739	0.092814982	-0.41761076	-0.03888702	0.059683017	-0.86739552	-0.02768125	0.1062372	-1.1968777	-0.007172043	0.11550449	-1.3602182	-0.067434713	0.05606268	-1.4780797	-0.054375704	0.19719779	-1.6444714	-0.021064524	0.21073797	-0.86906034	0.017226847
211	0.032953762	0.057203058	-1.2739977	-0.041526359	-0.030839939	0.81606656	-0.070819937	0.076833881	-1.131173	-0.053369869	0.099765353	-1.4301069	0.014654054	-0.037590437	0.055608649	0.011147547	0.071712665	-1.2406666	-0.1064547	-0.098585419	1.424009	-0.04237837	-0.10442963	1.0635842	-0.062704317	0.11839473	-1.3947084	0.72311753	0.094298705	-0.41342586	-0.037940528	0.059902687	-0.86820143	-0.023882402	0.1085555	-1.1987195	-0.003366322	0.11741441	-1.3501698	-0.066461198	0.063371308	-1.4839464	-0.052894797	0.19812274	-1.6483245	-0.015939172	0.2146899	-0.87159401	0.020536412
212	0.034453608	0.058507219	-1.2715491	-0.040699024	-0.033316653	0.82007408	-0.064318977	0.07842125	-1.1339593	-0.04888295	0.10340481	-1.4327394	0.010638067	-0.040422007	0.056880951	0.011555306	0.072355084	-1.2400554	-0.09961316	-0.10060218	1.4279361	-0.039004754	-0.106472	1.0660396	-0.060834806	0.12079483	-1.39648	0.71897364	0.096483588	-0.40950727	-0.037077487	0.060181893	-0.8690086	-0.020474752	0.11110731	-1.2006979	0.00115421	0.11757655	-1.3423241	-0.066092514	0.070145607	-1.4898877	-0.051901054	0.19912842	-1.6521209	-0.011017825	0.21873069	-0.874192	0.023611598
213	0.036029283	0.059932187	-1.2694861	-0.040272295	-0.035760537	0.82384914	-0.059082482	0.079326712	-1.1379888	-0.044497069	0.10686863	-1.4359839	0.00666282	-0.044161685	0.059005544	0.011994303	0.07302779	-1.2395353	-0.093236111	-0.10314737	1.432011	-0.03606737	-0.10861624	1.0681961	-0.059020426	0.12317804	-1.398331	0.71487194	0.098231763	-0.40581754	-0.036297485	0.060557552	-0.86979985	-0.017433101	0.1139117	-1.2027843	0.005460307	0.11745425	-1.3361088	-0.066373326	0.075281568	-1.4966674	-0.051074982	0.20038733	-1.6557494	-0.006263407	0.22301546	-0.87654096	0.026422974
214	0.037830908	0.061280131	-1.2677608	-0.040265597	-0.038138475	0.82744056	-0.05421479	0.081752867	-1.1419576	-0.040460382	0.10986939	-1.4405357	0.002748498	-0.049109373	0.061592937	0.012504115	0.073708877	-1.2390852	-0.087147631	-0.10645244	1.4358168	-0.033568598	-0.11085971	1.0700582	-0.057169661	0.1256493	-1.4003882	0.71076936	0.099519826	-0.40238777	-0.035593074	0.060924262	-0.87061799	-0.014717489	0.11703018	-1.2048702	0.009489633	0.11744466	-1.3313448	-0.067169212	0.079370372	-1.5038974	-0.050359789	0.2019376	-1.659188	-0.001644145	0.22763756	-0.87847877	0.029161431
215	0.039514653	0.063022323	-1.2664666	-0.040633425	-0.040556807	0.83078527	-0.049885839	0.085422374	-1.1460817	-0.036585227	0.11256777	-1.445766	-0.00112358	-0.055540316	0.064283334	0.013107546	0.074383058	-1.2386972	-0.081476502	-0.11036108	1.4396448	-0.031542554	-0.11309317	1.0717764	-0.055159152	0.12904605	-1.4013107	0.70675838	0.1005528	-0.39919341	-0.034964293	0.061248746	-0.87147719	-0.012430251	0.12023094	-1.2074053	0.013039988	0.11810443	-1.3278403	-0.068479307	0.083968215	-1.5104891	-0.049689151	0.20383966	-1.6623814	0.00277136	0.23224001	-0.88075083	0.031633925
216	0.041292768	0.064865679	-1.2655485	-0.041452009	-0.042874649	0.83398241	-0.046326943	0.089862809	-1.1506107	-0.032539848	0.11538211	-1.4508225	-0.004979475	-0.063193984	0.067371398	0.013813434	0.075031757	-1.2383842	-0.07626874	-0.11478368	1.4436783	-0.029992694	-0.11530332	1.0733722	-0.053254344	0.13290845	-1.4011607	0.70294189	0.10150809	-0.39620644	-0.034413476	0.061561052	-0.87236446	-0.010472025	0.12371485	-1.2100055	0.01630328	0.11898924	-1.3257915	-0.070436098	0.088620052	-1.5166528	-0.049130809	0.20606296	-1.6653367	0.006983947	0.23684719	-0.88329422	0.033643302
217	-0.004888081	0.018541763	-1.346430182	-0.118745372	0.040112667	0.708368242	-0.247510105	-0.009441688	-1.04050684	-0.199899584	0.043518607	-1.36922729	0.093281932	0.021550251	0.013938069	-0.005193413	0.064783961	-1.257710218	-0.310374886	-0.045087073	1.347104192	-0.167185158	-0.085904069	1.014045238	-0.131621763	0.088859431	-1.386594892	0.806608498	0.057347734	-0.459515363	-0.065867387	0.053967349	-0.857418478	-0.168565258	0.046461273	-1.162751079	-0.048731711	0.099902585	-1.516255856	-0.139977291	-0.082524315	-1.384857059	-0.106881417	0.20684208	-1.550513744	-0.190502599	0.150928304	-0.828191817	-0.104890399
218	-0.005360703	0.01888766	-1.340492487	-0.107576765	0.04034907	0.718687177	-0.229329899	-0.009504829	-1.043104172	-0.190111518	0.035078093	-1.36831665	0.086269855	0.019239923	0.010169305	-0.005276619	0.064157538	-1.257506728	-0.294078737	-0.035759438	1.359684706	-0.161619499	-0.081483811	1.016622543	-0.120459288	0.086812176	-1.385220528	0.796723545	0.057002958	-0.466303885	-0.062524579	0.053164676	-0.85705471	-0.156233639	0.045096632	-1.165534139	-0.047530077	0.094489433	-1.504405499	-0.129714474	-0.078273378	-1.38987565	-0.101307683	0.197588459	-1.556301713	-0.173898116	0.144621417	-0.835499525	-0.089731872
219	-0.00594128	0.020050561	-1.338544011	-0.096369267	0.040320203	0.728284001	-0.214259028	-0.009168161	-1.045051336	-0.184919566	0.032648724	-1.368866444	0.078622967	0.016796269	0.007270524	-0.005599857	0.063310206	-1.256774426	-0.277668089	-0.026180515	1.365731001	-0.161044762	-0.082654841	1.011203289	-0.108677357	0.084802687	-1.383639097	0.785181582	0.057865821	-0.473740786	-0.059128549	0.052092068	-0.856511235	-0.145338476	0.045665681	-1.167713523	-0.049261726	0.088960066	-1.491079688	-0.119429007	-0.072267227	-1.39343977	-0.095359683	0.189118579	-1.561667562	-0.155915841	0.139696941	-0.842118144	-0.076040447
220	-0.006768431	0.022076586	-1.336776853	-0.084033407	0.037378591	0.738082886	-0.197406381	-0.006499537	-1.04669559	-0.178397	0.030461177	-1.369431615	0.066513792	0.014548568	0.006679011	-0.005994111	0.062348321	-1.254797578	-0.256961137	-0.02022711	1.37119925	-0.156531125	-0.08395575	1.009874344	-0.097311594	0.083418213	-1.381807327	0.772315025	0.059596304	-0.479944766	-0.054209568	0.050813548	-0.855416715	-0.130451575	0.045839008	-1.170057774	-0.052265987	0.082772568	-1.474804401	-0.106498159	-0.061762389	-1.397992969	-0.08793018	0.180172041	-1.567912936	-0.13505353	0.137195483	-0.847122967	-0.062186226
221	-0.008101973	0.024376826	-1.327646732	-0.070153408	0.033739269	0.748887718	-0.17294845	2.90E-05	-1.050393701	-0.155087456	0.026973397	-1.369450331	0.043783966	0.014369512	0.005500602	-0.007282424	0.060229715	-1.251385093	-0.227314696	-0.011483291	1.375716329	-0.139536351	-0.076621145	1.003721595	-0.089183517	0.081671581	-1.380446792	0.758603334	0.059923273	-0.483883053	-0.045838423	0.048099764	-0.852612376	-0.104890101	0.039978184	-1.175276279	-0.056118127	0.074040867	-1.454597354	-0.085534327	-0.046829242	-1.407203674	-0.078560814	0.167926908	-1.577226043	-0.112279415	0.133443758	-0.849211514	-0.046041623
222	-0.011441655	0.025681853	-1.312945485	-0.055058606	0.027703039	0.75736165	-0.147932395	0.010634713	-1.050936699	-0.125974625	0.026644766	-1.368924022	0.019220386	0.01322769	0.011719509	-0.009168197	0.059446596	-1.248833895	-0.19612807	-0.006324597	1.377962708	-0.115640841	-0.067803331	0.995709419	-0.081384502	0.079071283	-1.378113508	0.745463908	0.067670956	-0.486745566	-0.038358908	0.046610586	-0.847627521	-0.079646274	0.03484527	-1.175264955	-0.062199626	0.070635907	-1.432361126	-0.06502457	-0.027583189	-1.416374445	-0.065718435	0.157509848	-1.586377382	-0.09059047	0.133171573	-0.846754491	-0.027025564
223	-0.015343028	0.023647737	-1.299454927	-0.041820645	0.022474997	0.762202203	-0.129707858	0.017572667	-1.049098611	-0.103777535	0.024196735	-1.363785148	0.000943301	0.010229384	0.017956423	-0.010396493	0.060249686	-1.246835947	-0.171978906	-0.003528309	1.379300117	-0.095451087	-0.058942854	0.99015075	-0.073848076	0.076785617	-1.375518918	0.733018219	0.078102134	-0.490357548	-0.033063326	0.046969883	-0.844623566	-0.063533232	0.033587337	-1.175130367	-0.069660172	0.067614719	-1.412683129	-0.046937894	-0.013977202	-1.416115403	-0.053852156	0.148752198	-1.591244459	-0.074999601	0.131935969	-0.841144264	-0.0100185
224	-0.017163811	0.019948179	-1.287258029	-0.029348813	0.018826483	0.767709196	-0.111639813	0.020667531	-1.049141049	-0.08276213	0.021008098	-1.36351645	-0.016009692	0.00701694	0.021505164	-0.011590168	0.060948413	-1.244957805	-0.149354979	-0.003304672	1.378800154	-0.077868171	-0.050231393	0.988102376	-0.06703002	0.074422449	-1.373277903	0.721653998	0.085862607	-0.493908405	-0.028913178	0.047142971	-0.842571914	-0.049493801	0.030958377	-1.174902678	-0.075006947	0.064851545	-1.394104123	-0.029803097	-0.002866502	-1.420499563	-0.043649856	0.1412469	-1.596807241	-0.05912872	0.129346237	-0.839361966	0.006505573
225	-0.019832129	0.017320607	-1.274924159	-0.016929718	0.015843833	0.771934569	-0.0942377	0.023609895	-1.049072266	-0.062645264	0.017434793	-1.361939192	-0.034128275	0.005266424	0.022449438	-0.013227925	0.06136404	-1.24252069	-0.127924845	-0.002402933	1.380708337	-0.060440801	-0.044597331	0.986527503	-0.059570212	0.071475938	-1.370409369	0.710410953	0.095057182	-0.49741146	-0.0248725	0.046809692	-0.840219498	-0.037081696	0.029715968	-1.173552513	-0.078936405	0.063454978	-1.376047254	-0.015143147	0.008869091	-1.423022389	-0.033595402	0.135185942	-1.602607846	-0.045302819	0.126777634	-0.837730944	0.023293912
226	-0.020871196	0.018857643	-1.264544249	-0.006967268	0.012869984	0.775229216	-0.079554632	0.027036622	-1.049588919	-0.045975663	0.017290831	-1.362481356	-0.048001487	0.003561471	0.023695894	-0.014906739	0.06147109	-1.239419818	-0.108023375	-0.001224364	1.381055474	-0.04578587	-0.040100746	0.985195994	-0.052100286	0.068147711	-1.367376208	0.699487627	0.105161056	-0.500957012	-0.021193048	0.046204504	-0.837969482	-0.02541467	0.028276622	-1.171141744	-0.080770567	0.065494984	-1.362661004	-0.002750844	0.019221831	-1.424631834	-0.025446452	0.132308438	-1.607597351	-0.035011552	0.126072586	-0.835881114	0.036083899
227	-0.006114328	0.016646855	-1.327425957	-0.068683475	0.043519635	0.749492526	-0.17315948	-0.011913787	-1.052565455	-0.154477805	0.005434352	-1.378106594	0.03944492	0.008288634	-0.009912654	-0.007697442	0.057481464	-1.251566768	-0.227245674	-0.001146668	1.378588915	-0.143672958	-0.059962939	1.005254626	-0.09171126	0.079366565	-1.383559942	0.753590405	0.046892568	-0.488092929	-0.044158779	0.044248786	-0.851717114	-0.104716338	0.028284239	-1.18177855	-0.058909699	0.059542075	-1.454310417	-0.076411054	-0.059277799	-1.413774014	-0.0842636	0.159672841	-1.577024579	-0.114105448	0.123601489	-0.856944144	-0.04426806
228	-0.004659819	0.012150212	-1.333058834	-0.083219647	0.047893248	0.738035262	-0.197900519	-0.019082965	-1.04782939	-0.174815997	0.0064752	-1.378720045	0.062181864	0.009684849	-0.007715527	-0.006440027	0.059033662	-1.254613042	-0.25754723	-0.008437335	1.375266314	-0.156637803	-0.064477965	1.013189554	-0.100955851	0.080479212	-1.384691	0.769862413	0.047638275	-0.485284209	-0.052513059	0.046919838	-0.854329288	-0.12960124	0.033053361	-1.176260352	-0.05638979	0.070289336	-1.474387288	-0.097993083	-0.073494956	-1.404577613	-0.092460863	0.171496764	-1.566794038	-0.139250204	0.1256928	-0.852700055	-0.059989061
229	-0.010570342	0.03017601	-1.327952266	-0.072490349	0.024450587	0.748506427	-0.17125845	0.011364609	-1.052021027	-0.153561026	0.04783576	-1.365663767	0.049019501	0.015484055	0.019356307	-0.00709927	0.062874481	-1.251775384	-0.226167187	-0.021474075	1.373466015	-0.135183334	-0.0907548	1.004038095	-0.087986894	0.08470124	-1.378402948	0.76348567	0.069919392	-0.476486385	-0.047733158	0.051812906	-0.853740335	-0.103972174	0.051308554	-1.172002316	-0.05510544	0.087684333	-1.455590248	-0.095147535	-0.0357056	-1.402648568	-0.074602649	0.175449625	-1.577916503	-0.110433169	0.143538117	-0.843300045	-0.045817234
230	-0.007269305	0.031273123	-1.342300177	-0.096744463	0.029994959	0.730337381	-0.207566038	0.005974769	-1.047669649	-0.1834272	0.054812655	-1.36861074	0.07991498	0.019115655	0.021051155	-0.005541738	0.066785783	-1.257113218	-0.271025032	-0.037122723	1.363163352	-0.158626467	-0.099302769	1.012784123	-0.105575323	0.088668391	-1.381544352	0.785320878	0.067395382	-0.466314286	-0.059591345	0.055258617	-0.857759118	-0.141269416	0.059465136	-1.164572001	-0.045996979	0.101018861	-1.48874414	-0.127594069	-0.059576008	-1.39050889	-0.090940848	0.196687639	-1.565021276	-0.147632733	0.151915058	-0.839999259	-0.074608058
231	-0.007437843	0.033167765	-1.34459734	-0.11057613	0.030505935	0.719932973	-0.22131066	0.010168088	-1.050671816	-0.189086184	0.060015731	-1.368718028	0.0874497	0.020974891	0.025359135	-0.004625414	0.068298295	-1.258028269	-0.287644625	-0.048321318	1.356146336	-0.159611911	-0.101476185	1.013467431	-0.119303316	0.092175402	-1.383736253	0.798552573	0.067179531	-0.457173437	-0.062880419	0.056357205	-0.858465552	-0.150202945	0.061721057	-1.161991715	-0.041530825	0.109409466	-1.502825141	-0.14046751	-0.063630976	-1.385485768	-0.097146928	0.207411289	-1.559118629	-0.166044772	0.158394292	-0.833603024	-0.088999107
232	-0.005665897	0.034118026	-1.350262284	-0.122714318	0.03109785	0.70806402	-0.242260635	0.008085077	-1.04717958	-0.206385255	0.072276622	-1.368457675	0.095427006	0.023873469	0.02801203	-0.004166041	0.068529241	-1.258226156	-0.307108104	-0.060275007	1.343647957	-0.165321082	-0.106727853	1.01648128	-0.130572334	0.09463498	-1.384360909	0.808746338	0.067182556	-0.450809866	-0.066323511	0.056823712	-0.858738422	-0.163238853	0.063696787	-1.159145594	-0.042365525	0.116774306	-1.515374541	-0.15253149	-0.067841336	-1.381526947	-0.103693031	0.217976019	-1.551644444	-0.184429899	0.16349864	-0.825892925	-0.104808345
233	-0.003604998	0.007683005	-1.339938998	-0.114940442	0.044467144	0.711371005	-0.247950315	-0.021846127	-1.04029727	-0.190288126	0.023157984	-1.371032238	0.090898544	0.018767232	0.002987825	-0.005744804	0.061855383	-1.257413626	-0.309120566	-0.03474744	1.352243543	-0.163233772	-0.069842599	1.010042667	-0.129844695	0.085304357	-1.38829124	0.803290308	0.050274041	-0.466982841	-0.064519323	0.051862296	-0.85636425	-0.169736311	0.03388346	-1.167643785	-0.051694967	0.086211279	-1.517012477	-0.1293201	-0.09118636	-1.389269948	-0.108001366	0.19725436	-1.549653411	-0.193146273	0.141301721	-0.830384076	-0.100215048
234	-0.003625957	0.0088534	-1.336675048	-0.10669186	0.046958253	0.719494104	-0.233181551	-0.021925423	-1.043544054	-0.187787503	0.019189283	-1.372364879	0.085134454	0.016641244	-0.000506844	-0.005811367	0.061328873	-1.25740242	-0.296251297	-0.026938671	1.362199545	-0.163533792	-0.068193167	1.010106206	-0.121323183	0.083384842	-1.386905074	0.795108259	0.04925729	-0.472553015	-0.0619765	0.050675083	-0.856084049	-0.159310535	0.033527549	-1.170438528	-0.050776877	0.083731286	-1.505857468	-0.121993311	-0.087860942	-1.392737031	-0.103952304	0.190351069	-1.554108858	-0.178328201	0.13541548	-0.837151051	-0.08868438
235	-0.004002049	0.010344058	-1.334911108	-0.09582267	0.049124021	0.728866994	-0.216241717	-0.021518124	-1.045542598	-0.182640374	0.015062656	-1.373246551	0.07664492	0.01354761	-0.005510271	-0.00605801	0.060336359	-1.256684899	-0.279661566	-0.015583817	1.369039178	-0.162141189	-0.06717293	1.009655714	-0.110688061	0.08169394	-1.385901809	0.783955574	0.048749913	-0.480135947	-0.058224812	0.048973624	-0.855584443	-0.146502703	0.033879083	-1.172838211	-0.052402228	0.077848069	-1.491655231	-0.1117936	-0.082293741	-1.397780657	-0.099008992	0.18142432	-1.559812188	-0.159633636	0.12932469	-0.845326304	-0.074592203
236	-0.015354967	0.031134829	-1.313580275	-0.059899855	0.017825665	0.756633818	-0.148594886	0.022102077	-1.054059744	-0.12524876	0.047352955	-1.36548388	0.027593644	0.010871251	0.0258942	-0.008914473	0.062118135	-1.249141574	-0.196825698	-0.019593498	1.376237869	-0.110919923	-0.083393961	0.998156607	-0.081035502	0.083627909	-1.376781583	0.75349617	0.078244999	-0.478639126	-0.040558141	0.051154826	-0.850436509	-0.079824306	0.049408499	-1.17092979	-0.05941483	0.086658925	-1.434943914	-0.07708136	-0.016950969	-1.410475492	-0.062922314	0.166852683	-1.586601615	-0.092304163	0.144580826	-0.841329038	-0.028454097
237	-0.009101623	0.018284153	-1.314941764	-0.053807452	0.038404923	0.759955287	-0.148355111	-0.001471993	-1.054014444	-0.128349274	0.007937194	-1.373160839	0.014780186	0.010912419	-0.003963723	-0.008924849	0.056705188	-1.249006271	-0.197783932	0.004702094	1.381955266	-0.12124154	-0.054583937	0.999385655	-0.082924582	0.076142959	-1.381624341	0.739505291	0.055064697	-0.491605908	-0.036349352	0.041594803	-0.847218215	-0.08074443	0.023837991	-1.183822513	-0.061986398	0.056400824	-1.432761312	-0.056163277	-0.040577985	-1.423906565	-0.071334548	0.150463507	-1.586767316	-0.090413705	0.124199688	-0.855889738	-0.028125053
238	-0.021915324	0.027269147	-1.258334756	-0.006713929	0.001350774	0.781500757	-0.075521566	0.038628452	-1.056133986	-0.030611742	0.027799772	-1.367217422	-0.04620561	0.001512794	0.037805799	-0.014732794	0.063280724	-1.237072229	-0.093876123	-0.015987018	1.386547208	-0.03958163	-0.054005299	0.987788737	-0.047528565	0.072813213	-1.366006255	0.696752846	0.114290968	-0.492622614	-0.019963739	0.047948282	-0.838778555	-0.021975245	0.039521571	-1.171071529	-0.073409908	0.07780946	-1.358941555	-0.006451938	0.035320196	-1.428966522	-0.020608924	0.141380608	-1.61324501	-0.030539239	0.13613075	-0.833805919	0.037961747
239	-0.019641109	0.025815558	-1.269964814	-0.017379533	0.005674818	0.777490139	-0.090195313	0.03658507	-1.053676009	-0.051466983	0.030447355	-1.36706686	-0.032741189	0.002755717	0.035086352	-0.013300648	0.062950633	-1.240643859	-0.11687386	-0.016609576	1.384384036	-0.052882388	-0.058180556	0.989323437	-0.055544078	0.075647794	-1.368828297	0.709699392	0.105494417	-0.490129203	-0.024019385	0.048653726	-0.841399074	-0.032807015	0.040136307	-1.171821237	-0.072542451	0.077247657	-1.37307632	-0.019718122	0.02414369	-1.426331401	-0.028973436	0.143691495	-1.606773853	-0.041435726	0.137572885	-0.835287213	0.025019769
240	-0.017872136	0.029016519	-1.284423351	-0.031539902	0.008836516	0.771403372	-0.109270826	0.034143962	-1.053482652	-0.075879917	0.035785642	-1.36582911	-0.013058064	0.004482901	0.033318751	-0.011683931	0.062613152	-1.244177461	-0.143222317	-0.018506013	1.382329822	-0.070652701	-0.065626912	0.990768671	-0.064660296	0.078962199	-1.372367859	0.725180626	0.096021697	-0.486204296	-0.02914585	0.049958996	-0.844248295	-0.046366729	0.042565659	-1.170720816	-0.068926416	0.079908669	-1.392340779	-0.037883844	0.011724046	-1.420698166	-0.039562277	0.149976909	-1.599547505	-0.056605693	0.14109838	-0.835398793	0.00709468
241	-0.015754528	0.03045298	-1.298315883	-0.04558884	0.012586742	0.764323175	-0.127853826	0.029304942	-1.054560184	-0.099495083	0.041586641	-1.365975618	0.006424225	0.006764195	0.029944181	-0.01047392	0.062021364	-1.246880651	-0.16853565	-0.018869307	1.379796624	-0.089249201	-0.074221127	0.993413925	-0.072962284	0.081560694	-1.374771714	0.739494383	0.086850949	-0.482187808	-0.03420167	0.050616238	-0.847236753	-0.061233271	0.046721831	-1.170191526	-0.063421749	0.083250485	-1.412494183	-0.056986261	-0.001065274	-1.417040467	-0.050721854	0.157759219	-1.593288541	-0.073888041	0.1445871	-0.837968409	-0.009485583
242	0.011239951	0.053951491	-1.357111335	-0.139683738	-0.001856555	0.715005398	-0.220359966	0.057153948	-1.08818233	-0.173985183	0.141200468	-1.384248972	0.104407422	0.017008606	0.049498104	0.00386986	0.077495225	-1.260522604	-0.287473857	-0.113066107	1.349894404	-0.162369862	-0.122658491	1.026343942	-0.131546989	0.112826303	-1.382712007	0.808483601	0.079313427	-0.42595008	-0.066212177	0.059854064	-0.864953578	-0.147957206	0.091289453	-1.165700078	-0.024076615	0.148284867	-1.513190985	-0.182175741	-0.030849928	-1.397208214	-0.103446037	0.240803957	-1.561821342	-0.164183453	0.209880456	-0.833722949	-0.101312488
243	0.017686043	0.059317764	-1.357848763	-0.14567028	-0.015519933	0.72057426	-0.211677447	0.07465414	-1.097356915	-0.159090191	0.157068461	-1.387890935	0.107074209	0.013138182	0.057179585	0.005935901	0.079669759	-1.261262536	-0.278546125	-0.132046461	1.352625608	-0.163748056	-0.130069718	1.030339599	-0.13090229	0.119650029	-1.382715106	0.805459976	0.083193243	-0.418522	-0.065574467	0.060711917	-0.867401302	-0.142410383	0.104679823	-1.169231892	-0.017642574	0.159094378	-1.510360837	-0.188441008	-0.015007798	-1.402046323	-0.103044897	0.250749111	-1.567359328	-0.154297441	0.228457198	-0.833672225	-0.099994496
244	0.027376084	0.062134791	-1.356602907	-0.149048537	-0.032782789	0.728638828	-0.197234035	0.092035733	-1.105723619	-0.143565968	0.170038253	-1.394854546	0.108319506	0.006001301	0.06692829	0.007733239	0.081896007	-1.260586143	-0.261994272	-0.15177311	1.359853387	-0.160054177	-0.141956568	1.035743117	-0.128826991	0.126949653	-1.38496089	0.800688684	0.087915182	-0.410113513	-0.064201646	0.061362024	-0.869985282	-0.133781016	0.122194961	-1.171849847	-0.008231348	0.170212761	-1.502263308	-0.192226231	0.003733492	-1.410930872	-0.099906422	0.26215902	-1.575203657	-0.141151205	0.249627382	-0.836320996	-0.09512078
245	0.035301726	0.068743512	-1.354408383	-0.152875349	-0.048618052	0.737393856	-0.185187191	0.108244762	-1.115960598	-0.131150112	0.181148246	-1.400003433	0.108676538	-0.003207443	0.076659121	0.009734123	0.083816454	-1.259171128	-0.248278767	-0.172209159	1.367972493	-0.154366717	-0.154420242	1.043323278	-0.126607776	0.134390429	-1.387097836	0.795573413	0.090759687	-0.401136637	-0.063213393	0.062093657	-0.872667491	-0.125147402	0.138742149	-1.176306844	0.001751871	0.180292904	-1.491495848	-0.19532758	0.022153813	-1.421043515	-0.098758534	0.27213496	-1.583950043	-0.12809898	0.267972946	-0.841308355	-0.089732744
246	0.043026	0.072214611	-1.351280928	-0.150860697	-0.060951807	0.746149182	-0.174517393	0.120398037	-1.124373078	-0.120427154	0.1848993	-1.404963136	0.107133076	-0.012757053	0.083754309	0.01135491	0.085139573	-1.257750392	-0.233268559	-0.185747191	1.374773264	-0.144410625	-0.163581818	1.047709703	-0.123052783	0.140060902	-1.388786793	0.789773047	0.09221556	-0.393589556	-0.06179766	0.062724531	-0.874522269	-0.1147599	0.150281161	-1.180247307	0.010924472	0.18627964	-1.480036736	-0.195500389	0.037396904	-1.43083179	-0.095091715	0.277249306	-1.591370344	-0.1148642	0.279337704	-0.847101271	-0.08159519
247	0.049005419	0.077145949	-1.345014572	-0.145959616	-0.073510677	0.757855654	-0.163261533	0.133989051	-1.132450223	-0.111791655	0.188393906	-1.409202337	0.104408488	-0.024509249	0.09124814	0.013074232	0.086231098	-1.256211162	-0.219091579	-0.200343937	1.381537437	-0.130164176	-0.171095341	1.054581881	-0.118268415	0.145997584	-1.391571283	0.782014728	0.093894467	-0.385412365	-0.060194701	0.063430578	-0.876422167	-0.103418037	0.162880808	-1.185134411	0.021414684	0.194144666	-1.466748357	-0.196298495	0.053307708	-1.444601417	-0.093000233	0.279064626	-1.602114916	-0.100152113	0.291547865	-0.8524279	-0.073474325
248	0.052897044	0.083461463	-1.337144017	-0.142375082	-0.085934408	0.772035718	-0.152486712	0.14603436	-1.139876604	-0.103938252	0.193731651	-1.413054824	0.101029329	-0.039015267	0.096945144	0.015031357	0.086904272	-1.254659176	-0.203785554	-0.212051764	1.391713977	-0.116552651	-0.179635033	1.063220143	-0.111757278	0.151078194	-1.39397347	0.773051441	0.093683034	-0.376988769	-0.058014825	0.064146966	-0.877958894	-0.089787491	0.172547564	-1.190847993	0.033414867	0.200542659	-1.451979756	-0.195176989	0.06955234	-1.459898472	-0.089128181	0.279463619	-1.613771677	-0.085305266	0.3043015	-0.856756985	-0.066258743
249	0.057168361	0.087559141	-1.32855618	-0.137307376	-0.096123219	0.786942065	-0.136846155	0.153760821	-1.147646189	-0.095396101	0.195521906	-1.418835402	0.09658543	-0.052756615	0.103046566	0.017418595	0.08710067	-1.25337255	-0.186800614	-0.219884083	1.401131392	-0.102548696	-0.186459422	1.071202755	-0.105959438	0.154877827	-1.39827764	0.765412211	0.094350286	-0.367889166	-0.055708438	0.064883314	-0.879589736	-0.07638707	0.178792179	-1.196907759	0.045174912	0.204087451	-1.437639236	-0.193233609	0.083054557	-1.476469278	-0.085820004	0.279812872	-1.625328183	-0.070093192	0.312101781	-0.862146735	-0.05614417
250	0.058188129	0.095083512	-1.316963196	-0.130063668	-0.107510611	0.805957377	-0.113775179	0.167400628	-1.158099174	-0.083998047	0.199469879	-1.426024556	0.090109594	-0.069952697	0.109157324	0.019710192	0.086884469	-1.252827168	-0.167585492	-0.228933558	1.413208246	-0.084566265	-0.191629648	1.082343578	-0.098934367	0.160333797	-1.402867794	0.755520761	0.098174624	-0.35635215	-0.052464224	0.065595672	-0.882199585	-0.061161436	0.186962947	-1.204460859	0.056890126	0.208415776	-1.419143438	-0.191426456	0.098524868	-1.498012662	-0.084067777	0.279849052	-1.63914597	-0.050775304	0.319152862	-0.871076643	-0.043567374
251	0.06684424	0.096180081	-1.306506991	-0.120222747	-0.115143768	0.823519349	-0.088856213	0.172580689	-1.171002746	-0.069280393	0.200631201	-1.436033607	0.083167136	-0.085535683	0.112954877	0.02169928	0.085700594	-1.251181483	-0.15039143	-0.236823767	1.425639272	-0.067093	-0.192203864	1.091874361	-0.091965325	0.164821714	-1.407073498	0.744182825	0.10260538	-0.347977757	-0.048671402	0.066695303	-0.884717524	-0.046569195	0.191663116	-1.213450909	0.066571966	0.209772274	-1.40088582	-0.186452419	0.111478955	-1.518189907	-0.081722073	0.277181506	-1.651990891	-0.031694289	0.322624922	-0.88124007	-0.028449044
252	0.074670531	0.096661888	-1.295559645	-0.111387752	-0.118901782	0.839538455	-0.068606123	0.176117316	-1.186697125	-0.048218261	0.198727891	-1.450263023	0.074909061	-0.098422982	0.114965178	0.024568152	0.084471032	-1.248290539	-0.132923767	-0.243842766	1.438732147	-0.051218245	-0.190670595	1.100195885	-0.085453011	0.168978825	-1.411678195	0.730173886	0.107358262	-0.340556353	-0.043676376	0.067594148	-0.887754977	-0.03066422	0.194276005	-1.222482681	0.07450857	0.210925832	-1.379921317	-0.179688811	0.123107128	-1.539330363	-0.07941588	0.275595188	-1.665657759	-0.015179077	0.325287402	-0.896031976	-0.011834942
253	0.07597173	0.095674887	-1.284844637	-0.099534996	-0.114440508	0.845789194	-0.05681954	0.1723364	-1.1926018	-0.02763007	0.191125631	-1.461384296	0.061202351	-0.10180518	0.112764545	0.025271792	0.082488313	-1.244127274	-0.118847489	-0.235364527	1.44761312	-0.038803514	-0.184003249	1.09959352	-0.076636255	0.167661652	-1.411904097	0.71573478	0.113533646	-0.34055993	-0.037721273	0.06632182	-0.887862384	-0.019056013	0.188947693	-1.230175972	0.077246338	0.200898439	-1.361676693	-0.16298674	0.128027931	-1.549771786	-0.071924083	0.266208768	-1.673334599	0.000599208	0.321111321	-0.898854196	0.003324933
254	0.070156761	0.093040891	-1.277139187	-0.087733708	-0.102563672	0.844281554	-0.05147383	0.163957268	-1.187245846	-0.016366666	0.182715699	-1.459872723	0.044861577	-0.097946815	0.106650762	0.022963427	0.080613032	-1.241520643	-0.106436163	-0.222439364	1.4516958	-0.030978343	-0.173621356	1.095151544	-0.069471419	0.161550522	-1.409703732	0.707464159	0.114978515	-0.350869775	-0.034232248	0.064937346	-0.884403408	-0.011996867	0.179881439	-1.229662299	0.067779243	0.187163889	-1.349582672	-0.141629711	0.125899702	-1.546882033	-0.06458918	0.252347082	-1.67527616	0.007091107	0.309333295	-0.896163702	0.012195911
255	0.064452447	0.089082383	-1.270681024	-0.075459927	-0.090832815	0.84433049	-0.048503026	0.153987795	-1.182064891	-0.004941745	0.171705142	-1.457927227	0.028135816	-0.091904394	0.102363773	0.021053061	0.078850254	-1.239527106	-0.086779945	-0.20338811	1.447613478	-0.024919908	-0.162814394	1.091809988	-0.062875368	0.155699447	-1.407480121	0.700752854	0.114890054	-0.36063844	-0.031720243	0.063991286	-0.881770492	-0.006305398	0.171222612	-1.227697611	0.05617344	0.173180178	-1.339270115	-0.122110426	0.123701386	-1.542596459	-0.058694884	0.24020569	-1.674213529	0.011384071	0.296739548	-0.893142343	0.023363248
256	0.059694171	0.085031614	-1.26643014	-0.064933315	-0.0805315	0.844799161	-0.042916231	0.141578317	-1.178330183	-0.000839832	0.155241266	-1.460194349	0.014941489	-0.086948849	0.097769	0.019614659	0.077881455	-1.238169193	-0.078066379	-0.182293668	1.447702646	-0.021414919	-0.151271135	1.090227485	-0.058078382	0.150677964	-1.406082988	0.696285486	0.114540629	-0.368210018	-0.030306244	0.06341587	-0.880060673	-0.002974872	0.162788063	-1.225584149	0.047476985	0.159717157	-1.331323504	-0.107131578	0.119288154	-1.53959167	-0.055060107	0.229932383	-1.673267126	0.0146263	0.282847077	-0.892469883	0.030089106
257	0.052226793	0.081561685	-1.259172797	-0.050304774	-0.071013406	0.845802367	-0.027761726	0.131880298	-1.171162367	0.006076137	0.139330104	-1.457811713	-0.002293576	-0.08096543	0.090239927	0.018116327	0.076929152	-1.235296369	-0.061444916	-0.161175713	1.445943236	-0.013256796	-0.138034284	1.085011482	-0.051524632	0.143224016	-1.40425241	0.687627852	0.116536207	-0.376329184	-0.026863448	0.062875196	-0.877991378	0.007607308	0.154136434	-1.221096039	0.036553275	0.145137012	-1.319300056	-0.08839722	0.116009794	-1.536343575	-0.048003454	0.218109086	-1.676187158	0.020771572	0.26810956	-0.88688916	0.041993782
258	0.047767092	0.077432841	-1.254876614	-0.043160636	-0.061433353	0.846253932	-0.022421179	0.120790608	-1.166129351	0.004136197	0.125803292	-1.460316658	-0.012753341	-0.078221887	0.083998293	0.01675492	0.075868674	-1.23391211	-0.053745981	-0.144451782	1.446285129	-0.009605621	-0.127559781	1.082767725	-0.047226597	0.138106063	-1.402347803	0.68250829	0.114237055	-0.382353336	-0.025342658	0.062004004	-0.875928462	0.01224278	0.144514546	-1.219452739	0.031334788	0.133654386	-1.309920549	-0.076210871	0.109579653	-1.533537626	-0.04432071	0.20972915	-1.676029921	0.023765113	0.255204707	-0.884587586	0.048134837
259	0.041118193	0.073786251	-1.247791409	-0.032597806	-0.056661971	0.845699191	-0.014955031	0.113679238	-1.156236053	0.01187898	0.114836849	-1.456138372	-0.025757775	-0.073196031	0.078817107	0.014700759	0.074196197	-1.231443644	-0.043619804	-0.129457027	1.442320824	-0.001490785	-0.117714599	1.076445937	-0.042277157	0.129285872	-1.399810433	0.675286651	0.116030671	-0.390534312	-0.021899721	0.060876191	-0.872560143	0.020967735	0.134906664	-1.215214849	0.02107395	0.124286778	-1.301335335	-0.061153196	0.104617879	-1.529200792	-0.038360529	0.198875487	-1.67569828	0.029241208	0.242167816	-0.877111733	0.057627637
260	0.03636184	0.068972528	-1.242401004	-0.023610232	-0.051844183	0.843967736	-0.008835731	0.105253503	-1.149125695	0.018554173	0.103899717	-1.451383233	-0.03526476	-0.068474136	0.073783182	0.012593597	0.072581567	-1.22964859	-0.036265407	-0.115537994	1.440215468	0.004298212	-0.107606478	1.07237649	-0.03717532	0.12166293	-1.39692688	0.670205832	0.116793238	-0.399009138	-0.018993981	0.059371069	-0.869304478	0.026506403	0.124038711	-1.213925123	0.011397872	0.115306981	-1.297250867	-0.047362112	0.099433839	-1.526122212	-0.033535551	0.187837616	-1.675067782	0.034376353	0.228791237	-0.873084009	0.063308522
261	0.029865498	0.063295312	-1.234501362	-0.011111052	-0.047306065	0.84147656	0.000347713	0.097629085	-1.139188051	0.0303792	0.090458781	-1.441475987	-0.049257845	-0.0630913	0.068452589	0.009936454	0.070010997	-1.226818323	-0.024701731	-0.101526856	1.437047362	0.013795161	-0.096418537	1.063655138	-0.030832356	0.110865071	-1.394445896	0.660921276	0.118332118	-0.410572529	-0.014161952	0.057080604	-0.86471504	0.035286836	0.111529104	-1.210084796	-2.53E-05	0.108013995	-1.288222551	-0.031848423	0.091515161	-1.516349196	-0.024344893	0.174293846	-1.673890591	0.040105786	0.21252349	-0.865347505	0.071907252
262	0.024721177	0.056146137	-1.228791952	-0.000708882	-0.037884939	0.842013359	0.006187401	0.085858509	-1.130242586	0.037883632	0.071153708	-1.438206315	-0.06107787	-0.059245508	0.063106805	0.007582907	0.067738965	-1.224611521	-0.01723465	-0.084950723	1.437093139	0.020834822	-0.082993247	1.058595657	-0.024348509	0.102217659	-1.390751243	0.652901947	0.11891526	-0.42217347	-0.010399828	0.053933416	-0.860515177	0.041261427	0.096798211	-1.208943486	-0.008245752	0.098192737	-1.279007077	-0.015255309	0.084315896	-1.510642886	-0.018362591	0.159348398	-1.672725677	0.045228921	0.195256129	-0.860572398	0.080219679
263	0.02051889	0.052568082	-1.220136285	0.009184423	-0.032699447	0.841266036	0.013316005	0.078352466	-1.121081829	0.047196697	0.057469599	-1.430959344	-0.073009543	-0.054729331	0.061505038	0.005557668	0.066079311	-1.222239137	-0.007555309	-0.072698317	1.437489629	0.029185086	-0.072758131	1.051009893	-0.01924487	0.093357034	-1.387334108	0.644631624	0.12440332	-0.433203161	-0.00664791	0.051358122	-0.856706917	0.048148468	0.085342802	-1.206757784	-0.018161966	0.092567071	-1.271076679	-0.000129037	0.080766909	-1.505990267	-0.012860233	0.147278026	-1.670808911	0.051753484	0.182433143	-0.855307341	0.088930011
264	0.01253341	0.047468483	-1.211374402	0.022873305	-0.027165603	0.838998616	0.023849756	0.069022432	-1.108127952	0.06031483	0.041861843	-1.41893518	-0.092683956	-0.050594255	0.062942594	0.002822434	0.065078139	-1.218924761	0.005085258	-0.056666713	1.434693098	0.04077116	-0.059464779	1.039257765	-0.011032713	0.084156483	-1.383318901	0.629046082	0.130527034	-0.445324004	-0.001836703	0.049190644	-0.851102769	0.057397835	0.069871835	-1.202904463	-0.033624053	0.086526848	-1.260184884	0.0206219	0.080010854	-1.49926126	-0.002306774	0.134476975	-1.669672012	0.059712581	0.167193815	-0.847501397	0.102699071
265	0.031497255	0.058184329	-1.241135478	-0.014693785	-0.036871117	0.842982888	-0.011631764	0.084794849	-1.139225364	0.017660933	0.081182204	-1.452595592	-0.041917261	-0.060923163	0.064745702	0.009510305	0.069943413	-1.229310632	-0.03403363	-0.093226366	1.4453969	0.002608471	-0.091207989	1.068588614	-0.035767227	0.110160843	-1.394273639	0.670775354	0.112768173	-0.413037956	-0.017832357	0.056335524	-0.864865899	0.023878897	0.103939652	-1.213392973	0.001463007	0.100863516	-1.296452165	-0.032799032	0.083965763	-1.514831305	-0.030659324	0.172432825	-1.670390368	0.032992989	0.205137581	-0.871040583	0.065869726
266	0.027627759	0.055726912	-1.248128891	-0.01792942	-0.029754618	0.835279047	-0.027188495	0.075719357	-1.133825183	0.001471859	0.077395886	-1.449858069	-0.033980947	-0.055702139	0.060265929	0.008264281	0.069403209	-1.231957912	-0.049206633	-0.085619822	1.441813827	-0.008995667	-0.090300769	1.064416528	-0.040412139	0.108195253	-1.393614173	0.681372881	0.107018851	-0.416933089	-0.021712471	0.056402612	-0.863882422	0.012122684	0.099413477	-1.207873821	-0.003784156	0.100937732	-1.308838129	-0.035204887	0.076937445	-1.505860686	-0.034973755	0.173077732	-1.663353086	0.021229884	0.200043887	-0.867557526	0.05716607
267	0.025739932	0.053675629	-1.253965974	-0.021505792	-0.024932399	0.828988969	-0.03926846	0.070457548	-1.130363703	-0.010337957	0.077824891	-1.443640351	-0.026596844	-0.050846506	0.057667658	0.007757938	0.068723515	-1.233994007	-0.061462153	-0.082658798	1.434886694	-0.018088682	-0.090453587	1.060920477	-0.044724718	0.107294023	-1.392382264	0.69025135	0.103451438	-0.419753581	-0.024721995	0.056467824	-0.863334894	0.003195259	0.097029693	-1.203583837	-0.007658956	0.102089658	-1.319891334	-0.038332738	0.07189732	-1.497888923	-0.037398208	0.175278053	-1.656818748	0.011281772	0.19730854	-0.864521146	0.049741458
268	0.023251031	0.050775327	-1.262160897	-0.025879294	-0.019452678	0.818474829	-0.055989712	0.065065995	-1.125094056	-0.026546612	0.076495662	-1.435796261	-0.015221722	-0.043933008	0.053751014	0.0068445	0.067930415	-1.236700654	-0.079847254	-0.078317747	1.425581694	-0.030549176	-0.089704975	1.056404829	-0.050690204	0.10563188	-1.390065432	0.702514529	0.098662116	-0.424812257	-0.028414547	0.056501735	-0.862409115	-0.008468525	0.09347491	-1.197928309	-0.012910164	0.103151418	-1.336439013	-0.043297831	0.062844634	-1.486585975	-0.041397631	0.177259281	-1.647852659	-0.002888507	0.192704126	-0.860826731	0.039467584
269	0.021487843	0.048484426	-1.270304322	-0.031231707	-0.013295391	0.809373796	-0.071405984	0.061224043	-1.121661782	-0.040856894	0.074588746	-1.428506136	-0.00321959	-0.037804145	0.051209394	0.006335561	0.067235783	-1.239220262	-0.097870335	-0.074507818	1.417434335	-0.042146463	-0.088586137	1.052826881	-0.056619026	0.103682816	-1.388434768	0.714137912	0.094433412	-0.430139601	-0.031671319	0.056292664	-0.861878574	-0.019237213	0.089986525	-1.194657564	-0.016209267	0.102765098	-1.352857947	-0.0493319	0.052531905	-1.476543427	-0.046839289	0.178208858	-1.640395284	-0.016095189	0.187829137	-0.860998869	0.029706694
270	0.018602526	0.046213575	-1.278415322	-0.037309848	-0.004585399	0.8021456	-0.084839046	0.057102345	-1.116401434	-0.054800063	0.070056647	-1.421617508	0.007915222	-0.031255007	0.049758282	0.005418441	0.066658899	-1.241635203	-0.115623556	-0.067730412	1.410508156	-0.054115281	-0.085434273	1.050336838	-0.062501192	0.100547828	-1.386782527	0.724786818	0.088620655	-0.436427534	-0.034295056	0.055590659	-0.861112833	-0.02927665	0.084566578	-1.19275701	-0.019007877	0.100863919	-1.369437337	-0.05604057	0.03949989	-1.467684627	-0.051967818	0.177269518	-1.632338881	-0.029378232	0.181675091	-0.862032592	0.020110069
271	0.016501583	0.043899864	-1.288397193	-0.046184644	0.004836986	0.793975472	-0.097986236	0.053686269	-1.109302402	-0.072489835	0.067728393	-1.415519953	0.021633174	-0.022948092	0.048120085	0.004590164	0.066665471	-1.244451523	-0.136838481	-0.061029185	1.404581666	-0.067646772	-0.08355245	1.045478463	-0.070189781	0.098224193	-1.385332346	0.737813771	0.080500484	-0.441725165	-0.037901893	0.055310443	-0.860655904	-0.040465102	0.079700097	-1.191436529	-0.021602375	0.100692004	-1.389332175	-0.066611618	0.023793438	-1.45851779	-0.057490073	0.178146541	-1.622466207	-0.045446847	0.177775279	-0.864869177	0.007495395
272	0.01258293	0.040175486	-1.298714399	-0.057503741	0.011698055	0.782485783	-0.111161508	0.047790069	-1.097689271	-0.09316247	0.064805008	-1.408110619	0.033543274	-0.014372132	0.04144517	0.002792476	0.065965787	-1.247260928	-0.159506828	-0.050212685	1.398139	-0.082287721	-0.08058247	1.038884163	-0.078553885	0.095070504	-1.38327682	0.752881587	0.075694054	-0.449202567	-0.041357398	0.054421693	-0.859668195	-0.052512482	0.073545635	-1.190315366	-0.026017239	0.100106157	-1.4116714	-0.076723196	0.005903946	-1.443967462	-0.061843589	0.177976102	-1.61022532	-0.065012321	0.173759043	-0.863656521	-0.006367913
273	0.009912075	0.039013475	-1.307268023	-0.068903968	0.013424634	0.773182273	-0.122396961	0.04125661	-1.094673157	-0.109849527	0.065907367	-1.402453899	0.043227214	-0.00734471	0.035819218	0.001661628	0.066484258	-1.249388576	-0.178507939	-0.043626487	1.394852161	-0.094268203	-0.080750994	1.034652233	-0.086019516	0.094177611	-1.382769227	0.766216695	0.072518706	-0.451408923	-0.04500832	0.054346684	-0.85963738	-0.062756732	0.071285158	-1.188176394	-0.02888247	0.10162086	-1.429431677	-0.085861102	-0.008670379	-1.431051493	-0.066948876	0.180032343	-1.601363063	-0.08086241	0.174199954	-0.860067725	-0.018294979
274	0.004867475	0.038596015	-1.318989635	-0.0803653	0.014826737	0.763175011	-0.141086444	0.031316996	-1.088909984	-0.129738033	0.066536091	-1.395849347	0.054288428	0.001557803	0.030412786	-0.000173561	0.067257755	-1.252007961	-0.203619331	-0.038746689	1.389872193	-0.1131128	-0.083902918	1.031271935	-0.092688777	0.093622237	-1.382517934	0.776416063	0.0699552	-0.452954173	-0.049043	0.054460347	-0.859510899	-0.079718158	0.0674868	-1.184045315	-0.031221643	0.10250891	-1.448020458	-0.098086238	-0.023454603	-1.415296555	-0.073766507	0.183877259	-1.590928435	-0.097372681	0.172502652	-0.856098652	-0.034002401
275	0.002887232	0.040094078	-1.329656482	-0.088978007	0.01628409	0.755426049	-0.158150345	0.027499195	-1.085354328	-0.14331536	0.072396368	-1.39223814	0.066352837	0.006310841	0.031682931	-0.000371402	0.06865178	-1.254842877	-0.225256741	-0.043100994	1.385312676	-0.128018469	-0.091561943	1.02784884	-0.097474314	0.094206385	-1.382339358	0.781313181	0.070219263	-0.451153755	-0.053259581	0.055518843	-0.859937072	-0.097483397	0.066812448	-1.17949748	-0.032258783	0.106864005	-1.462095737	-0.112065956	-0.035666194	-1.405745864	-0.079986162	0.190778881	-1.583331347	-0.10929554	0.173979178	-0.85398972	-0.047489077
276	0.004136187	0.043152895	-1.338801503	-0.10049846	0.01529704	0.746218443	-0.172854185	0.030480657	-1.083811998	-0.150759697	0.083156459	-1.393965244	0.078859739	0.011265357	0.034445405	0.000917058	0.071392044	-1.257040739	-0.241682529	-0.057478648	1.380233288	-0.138806656	-0.097122371	1.026565552	-0.106459707	0.095299885	-1.382700086	0.788937688	0.071298294	-0.447328418	-0.057826404	0.057035554	-0.86077559	-0.11572656	0.068004221	-1.175422907	-0.032597184	0.11452391	-1.478481293	-0.132068291	-0.044120751	-1.399239063	-0.085650228	0.201634631	-1.576007128	-0.12206763	0.181391209	-0.849783778	-0.060970131
277	0.004051569	0.044343926	-1.343581796	-0.109658249	0.014623462	0.736209512	-0.186315164	0.030815378	-1.081274867	-0.158227578	0.087184161	-1.391876936	0.085535735	0.014229018	0.036490131	0.001302027	0.072277844	-1.258263946	-0.252683222	-0.066806696	1.371749163	-0.145178244	-0.101017751	1.026607633	-0.11481148	0.098200686	-1.384450436	0.796042323	0.071396276	-0.444755763	-0.060369283	0.05787275	-0.861362338	-0.128651097	0.071116298	-1.170454025	-0.031852193	0.12021444	-1.491130114	-0.146728873	-0.045777597	-1.395804167	-0.091023147	0.20942013	-1.570643306	-0.135913283	0.18298994	-0.842895865	-0.073337749
278	0.004860378	0.045641642	-1.347233295	-0.118584342	0.012694136	0.727679908	-0.197927788	0.034697235	-1.080968142	-0.16522409	0.098691486	-1.390697718	0.090626337	0.016107908	0.038915057	0.001916981	0.073541261	-1.258926749	-0.266456336	-0.077722944	1.364493132	-0.149557292	-0.104102097	1.025793314	-0.121322513	0.10225153	-1.385106683	0.801685333	0.072500408	-0.43939507	-0.062348276	0.058532029	-0.861879587	-0.136480644	0.07389766	-1.167988777	-0.03064215	0.127106696	-1.500293732	-0.158673778	-0.044038635	-1.394674301	-0.093983218	0.21761629	-1.565895081	-0.14887926	0.186830506	-0.837694645	-0.083281443
279	0.005497065	0.047943834	-1.35323143	-0.129820645	0.010830387	0.715785503	-0.219584048	0.037790943	-1.078445792	-0.182911918	0.114808552	-1.385084152	0.098751046	0.018514374	0.041996744	0.00202829	0.07412409	-1.259373426	-0.288425326	-0.090479247	1.353067875	-0.158343613	-0.11495661	1.023792267	-0.128978834	0.105889	-1.38455534	0.808044851	0.074031278	-0.434077412	-0.06537772	0.058938209	-0.862380862	-0.14887774	0.079827748	-1.164747238	-0.029119633	0.13567853	-1.510846853	-0.170219272	-0.044709615	-1.393163323	-0.100463882	0.229013085	-1.559377551	-0.166373104	0.191327333	-0.832890034	-0.097442739
280	0.026793474	0.052040238	-1.234776139	-0.005212755	-0.029689437	0.841105044	-0.005995613	0.076153323	-1.129847646	0.026237739	0.06455525	-1.446434259	-0.053087912	-0.0573637	0.05991073	0.007084844	0.067672476	-1.227164626	-0.026879735	-0.078484677	1.443514466	0.009517767	-0.079822205	1.06272471	-0.029600289	0.100995176	-1.39125073	0.662461519	0.114156529	-0.423725337	-0.013893981	0.053365815	-0.86074847	0.030139234	0.091812216	-1.2096802	-0.007658963	0.093837753	-1.289249659	-0.018301044	0.078182161	-1.50807476	-0.023034582	0.159648612	-1.667961717	0.036894813	0.189429671	-0.864027381	0.073483683
281	0.02084402	0.048780188	-1.226924896	0.005218649	-0.025073029	0.840283036	0.002911193	0.069275931	-1.121129155	0.038436215	0.050596777	-1.43885541	-0.066434599	-0.054985009	0.057175856	0.005122933	0.065710559	-1.224619031	-0.017362503	-0.066267952	1.43981111	0.019170392	-0.069214813	1.05562973	-0.023230799	0.092616111	-1.387944698	0.650923312	0.117137417	-0.43344155	-0.009430104	0.050294038	-0.857131004	0.03849734	0.080790147	-1.207335114	-0.016132411	0.086890891	-1.27942121	-0.002910965	0.074974924	-1.504472375	-0.01690715	0.146515951	-1.666386843	0.043538332	0.176369488	-0.857658505	0.083272472
282	0.012902331	0.042384766	-1.217883468	0.019265093	-0.018407866	0.838284791	0.013440948	0.05862014	-1.107946038	0.052470937	0.033155158	-1.426941276	-0.083983451	-0.047460478	0.05743726	0.001941551	0.064212292	-1.221677423	-0.004678672	-0.049315404	1.436806321	0.03054701	-0.053900808	1.044881105	-0.015540919	0.082125917	-1.384064317	0.637605429	0.123338446	-0.448152095	-0.00426479	0.047302127	-0.851703048	0.047549792	0.064368583	-1.205200434	-0.028922172	0.080207378	-1.265176177	0.01815507	0.072659411	-1.498667479	-0.003626472	0.133351982	-1.664598823	0.050279032	0.15887107	-0.850220442	0.097459339
283	0.023844421	0.050252691	-1.241471052	-0.00920674	-0.024543369	0.835155189	-0.020296732	0.069353178	-1.126467705	0.012262718	0.062602557	-1.444224715	-0.045458574	-0.052882992	0.057266198	0.006129103	0.067013614	-1.229648948	-0.040570989	-0.073710993	1.440004945	-0.001529145	-0.080616616	1.059273124	-0.034842078	0.099430263	-1.390048981	0.671801329	0.109066047	-0.426126748	-0.01735664	0.053153504	-0.860375643	0.018997826	0.089226298	-1.205556393	-0.011035177	0.094591074	-1.301835418	-0.022151163	0.072515555	-1.501817942	-0.027378855	0.161412492	-1.662169695	0.025513606	0.18582961	-0.861494303	0.065516621
284	0.019224891	0.044461735	-1.235245943	-0.000138238	-0.018262513	0.834175348	-0.013954156	0.061244655	-1.117474914	0.022639429	0.047761027	-1.436254501	-0.057101097	-0.050450329	0.053312592	0.003880647	0.064484693	-1.227636456	-0.032667384	-0.060361963	1.437090278	0.005136958	-0.069197826	1.054090261	-0.029650401	0.090641737	-1.38686645	0.661847055	0.110605061	-0.435993493	-0.013380332	0.049810033	-0.856484532	0.0250587	0.07755252	-1.203108907	-0.01941134	0.088083826	-1.294418573	-0.008048241	0.06769149	-1.498202562	-0.017075222	0.149835244	-1.658356786	0.029415578	0.170667931	-0.855664909	0.074103907
285	0.014128987	0.037910275	-1.227665424	0.011399779	-0.011826961	0.833670974	-0.003232003	0.052947588	-1.106787443	0.034929942	0.02970173	-1.429656744	-0.071734101	-0.046833526	0.051484596	0.001193137	0.062539995	-1.225313425	-0.02043929	-0.046227943	1.43433392	0.015310787	-0.055019945	1.048445344	-0.023395758	0.081448458	-1.384519339	0.648892641	0.112528019	-0.446681648	-0.008882841	0.046631083	-0.85222888	0.033902198	0.063770041	-1.203016281	-0.028764315	0.07911963	-1.282342434	0.009335521	0.064741656	-1.49503839	-0.009812366	0.134594798	-1.658685684	0.036215484	0.15438956	-0.851499379	0.086209282
286	0.02158693	0.047812965	-1.248804927	-0.013987367	-0.019216374	0.828138471	-0.035282038	0.062615305	-1.123618364	-0.001876159	0.062877573	-1.437713742	-0.036273267	-0.04861363	0.053816989	0.005390308	0.066091686	-1.23222971	-0.05538002	-0.070009775	1.432675481	-0.013205824	-0.081537902	1.055663586	-0.040276229	0.098172002	-1.388192892	0.682486534	0.104374222	-0.429151565	-0.020774567	0.053133417	-0.85981971	0.007782464	0.08646749	-1.200978041	-0.014555961	0.095678478	-1.31579113	-0.026849229	0.06599804	-1.494410276	-0.031691387	0.163495511	-1.655073762	0.013313363	0.182307675	-0.85831821	0.056619558
287	0.018223887	0.041115068	-1.242670178	-0.005394874	-0.013118797	0.82809943	-0.028518585	0.055081677	-1.114631772	0.00825277	0.046821289	-1.431569815	-0.048119348	-0.04617393	0.050831165	0.002956577	0.063349061	-1.230223656	-0.046688918	-0.056557797	1.430962324	-0.00680609	-0.070420988	1.051664352	-0.035389882	0.089286253	-1.386645913	0.672844052	0.106765911	-0.439091027	-0.01651594	0.049584255	-0.856002808	0.014065719	0.074846551	-1.19888413	-0.022323761	0.089233719	-1.308204651	-0.013235129	0.061035991	-1.492144585	-0.022839092	0.15062508	-1.65328896	0.017291486	0.166166648	-0.854921222	0.065445811
288	0.016488587	0.035387654	-1.238402963	0.001311343	-0.007733541	0.827759922	-0.022764158	0.049309529	-1.106961012	0.014529778	0.033569451	-1.428488731	-0.057110284	-0.043293815	0.048580702	0.001612489	0.06090818	-1.228869677	-0.040003579	-0.045902442	1.429646492	-0.001740404	-0.060983371	1.04910779	-0.032105967	0.082902789	-1.385098696	0.665002346	0.106266327	-0.446303487	-0.013706385	0.047194332	-0.853069723	0.01861511	0.064984873	-1.199518204	-0.028189672	0.082513548	-1.301834702	-0.00232754	0.057304572	-1.489994526	-0.019246386	0.139764577	-1.655211806	0.020599831	0.153889686	-0.853467882	0.072292872
289	0.019530531	0.044721562	-1.257758617	-0.019862995	-0.013517659	0.819090009	-0.052483138	0.056590986	-1.119503975	-0.019215124	0.06137874	-1.431645989	-0.024464965	-0.042950902	0.050357137	0.004309791	0.065413177	-1.23524034	-0.074323289	-0.06547761	1.425015688	-0.027093891	-0.081408203	1.052767396	-0.04697137	0.096995644	-1.387874961	0.695064008	0.098472871	-0.433188349	-0.024406945	0.053011768	-0.859317601	-0.004889484	0.082729168	-1.197262883	-0.018416086	0.096608944	-1.332690001	-0.033236392	0.057359725	-1.484838128	-0.036257412	0.165949374	-1.64599216	-0.001065204	0.17792283	-0.856237173	0.045910805
290	0.016817622	0.03689	-1.252667189	-0.012859015	-0.007072903	0.819556355	-0.046961788	0.049202342	-1.110016942	-0.011433792	0.044681359	-1.426631093	-0.035990238	-0.041243196	0.046777785	0.001847982	0.062150143	-1.233652949	-0.066412568	-0.051696643	1.422302008	-0.022746123	-0.070776932	1.048957705	-0.042961057	0.087985143	-1.386459351	0.685759664	0.098532848	-0.442480415	-0.0201371	0.049379449	-0.855509758	-0.000520821	0.070378304	-1.197427869	-0.025299696	0.088797681	-1.326704741	-0.020946607	0.051635593	-1.483283758	-0.031872775	0.151689917	-1.647149801	0.00188434	0.161280319	-0.85559833	0.053811423
291	0.018043518	0.04313815	-1.266297698	-0.026493944	-0.008955424	0.811028183	-0.067596368	0.054098688	-1.11534524	-0.035190169	0.061795406	-1.426348567	-0.012582184	-0.037475146	0.047946315	0.003847012	0.065211169	-1.238006473	-0.092316806	-0.063253038	1.417440414	-0.039514512	-0.081838995	1.050222397	-0.053268984	0.096607298	-1.387124062	0.707225442	0.09419246	-0.436845422	-0.027855014	0.053555574	-0.858943403	-0.016100887	0.080734879	-1.194842458	-0.020466071	0.097114474	-1.349066496	-0.041190147	0.048855636	-1.476328135	-0.043153588	0.167962581	-1.639996648	-0.0142871	0.17605269	-0.857152879	0.03576823
292	0.015128852	0.033033263	-1.261601448	-0.019810902	-0.001414764	0.812394381	-0.061679244	0.044309266	-1.105003476	-0.028800283	0.04149814	-1.42211163	-0.025903001	-0.035856277	0.042693265	0.001115455	0.061374221	-1.236708522	-0.085640602	-0.045906365	1.418371558	-0.036387078	-0.06977921	1.045866013	-0.049426954	0.086706139	-1.385694027	0.69705677	0.09253832	-0.447097659	-0.02292105	0.048937127	-0.855215728	-0.012373271	0.065752633	-1.198040009	-0.027687903	0.086894728	-1.342514634	-0.02803898	0.041918352	-1.475436091	-0.038718931	0.15148662	-1.639039278	-0.011060972	0.157082438	-0.856515408	0.043629911
293	0.0158165	0.040475555	-1.275462627	-0.033845704	-0.00184958	0.80337745	-0.08174675	0.05078198	-1.109156966	-0.05181786	0.058748104	-1.420009375	-0.001114366	-0.030397091	0.045230526	0.003172971	0.064647131	-1.240807891	-0.1116843	-0.057235349	1.410642743	-0.052621961	-0.080407672	1.046476841	-0.059789047	0.09487351	-1.385457397	0.718953967	0.087802656	-0.442150563	-0.030881578	0.053300418	-0.858343005	-0.027261814	0.075771026	-1.193364143	-0.023043089	0.095597461	-1.366248727	-0.049310159	0.036373533	-1.46821022	-0.049252935	0.168002367	-1.631745815	-0.028024239	0.171465546	-0.859817684	0.024677934
294	0.013285892	0.031066114	-1.271787286	-0.028440973	0.003120763	0.804519355	-0.077503636	0.040640108	-1.10061264	-0.047791723	0.041292503	-1.416851997	-0.014308507	-0.028558189	0.039910357	0.00066794	0.061700966	-1.239912629	-0.106947891	-0.042114519	1.41210556	-0.051111948	-0.070190512	1.042789221	-0.056661304	0.086673021	-1.385317206	0.709870756	0.086032338	-0.450552464	-0.026434729	0.049235407	-0.855190039	-0.024707748	0.062718958	-1.196082711	-0.029262971	0.086148299	-1.360376358	-0.038117938	0.031040126	-1.468310356	-0.04413455	0.154861718	-1.630090952	-0.025224265	0.156104028	-0.858110309	0.031245396
295	0.013563785	0.038702745	-1.28678143	-0.044224352	0.006001839	0.794625103	-0.096458539	0.047704238	-1.102631092	-0.072070062	0.057300087	-1.413678646	0.013345964	-0.021757035	0.04230909	0.002621004	0.064526871	-1.243972659	-0.135007948	-0.051062498	1.405351996	-0.068293653	-0.078365847	1.044012785	-0.068273619	0.093990952	-1.384395719	0.733626246	0.080463558	-0.447767287	-0.035108615	0.053211294	-0.858515382	-0.039821222	0.071402594	-1.192227364	-0.02560024	0.095103972	-1.38689363	-0.060665105	0.021297593	-1.45822823	-0.05566138	0.170486435	-1.621379852	-0.044665199	0.169275984	-0.862755477	0.010473018
296	0.012272689	0.033010259	-1.28283453	-0.039350253	0.006355825	0.797064304	-0.092715859	0.041196834	-1.098001361	-0.06691321	0.047089256	-1.412335277	0.001928994	-0.023008093	0.037706695	0.000892737	0.062701516	-1.242951035	-0.128134489	-0.042698439	1.404628634	-0.065312847	-0.073459998	1.040722728	-0.064583071	0.089255027	-1.384515762	0.724999309	0.080201179	-0.451729149	-0.031326637	0.050984047	-0.856111467	-0.036765426	0.063994311	-1.194085002	-0.029448166	0.088793956	-1.379861712	-0.051901992	0.021232206	-1.460428953	-0.051263951	0.162259221	-1.621758938	-0.040066399	0.160515517	-0.860185862	0.016630247
297	0.009795218	0.035163049	-1.296644092	-0.053967509	0.011822309	0.785115957	-0.110151224	0.040265255	-1.094168067	-0.091007903	0.053471528	-1.40551126	0.023102764	-0.012967733	0.036243744	0.000551075	0.063424617	-1.246388316	-0.155770227	-0.041537158	1.39887929	-0.082418308	-0.075215764	1.036043167	-0.075578645	0.09167704	-1.383703589	0.745298386	0.072967917	-0.454371303	-0.038151421	0.052368678	-0.85763067	-0.051420953	0.065357275	-1.191883564	-0.029650627	0.092502154	-1.405939817	-0.069024056	0.006369703	-1.44579494	-0.058959737	0.171043202	-1.610015273	-0.061112955	0.165222928	-0.861818135	-0.00234921
298	0.022202132	0.049862351	-1.283035636	-0.042216714	-0.006137432	0.799574912	-0.091109246	0.063168108	-1.121789813	-0.060220089	0.079600647	-1.422078371	0.018856894	-0.031613287	0.052825693	0.007319008	0.068427786	-1.242935419	-0.12285123	-0.076358959	1.409994602	-0.057424579	-0.090148918	1.051337719	-0.066225	0.105044574	-1.387917995	0.73096931	0.086554781	-0.431520045	-0.037938762	0.057588935	-0.863254368	-0.033622693	0.091924369	-1.19255054	-0.016077049	0.105197161	-1.375658512	-0.063756593	0.039629858	-1.46601212	-0.055476695	0.185843274	-1.631358266	-0.033178244	0.190107226	-0.863621712	0.01363929
299	0.025013262	0.052119199	-1.27429831	-0.03686545	-0.017418053	0.807755768	-0.075987279	0.067524351	-1.126060605	-0.047002327	0.085667647	-1.429809451	0.005092678	-0.037223373	0.053366207	0.008332463	0.068819307	-1.24042654	-0.104790121	-0.084836386	1.418010354	-0.045400247	-0.093894154	1.055052996	-0.060056038	0.10942129	-1.390246272	0.719997585	0.093991049	-0.424478799	-0.035141665	0.058150735	-0.864400029	-0.023115108	0.097677574	-1.19519186	-0.012808234	0.107588351	-1.357233286	-0.056728669	0.054657113	-1.476808667	-0.051014453	0.186765686	-1.640965581	-0.018745581	0.19770129	-0.864125907	0.023650268
300	0.027946163	0.054900579	-1.266149759	-0.032105271	-0.025343817	0.81841135	-0.058526304	0.072101243	-1.129757881	-0.03382875	0.090933397	-1.438589454	-0.007691723	-0.044901226	0.056673814	0.009218641	0.069951065	-1.238078237	-0.085563958	-0.089409947	1.428259373	-0.034176648	-0.096851766	1.060249925	-0.05437484	0.11368721	-1.393075347	0.708677113	0.098583527	-0.416652799	-0.032173496	0.058670282	-0.865688622	-0.012368369	0.102627963	-1.199881196	-0.007618567	0.109354295	-1.339488983	-0.052777104	0.0677457	-1.489470482	-0.046311583	0.18729952	-1.649875879	-0.004819156	0.20528315	-0.867722511	0.03330778
301	0.030444263	0.057456858	-1.260351181	-0.029434679	-0.030119687	0.827352703	-0.045906313	0.075668603	-1.135964394	-0.022020873	0.093400642	-1.445407152	-0.015949041	-0.052344233	0.06043566	0.009722643	0.071129471	-1.236287117	-0.071144976	-0.093898125	1.435573936	-0.0253761	-0.099010773	1.06425786	-0.050010007	0.116332777	-1.395629644	0.699282169	0.101443857	-0.41144225	-0.029575586	0.058916468	-0.866765559	-0.003905812	0.106667668	-1.204240084	-0.002193758	0.108983383	-1.326615691	-0.050725613	0.07535325	-1.50072813	-0.042407598	0.187748954	-1.656027555	0.006115121	0.210720628	-0.871460021	0.040932395
302	0.032523684	0.060824975	-1.254606605	-0.027012682	-0.034937732	0.836065888	-0.033311319	0.082791246	-1.140744448	-0.008828548	0.093539566	-1.45381701	-0.023530517	-0.059213202	0.064565845	0.01055077	0.071956128	-1.234186053	-0.057602569	-0.09802825	1.444238424	-0.016059868	-0.100077257	1.06923151	-0.045611039	0.11817731	-1.397151113	0.689212739	0.104619481	-0.407227129	-0.026335048	0.058801819	-0.867777407	0.00529455	0.110229403	-1.209996819	0.003911658	0.107909165	-1.314554214	-0.048550382	0.082509577	-1.5114007	-0.043727409	0.184234187	-1.665928125	0.017336646	0.215333447	-0.874880433	0.049211331
303	0.035377167	0.06475766	-1.248162985	-0.025539568	-0.041959856	0.843706489	-0.019630715	0.092340037	-1.14747107	0.006925152	0.096466079	-1.459792018	-0.030032169	-0.066002451	0.068659499	0.011909373	0.072296746	-1.231877565	-0.043662935	-0.106585376	1.447134137	-0.005827141	-0.102031618	1.074370027	-0.04174453	0.120137565	-1.396430016	0.679407477	0.110845923	-0.402782917	-0.022526829	0.05899246	-0.86881727	0.015596211	0.115529984	-1.216419339	0.01065288	0.108248472	-1.304217935	-0.047657475	0.09074638	-1.521003604	-0.039373185	0.185235485	-1.671794295	0.027993739	0.221041143	-0.878350079	0.057261962
304	0.040806789	0.069301881	-1.255064845	-0.035046473	-0.047379687	0.843691349	-0.027057074	0.09988942	-1.155328274	-0.006544861	0.108389184	-1.463608027	-0.019607278	-0.07122165	0.073880441	0.014298036	0.074183941	-1.234319091	-0.052305114	-0.1195959	1.450377822	-0.013554468	-0.112755388	1.078193307	-0.047171675	0.129815951	-1.398616552	0.68623513	0.108937427	-0.393945634	-0.02674848	0.060762078	-0.872375131	0.007480906	0.126279473	-1.21773994	0.020132244	0.116526403	-1.310250521	-0.061979417	0.096584402	-1.526809812	-0.04571056	0.197781801	-1.672017694	0.022154106	0.235449329	-0.884321213	0.049010742
305	0.047047388	0.07333295	-1.260492086	-0.044228353	-0.055020187	0.844738722	-0.033388428	0.108928613	-1.163652062	-0.014010819	0.119833425	-1.466128349	-0.009452248	-0.076539688	0.080867775	0.016001403	0.07584814	-1.236318588	-0.059146632	-0.13602291	1.451869845	-0.019600168	-0.123422541	1.082203865	-0.049479984	0.139174297	-1.401166439	0.690692425	0.108150668	-0.386028856	-0.029631969	0.061998028	-0.875109911	0.000690816	0.137031123	-1.219459772	0.029779922	0.127117306	-1.317041516	-0.075871937	0.103101075	-1.531378865	-0.047287807	0.21015124	-1.67044878	0.015495771	0.248426884	-0.889794946	0.041020878
306	0.038906742	0.064870484	-1.2605474	-0.036128841	-0.041680429	0.836515367	-0.039238613	0.090961851	-1.148521781	-0.01999132	0.110318512	-1.455024958	-0.014239092	-0.065313414	0.069810346	0.013198421	0.074159399	-1.236537576	-0.065210968	-0.11205104	1.446074128	-0.023141876	-0.111027308	1.072754979	-0.04956843	0.129422307	-1.40086937	0.695445418	0.102873787	-0.397801876	-0.030971739	0.06098194	-0.87141335	-0.002505926	0.121693261	-1.211456418	0.012770623	0.115337215	-1.319923401	-0.063094914	0.089716665	-1.517761111	-0.04486049	0.201724261	-1.665194511	0.013349047	0.231701925	-0.882240117	0.040833849
307	0.034646809	0.059862074	-1.265472054	-0.036082126	-0.034591824	0.825897336	-0.050934147	0.079558529	-1.139954329	-0.032029588	0.106094368	-1.445065141	-0.0072432	-0.054547392	0.062698662	0.011484111	0.072750635	-1.238170743	-0.07954216	-0.102915175	1.436630845	-0.03180737	-0.105689839	1.0668751	-0.054389898	0.123048082	-1.39906776	0.70659399	0.100921758	-0.404891223	-0.033572868	0.060290921	-0.869421065	-0.010376532	0.113918483	-1.204796314	0.002414188	0.114672601	-1.332400203	-0.061152641	0.078245826	-1.502721786	-0.047718942	0.196985289	-1.657093048	0.001171652	0.221522316	-0.876729131	0.033229213
308	0.031262316	0.056658279	-1.270691514	-0.037987664	-0.028649932	0.816321135	-0.063445851	0.075757481	-1.131637335	-0.041190453	0.101185836	-1.436369777	-0.000148093	-0.044325687	0.057559118	0.010504819	0.071277775	-1.239606857	-0.093598105	-0.096469223	1.428639412	-0.039532829	-0.101522237	1.062246084	-0.058412567	0.118579455	-1.395085573	0.714865863	0.095999084	-0.411756784	-0.035483226	0.059731483	-0.867767453	-0.017512348	0.107988834	-1.200123668	-0.004694346	0.114374533	-1.345465422	-0.060953036	0.068967402	-1.489235997	-0.050558407	0.1943973	-1.649605036	-0.00948019	0.213285491	-0.871287405	0.026553964
309	0.020169504	0.048204344	-1.291734219	-0.049323801	0.004483686	0.792122245	-0.10176494	0.060271896	-1.114151597	-0.075224683	0.078890376	-1.416400194	0.032160245	-0.024528436	0.053489599	0.006473268	0.06904164	-1.245413065	-0.142588943	-0.071919553	1.403782606	-0.069024973	-0.088176802	1.047575116	-0.073213264	0.101990476	-1.386169672	0.74370122	0.082799628	-0.437738806	-0.04116131	0.057148419	-0.86268568	-0.043179061	0.087602817	-1.191138983	-0.018321605	0.106753662	-1.394744873	-0.074693978	0.024826376	-1.457074285	-0.060091753	0.186544999	-1.622081757	-0.048417024	0.186434358	-0.865849912	0.002408379
310	0.017223224	0.044851135	-1.299549937	-0.058289707	0.011536331	0.781927824	-0.110276207	0.054882996	-1.104358912	-0.091122314	0.075599253	-1.411584377	0.041992418	-0.017067214	0.048139807	0.005087906	0.069031417	-1.247514367	-0.159467801	-0.060840901	1.398436785	-0.080202408	-0.085720576	1.042197108	-0.080184877	0.098685212	-1.383882284	0.756292641	0.078464858	-0.443666458	-0.043769311	0.056161322	-0.861623049	-0.051977266	0.081319019	-1.190016866	-0.021716481	0.106510393	-1.413054109	-0.082260594	0.009023969	-1.445032835	-0.063165009	0.18495512	-1.612117767	-0.064707033	0.18238157	-0.865998805	-0.007855646
311	0.052529283	0.077076063	-1.263872266	-0.051137436	-0.064856172	0.844582915	-0.038168456	0.119376071	-1.169270158	-0.015383315	0.131083325	-1.466960549	4.22E-05	-0.08084929	0.087743483	0.01721181	0.076826558	-1.237535834	-0.066388555	-0.152559772	1.451457143	-0.023105312	-0.132218987	1.087034941	-0.053236026	0.143893898	-1.403247118	0.694387019	0.110657908	-0.379828632	-0.030684479	0.062689513	-0.877011895	-0.003147384	0.146467015	-1.221464038	0.03720763	0.138535962	-1.323388815	-0.087769113	0.108791545	-1.53490603	-0.051237211	0.217267796	-1.671188712	0.010370492	0.25952512	-0.893413365	0.035439864
312	0.073384076	0.093444034	-1.28890276	-0.099086128	-0.10949932	0.844083667	-0.057850532	0.163084671	-1.183894396	-0.044856638	0.179675519	-1.454750299	0.064577296	-0.099732079	0.110831723	0.022921616	0.082988247	-1.246036887	-0.124396838	-0.227304325	1.444228292	-0.044001773	-0.178315401	1.098467588	-0.079466045	0.165777102	-1.410188317	0.72336334	0.108186424	-0.347872943	-0.040748391	0.066236213	-0.884798884	-0.02441545	0.184834391	-1.223637104	0.071230359	0.197598964	-1.368964672	-0.161681831	0.120153636	-1.540185452	-0.074742325	0.261138767	-1.668507338	-0.009263188	0.313289344	-0.898499489	-0.001703549
[truncated: 65 more columns]
