# Supplementary material for: Three-dimensional geometric morphometric analysis of the skull of Protoceratops andrewsi supports a socio-sexual signalling role for the ceratopsian frill
Source: Proc Biol Sci. 2021 Feb 3;288(1944):20202938. doi: 10.1098/rspb.2020.2938 (PMC7893235; doi:10.1098/rspb.2020.2938)
Supplement: Jugal Landmark Data [file rspb20202938supp5.csv]

	X1.Protoceratops_andrewsi_AMNH_6408	X2.Protoceratops_andrewsi_AMNH_6408	X3.Protoceratops_andrewsi_AMNH_6408	X1.Protoceratops_andrewsi_AMNH_6409	X2.Protoceratops_andrewsi_AMNH_6409	X3.Protoceratops_andrewsi_AMNH_6409	X1.Protoceratops_andrewsi_AMNH_6413	X2.Protoceratops_andrewsi_AMNH_6413	X3.Protoceratops_andrewsi_AMNH_6413	X1.Protoceratops_andrewsi_AMNH_6414	X2.Protoceratops_andrewsi_AMNH_6414	X3.Protoceratops_andrewsi_AMNH_6414	X1.Protoceratops_andrewsi_AMNH_6418	X2.Protoceratops_andrewsi_AMNH_6418	X3.Protoceratops_andrewsi_AMNH_6418	X1.Protoceratops_andrewsi_AMNH_6419	X2.Protoceratops_andrewsi_AMNH_6419	X3.Protoceratops_andrewsi_AMNH_6419	X1.Protoceratops_andrewsi_AMNH_6425	X2.Protoceratops_andrewsi_AMNH_6425	X3.Protoceratops_andrewsi_AMNH_6425	X1.Protoceratops_andrewsi_AMNH_6429	X2.Protoceratops_andrewsi_AMNH_6429	X3.Protoceratops_andrewsi_AMNH_6429	X1.Protoceratops_andrewsi_AMNH_6431	X2.Protoceratops_andrewsi_AMNH_6431	X3.Protoceratops_andrewsi_AMNH_6431	X1.Protoceratops_andrewsi_AMNH_6433	X2.Protoceratops_andrewsi_AMNH_6433	X3.Protoceratops_andrewsi_AMNH_6433	X1.Protoceratops_andrewsi_AMNH_6434	X2.Protoceratops_andrewsi_AMNH_6434	X3.Protoceratops_andrewsi_AMNH_6434	X1.Protoceratops_andrewsi_AMNH_6438	X2.Protoceratops_andrewsi_AMNH_6438	X3.Protoceratops_andrewsi_AMNH_6438	X1.Protoceratops_andrewsi_AMNH_6439	X2.Protoceratops_andrewsi_AMNH_6439	X3.Protoceratops_andrewsi_AMNH_6439	X1.Protoceratops_andrewsi_AMNH_6466	X2.Protoceratops_andrewsi_AMNH_6466	X3.Protoceratops_andrewsi_AMNH_6466	X1.Protoceratops_andrewsi_AMNH_6467	X2.Protoceratops_andrewsi_AMNH_6467	X3.Protoceratops_andrewsi_AMNH_6467	X1.Protoceratops_andrewsi_AMNH_6637	X2.Protoceratops_andrewsi_AMNH_6637	X3.Protoceratops_andrewsi_AMNH_6637	X1.Protoceratops_andrewsi_CMNH_9185
1	-0.041369975	-0.034368467	-1.2716725	0.004387811	0.073357113	0.75791764	-0.08657188	-0.038033478	-1.0206997	-0.057829052	-0.063273966	-1.3362412	-0.042855501	0.017305482	-0.038810439	-0.021420388	0.039320976	-1.2413179	-0.12382026	0.10407965	1.3734893	-0.060452681	0.035022464	0.96982974	-0.063442439	0.036267299	-1.3728293	0.67661083	0.073496439	-0.56758291	-0.021987328	0.029497014	-0.83186603	-0.059028283	-0.013493815	-1.400885	-0.037720632	-0.045007393	-1.161893	-0.14603838	-0.004806415	-1.3681574	0.026984498	-0.054925494	-1.4099258	0.091739014	-0.42160654	0.68444848	-0.037395634
2	-0.044611663	-0.078015335	-1.2971356	-0.019872352	0.11661997	0.7234869	-0.12986921	-0.096859969	-1.0219572	-0.098429188	-0.12259272	-1.3191817	-0.013468391	-0.011201039	-0.094777033	-0.016629893	0.023586912	-1.2508541	-0.182289	0.14894642	1.3846393	-0.13964336	0.075432166	0.98756802	-0.096353829	0.020472186	-1.3883398	0.71020031	0.010621246	-0.58974433	-0.035217546	0.017087612	-0.82854438	-0.10511479	-0.12620135	-1.3986303	-0.099185482	-0.070082031	-1.1595618	-0.12776875	-0.074982822	-1.4490764	-0.003126539	-0.12347417	-1.3769255	0.10417837	-0.47077554	0.66456515	-0.088080399
3	-0.060568273	-0.079295658	-1.2189628	0.068950497	0.11086532	0.78097129	-0.010763982	-0.087155774	-1.0062723	0.007301226	-0.16250999	-1.3337531	-0.12150283	-0.004932398	-0.068121545	-0.029767644	0.02310878	-1.224438	-0.048525363	0.1845018	1.411009	-0.020652469	0.11495434	0.97861767	-0.025763912	0.002750216	-1.379108	0.61180526	0.071371049	-0.61260819	-0.001903615	0.011084655	-0.81746346	0.083262771	-0.1003511	-1.4188402	0.017973043	-0.099662848	-1.1616714	-0.17113559	-0.072680101	-1.2981021	0.12250488	-0.078760698	-1.4176855	0.031283617	-0.45068541	0.6906904	-0.013261743
4	-0.064666823	-0.023591772	-1.1869475	0.090817317	0.037121359	0.79182827	0.040421698	-0.013202947	-1.0150267	0.060026959	-0.072871104	-1.3389823	-0.14510815	0.006126063	-0.013030544	-0.033864837	0.033297956	-1.2109882	0.034647278	0.086050123	1.4026542	0.05430311	0.05287068	0.96610087	0.006521685	0.019659027	-1.3567935	0.60035139	0.13527936	-0.56978834	0.014181445	0.023794685	-0.81346434	0.10426617	0.01233925	-1.4353335	0.071518168	-0.035670783	-1.1485684	-0.14599122	0.010123016	-1.2370695	0.12991017	0.018831778	-1.4290272	0.01981022	-0.39039189	0.71956944	0.04267269
5	-0.047056198	-0.008406662	-1.2270491	0.05556456	0.034681465	0.77820945	-0.01251788	0.001082768	-1.0312999	0.01296984	-0.037666995	-1.338414	-0.10453411	0.008710002	-0.000337821	-0.025630727	0.040988289	-1.2274107	-0.026998393	0.05866605	1.3889867	-0.003237164	0.027519468	0.9748022	-0.026396234	0.036343165	-1.3637048	0.64254892	0.11711601	-0.55424559	-0.006277319	0.030772602	-0.82511586	0.044337213	0.036742415	-1.4294981	0.028816491	-0.020965487	-1.154811	-0.12887862	0.018768603	-1.2909729	0.074491128	0.009836027	-1.4252768	0.063332416	-0.39618069	0.71340185	0.010972984
6	-0.024020178	0.005495593	-1.2615051	0.001381131	0.025472093	0.77492523	-0.074502982	0.012531634	-1.0438343	-0.046452966	-0.005960299	-1.3563504	-0.058746342	0.003273435	0.011842378	-0.015191769	0.058500085	-1.2401742	-0.10404547	0.017845461	1.3832912	-0.044363949	-0.023371452	0.98263776	-0.052206267	0.062054489	-1.3707802	0.69174349	0.098062433	-0.50855988	-0.02044116	0.043158133	-0.83676296	-0.030573945	0.077063628	-1.4443777	-0.019036843	0.017062809	-1.1724948	-0.094712786	0.045899946	-1.3507515	0.005207242	0.008590716	-1.4279596	0.12856817	-0.39414299	0.71720088	-0.021032145
7	-0.027354326	0.002270476	-1.2570162	0.008334251	0.028446015	0.77426237	-0.067263305	0.007995961	-1.0412165	-0.041475538	-0.013907659	-1.3517792	-0.065029472	0.005431289	0.009298381	-0.016317345	0.056932248	-1.2388941	-0.090565443	0.02557626	1.3850496	-0.038604006	-0.015128506	0.98095107	-0.04940103	0.057817295	-1.3702617	0.68397564	0.10118107	-0.51484895	-0.018927786	0.041825183	-0.83563107	-0.023795102	0.074020647	-1.442179	-0.011019547	0.011288843	-1.1695454	-0.10292141	0.040115844	-1.3425536	0.012646375	0.006881865	-1.4269433	0.1168232	-0.39475757	0.71747565	-0.015524862
8	-0.03014647	-0.001465178	-1.2541841	0.013138511	0.03253318	0.77218193	-0.062509067	0.002931091	-1.0384936	-0.037795056	-0.021456426	-1.3487924	-0.068973064	0.00619532	0.005704254	-0.017020909	0.055152159	-1.2376529	-0.081864633	0.034285914	1.3856342	-0.035079941	-0.007196675	0.97930002	-0.047649235	0.054088369	-1.3700446	0.67823052	0.10259812	-0.52158874	-0.017860627	0.040402554	-0.83467829	-0.019774076	0.068685018	-1.4395293	-0.005610572	0.005082785	-1.1677935	-0.11011001	0.034050565	-1.3371292	0.018448217	0.003610547	-1.4258775	0.10765295	-0.39619097	0.71496594	-0.01243851
9	-0.03279601	-0.005660093	-1.2531229	0.016152991	0.037202504	0.77019179	-0.059984833	-0.002693592	-1.0358621	-0.035424996	-0.028965726	-1.3465887	-0.070597127	0.006956822	0.000969245	-0.017514646	0.05308409	-1.2366426	-0.076363236	0.043306537	1.3863331	-0.033462774	0.000450627	0.97829372	-0.046318725	0.050640132	-1.3704736	0.67361361	0.10212778	-0.52822089	-0.017134152	0.038851686	-0.83399487	-0.018239463	0.060745977	-1.4367254	-0.003779006	-0.001653296	-1.165295	-0.11642933	0.027497059	-1.334358	0.023692938	-0.000831497	-1.4250518	0.10047645	-0.39842808	0.7119531	-0.011387021
10	-0.034058202	-0.010631084	-1.2528677	0.017878659	0.042742204	0.76967931	-0.060753316	-0.00861689	-1.0326614	-0.036149397	-0.036084156	-1.3438258	-0.069921613	0.007943131	-0.004941279	-0.018223455	0.050772026	-1.2364271	-0.074577391	0.053223457	1.3868603	-0.033957321	0.007957758	0.9774195	-0.046843115	0.047282081	-1.3707798	0.67041236	0.099812016	-0.53511685	-0.01695965	0.037156217	-0.83341831	-0.019383848	0.049979273	-1.4333973	-0.004584618	-0.009030679	-1.1638699	-0.12251958	0.020782655	-1.3346437	0.028294809	-0.007056873	-1.4240937	0.095032685	-0.40145269	0.70839608	-0.012448782
11	-0.035726245	-0.015935376	-1.2547768	0.01778339	0.049587749	0.76922357	-0.062854767	-0.015500006	-1.0301045	-0.038823742	-0.042931583	-1.3413709	-0.067119829	0.008808856	-0.012222379	-0.018761972	0.04813486	-1.2365857	-0.078170404	0.064591505	1.3864021	-0.036826979	0.015329764	0.97619331	-0.048735589	0.044102546	-1.3712618	0.66883439	0.095657073	-0.54239786	-0.017227778	0.03526292	-0.83307779	-0.024185108	0.036965251	-1.427937	-0.008039578	-0.017342959	-1.1633956	-0.12832816	0.013911788	-1.3380325	0.031253539	-0.015781788	-1.4225076	0.091064133	-0.40545869	0.7045356	-0.015731113
12	-0.035139203	-0.022129802	-1.2573553	0.01536374	0.057445988	0.76740879	-0.066764556	-0.023747927	-1.0280643	-0.042300779	-0.050545637	-1.3400339	-0.061517093	0.01143182	-0.020136815	-0.019152634	0.045127742	-1.2372396	-0.08656352	0.077382296	1.3860579	-0.042058036	0.022547569	0.97468024	-0.052453008	0.041310016	-1.3714995	0.66830361	0.089326754	-0.54975885	-0.018204762	0.033290267	-0.8327201	-0.03238352	0.021686986	-1.4209433	-0.014056928	-0.026927758	-1.1639271	-0.13485612	0.008023867	-1.3452214	0.032522332	-0.027094165	-1.4207453	0.089169875	-0.41037577	0.69939053	-0.021331038
13	-0.040095538	-0.027652163	-1.2645854	0.010658403	0.065474257	0.76332814	-0.07566233	-0.030684929	-1.0243725	-0.049102072	-0.057084173	-1.3380384	-0.053197656	0.014607925	-0.028733481	-0.020033835	0.042126998	-1.2389299	-0.10343497	0.090722211	1.3804216	-0.050041884	0.029135624	0.97235686	-0.057491146	0.038836088	-1.3717573	0.67130166	0.081977151	-0.55830079	-0.019715415	0.031151129	-0.83253974	-0.044069074	0.004595171	-1.4120716	-0.023595095	-0.036820717	-1.1638948	-0.14099249	0.002076913	-1.3553463	0.030977342	-0.041058481	-1.4177747	0.089625627	-0.41557395	0.69228327	-0.028882362
14	-0.042125586	-0.038472038	-1.2775402	0.00219411	0.076986834	0.75555748	-0.09712813	-0.043437235	-1.0188446	-0.065860175	-0.067076564	-1.333238	-0.036768835	0.018073751	-0.047475088	-0.022154881	0.038019467	-1.2428212	-0.12980668	0.10908598	1.3726598	-0.072389558	0.037469313	0.96779835	-0.06801533	0.033823285	-1.3729374	0.67949617	0.069136128	-0.56932086	-0.023862936	0.028505422	-0.83097178	-0.071714312	-0.029099915	-1.3936787	-0.04431634	-0.048669893	-1.1618448	-0.14817798	-0.009201448	-1.376942	0.0248369	-0.059870239	-1.4070271	0.094859011	-0.42468488	0.6805582	-0.041535813
15	-0.044933718	-0.04225691	-1.2826364	-0.000104824	0.08110705	0.75314611	-0.10647576	-0.048554406	-1.0171725	-0.073385067	-0.071376517	-1.3311765	-0.032207791	0.017155124	-0.05594093	-0.0228533	0.036844898	-1.2443328	-0.13653415	0.11249299	1.3681105	-0.083521672	0.040597286	0.96757406	-0.072500184	0.031845044	-1.3729922	0.68337333	0.064685591	-0.5715875	-0.025717782	0.027860394	-0.82977831	-0.082360812	-0.045210384	-1.3902494	-0.050999172	-0.052275412	-1.1618539	-0.14937663	-0.014355293	-1.3858087	0.022523571	-0.065751679	-1.4040406	0.097636141	-0.42755133	0.67658269	-0.045790695
16	-0.04661677	-0.046435837	-1.2869418	-0.002702965	0.086021498	0.75090647	-0.11425458	-0.054223526	-1.016436	-0.079860881	-0.075035721	-1.3278905	-0.027290873	0.016119037	-0.063016862	-0.023284469	0.035555929	-1.2457163	-0.14277542	0.11754662	1.3685136	-0.094131604	0.043681767	0.96764517	-0.077445105	0.029453456	-1.3726561	0.6868608	0.059142802	-0.57376957	-0.027426943	0.026832445	-0.82901293	-0.09116248	-0.059879109	-1.3882797	-0.057661954	-0.056651905	-1.162575	-0.14875267	-0.021015655	-1.3944615	0.019782783	-0.071842983	-1.4004335	0.099902026	-0.43074948	0.67269272	-0.050416075
17	-0.04775307	-0.050854031	-1.2903948	-0.005429281	0.091041513	0.74806392	-0.12078293	-0.059785567	-1.0150526	-0.085019186	-0.079334289	-1.3235714	-0.022471087	0.01467499	-0.069441281	-0.023455497	0.034100294	-1.2469736	-0.14923118	0.12227185	1.3685728	-0.10390621	0.047192797	0.96767771	-0.081768401	0.027177049	-1.37353	0.69069302	0.053003363	-0.5761978	-0.029015111	0.025767468	-0.82829773	-0.098245472	-0.072729647	-1.3846565	-0.064566612	-0.058391631	-1.1614162	-0.14744027	-0.028152857	-1.4031986	0.016405191	-0.077918209	-1.3961802	0.10161661	-0.4346934	0.66910052	-0.055449072
18	-0.050452482	-0.054580122	-1.2915659	-0.008091915	0.095795363	0.74413651	-0.12581316	-0.065989763	-1.0139817	-0.089355119	-0.085510753	-1.3205332	-0.019067086	0.011632446	-0.075613655	-0.023380803	0.032404993	-1.2481411	-0.1559574	0.12699871	1.3685756	-0.11270846	0.051553253	0.96740514	-0.084194221	0.026588047	-1.3763217	0.69372398	0.045649592	-0.57826751	-0.03048265	0.024645217	-0.82753992	-0.10344836	-0.085229099	-1.3838047	-0.071518749	-0.06022314	-1.1603636	-0.14707926	-0.034795579	-1.413064	0.01263684	-0.084784001	-1.391806	0.10279859	-0.43964568	0.6659804	-0.060742334
19	-0.053281922	-0.059124902	-1.2923342	-0.010391496	0.10001777	0.73810828	-0.12909478	-0.073072061	-1.0149293	-0.092992887	-0.093226649	-1.3192474	-0.017517798	0.006202701	-0.080989093	-0.022842236	0.030360596	-1.2492323	-0.16375867	0.13220039	1.3667699	-0.12067427	0.056741804	0.97075969	-0.087158166	0.02534008	-1.378754	0.69896448	0.038570341	-0.58196861	-0.031861093	0.023223514	-0.82692164	-0.10689552	-0.097014762	-1.3845385	-0.07889007	-0.061818186	-1.1589463	-0.14484689	-0.043096054	-1.4230474	0.00940499	-0.0938382	-1.3887035	0.10363057	-0.44594768	0.66402441	-0.066449672
20	-0.053191021	-0.065772578	-1.295038	-0.013491644	0.10563899	0.733706	-0.13067843	-0.080548815	-1.0175616	-0.095745362	-0.10190903	-1.3168129	-0.016058413	0.000116945	-0.085390612	-0.021201544	0.028144134	-1.2500033	-0.17130013	0.1388566	1.3695431	-0.12786116	0.061882332	0.97779679	-0.090506159	0.023527741	-1.3813194	0.70366663	0.030230736	-0.58636135	-0.03314222	0.021297494	-0.82702088	-0.10840484	-0.10790257	-1.3875067	-0.087420732	-0.063538022	-1.1569495	-0.14087898	-0.052859012	-1.4331675	0.004339887	-0.1019358	-1.3826778	0.10445285	-0.45356074	0.66433424	-0.073648527
21	-0.0487497	-0.072490774	-1.2975063	-0.016352039	0.11117092	0.72720605	-0.13091566	-0.088365868	-1.0198588	-0.09759032	-0.11179808	-1.3183744	-0.014373132	-0.005601174	-0.089712918	-0.019180272	0.025760485	-1.2506473	-0.17763746	0.14506498	1.3762864	-0.13409346	0.067897581	0.98316699	-0.094302848	0.021351645	-1.3842174	0.70697182	0.020469956	-0.58994973	-0.034293842	0.01918437	-0.82750446	-0.10778875	-0.11761311	-1.3923959	-0.09556254	-0.067179866	-1.156907	-0.13549505	-0.063973136	-1.4439889	0.000860468	-0.11271179	-1.3798959	0.10469738	-0.46168661	0.66470248	-0.082076296
22	-0.041984197	-0.081158966	-1.2953627	-0.018158024	0.1218791	0.72689188	-0.12887198	-0.10466945	-1.0250957	-0.096860059	-0.12967788	-1.320125	-0.0154705	-0.013117395	-0.096793972	-0.016253224	0.022608168	-1.24936	-0.1799992	0.15491165	1.3906857	-0.13520379	0.082741365	0.99217898	-0.096382678	0.020339582	-1.3905947	0.7005564	0.003958161	-0.59007043	-0.034947548	0.0158101	-0.82905149	-0.097569488	-0.13389587	-1.3989121	-0.098083362	-0.076914072	-1.1634991	-0.12817761	-0.08138629	-1.4442996	0.001262146	-0.12861849	-1.3803068	0.10129347	-0.47466835	0.66667205	-0.088114761
23	-0.038260587	-0.082619898	-1.2916114	-0.016258767	0.12598282	0.73161286	-0.12667578	-0.11094418	-1.0274714	-0.092968866	-0.13448359	-1.3287661	-0.018027026	-0.014234297	-0.098316304	-0.016080752	0.021933259	-1.2478899	-0.17660438	0.16070648	1.3954291	-0.1303881	0.089236073	0.99588138	-0.095656797	0.020241359	-1.392457	0.69166648	-0.000723234	-0.59068954	-0.034412526	0.014726542	-0.82964551	-0.088898174	-0.13926259	-1.3994074	-0.09486033	-0.082548529	-1.1679772	-0.12858342	-0.085449345	-1.4351599	0.006761176	-0.13188834	-1.3856642	0.098182037	-0.47798848	0.66798681	-0.086735487
24	-0.034751192	-0.083307505	-1.2867286	-0.013985803	0.12898961	0.73635525	-0.12333142	-0.11593127	-1.0288359	-0.089180417	-0.13916482	-1.3342474	-0.021199951	-0.013352874	-0.10014737	-0.016187204	0.021407323	-1.2464896	-0.17208593	0.16688643	1.3991127	-0.12519348	0.094298087	0.99919283	-0.094389692	0.019963115	-1.3939697	0.68355924	-0.003338952	-0.59083813	-0.033669442	0.013710583	-0.83007252	-0.079595812	-0.14210895	-1.400313	-0.0919227	-0.088031039	-1.1718769	-0.12850621	-0.087087333	-1.4256935	0.012690539	-0.13395645	-1.390582	0.095008038	-0.48057273	0.66891754	-0.085491128
25	-0.033653501	-0.084704958	-1.2828275	-0.011319209	0.13081849	0.74098837	-0.11873099	-0.1191771	-1.0296997	-0.085466951	-0.14580995	-1.3316324	-0.02506741	-0.012114304	-0.10089065	-0.016498121	0.021205822	-1.2450827	-0.16572839	0.17228885	1.4021312	-0.11955154	0.09748473	1.0024458	-0.092504963	0.019534148	-1.3951535	0.67621034	-0.00391914	-0.59047043	-0.032709062	0.012959241	-0.83051229	-0.070090331	-0.14396119	-1.4006284	-0.087923832	-0.091954179	-1.1756258	-0.12903076	-0.08774925	-1.417423	0.018914122	-0.13429715	-1.3956969	0.091774575	-0.4823935	0.66945654	-0.083747603
26	-0.034884606	-0.086594254	-1.2797853	-0.008329971	0.13207243	0.74535549	-0.11285623	-0.12027307	-1.0302223	-0.080474801	-0.15113504	-1.332381	-0.029596187	-0.010764104	-0.10041069	-0.017017342	0.021310974	-1.2436849	-0.15722089	0.17583874	1.4046158	-0.11357737	0.10034805	1.0039593	-0.089928694	0.019393489	-1.3956825	0.66958892	-0.002597346	-0.59075212	-0.031523041	0.012480636	-0.83095944	-0.060133792	-0.14388365	-1.4010028	-0.083479524	-0.094559655	-1.1790432	-0.13108973	-0.088817209	-1.4101354	0.025739092	-0.13371281	-1.4002221	0.088569999	-0.48343298	0.67020345	-0.079873785
27	-0.035791077	-0.087402642	-1.2752045	-0.00495178	0.13175327	0.74971747	-0.1058877	-0.12058449	-1.0294163	-0.07417392	-0.15424965	-1.3367108	-0.034765545	-0.009360118	-0.098714389	-0.017556667	0.022027757	-1.2422755	-0.14695004	0.17826363	1.4064391	-0.10726324	0.10265891	1.0040591	-0.086767249	0.019054677	-1.395946	0.66359961	0.000846784	-0.58984381	-0.030055966	0.012278683	-0.83148819	-0.049938362	-0.14135234	-1.4020749	-0.079146363	-0.097082861	-1.182086	-0.13375551	-0.088783078	-1.4031258	0.03344585	-0.13247001	-1.4042317	0.085470691	-0.48368981	0.67152178	-0.074781016
28	-0.037399407	-0.087821923	-1.2700994	-0.001321749	0.13097143	0.75395733	-0.097438321	-0.11724969	-1.0291369	-0.066819601	-0.15648776	-1.3406053	-0.040599223	-0.009297578	-0.094951779	-0.01852696	0.022668678	-1.2409153	-0.13545807	0.18186466	1.4068009	-0.10053473	0.10413409	1.0031443	-0.082870066	0.019229617	-1.3956735	0.65836334	0.006097422	-0.59075642	-0.028304113	0.01190644	-0.83179659	-0.039319772	-0.13763782	-1.4028044	-0.074773774	-0.099993072	-1.1847734	-0.13699208	-0.087249875	-1.3965058	0.041983705	-0.13031569	-1.4080613	0.082398973	-0.48318049	0.67293912	-0.070344575
29	-0.04015791	-0.088072754	-1.2648252	0.002501586	0.13096413	0.75807375	-0.088019378	-0.11445492	-1.0268508	-0.059244148	-0.16021836	-1.3411646	-0.047058985	-0.0066567	-0.091623269	-0.019799316	0.023471206	-1.2395731	-0.12182216	0.18286498	1.4069843	-0.093461111	0.1049183	1.0009876	-0.078559756	0.017953383	-1.3955724	0.65402877	0.013157324	-0.59317482	-0.026467647	0.011154866	-0.83147115	-0.027655797	-0.13360454	-1.4016005	-0.069970496	-0.10244429	-1.187145	-0.14174932	-0.086844385	-1.3899529	0.050781906	-0.12642919	-1.412032	0.079340123	-0.48190424	0.67436248	-0.064638451
30	-0.043770503	-0.088044323	-1.259214	0.006690149	0.13152996	0.76200342	-0.077731647	-0.11189442	-1.0227423	-0.051970802	-0.16561517	-1.3400707	-0.054185528	-0.004385291	-0.086850062	-0.02132814	0.024510192	-1.2382559	-0.10652618	0.18308963	1.4065146	-0.086551555	0.10492141	0.99673414	-0.073643468	0.016864944	-1.3947879	0.65065587	0.022064541	-0.59634709	-0.024660349	0.01055059	-0.83070111	-0.015588661	-0.12733714	-1.4006187	-0.0647012	-0.10444339	-1.1891359	-0.14706096	-0.086092934	-1.3834224	0.059536468	-0.12057546	-1.4159687	0.076172337	-0.47991714	0.67553782	-0.057494529
31	-0.045893647	-0.088462576	-1.2535855	0.01428438	0.13160272	0.7630412	-0.0679451	-0.11238817	-1.0187802	-0.046310715	-0.16695727	-1.3384117	-0.062100489	-0.004084732	-0.085039161	-0.022084417	0.02479713	-1.2370211	-0.098353475	0.18461594	1.4078686	-0.082586676	0.10494202	0.99501163	-0.067067787	0.015869325	-1.3929005	0.64681011	0.0261207	-0.59842688	-0.021641852	0.010883154	-0.82947308	-0.004694842	-0.12286036	-1.4014761	-0.052903973	-0.10328918	-1.1866806	-0.15149036	-0.082785323	-1.3714982	0.067645691	-0.11601218	-1.415481	0.070847817	-0.47736937	0.67691696	-0.051989127
32	-0.047964983	-0.088511206	-1.2482539	0.02169824	0.13006744	0.76446807	-0.058030088	-0.11298407	-1.0146116	-0.040698178	-0.16842924	-1.3364549	-0.069896057	-0.003809119	-0.08319702	-0.022874594	0.024981948	-1.2356992	-0.090712585	0.18697454	1.4080712	-0.077916183	0.10521118	0.99296975	-0.061085679	0.014016202	-1.3908703	0.64315528	0.030381113	-0.60159403	-0.018626342	0.011282745	-0.82835329	0.006808969	-0.11942412	-1.4011283	-0.041651703	-0.10243983	-1.1839035	-0.15542045	-0.080242872	-1.3599118	0.076145791	-0.11229414	-1.4150708	0.065610319	-0.47464231	0.67837691	-0.046677981
33	-0.04996857	-0.088203698	-1.2432145	0.028904812	0.12734647	0.76628971	-0.049118906	-0.11058328	-1.0123909	-0.03475393	-0.1692756	-1.3349088	-0.077665433	-0.003360882	-0.081571572	-0.023723071	0.025041081	-1.234308	-0.083451375	0.18888989	1.4082164	-0.07330434	0.10587204	0.98935711	-0.055402745	0.012058458	-1.388997	0.63958675	0.035134949	-0.6048581	-0.016080897	0.011324958	-0.82661742	0.01800726	-0.11594487	-1.4020066	-0.031307016	-0.10338193	-1.1809808	-0.15889522	-0.079240091	-1.3488953	0.084351286	-0.108628	-1.4148022	0.060497567	-0.47171158	0.67999452	-0.041344516
34	-0.052095022	-0.087697394	-1.2385234	0.035941519	0.12515077	0.76827675	-0.041710347	-0.1064981	-1.0115339	-0.028515207	-0.16958758	-1.333668	-0.08531066	-0.003205472	-0.079689123	-0.024641773	0.024967607	-1.232864	-0.076588325	0.18953077	1.4088112	-0.066712409	0.10667645	0.98765588	-0.050057154	0.009867938	-1.3873229	0.63559508	0.040269524	-0.60723358	-0.013569842	0.011336219	-0.82498389	0.028861435	-0.1124592	-1.4039775	-0.021449765	-0.10295051	-1.1780726	-0.16232486	-0.080682918	-1.3386155	0.091887839	-0.1043852	-1.4147584	0.055408485	-0.46865132	0.68157524	-0.03614774
35	-0.054060481	-0.086799957	-1.2340792	0.043090433	0.12473387	0.76974589	-0.035178721	-0.1021537	-1.0111512	-0.0220151	-0.16952309	-1.3324285	-0.092607647	-0.003711605	-0.077144623	-0.025649887	0.024738269	-1.2313887	-0.070172511	0.18939188	1.4095088	-0.059882108	0.10789771	0.9846043	-0.044888314	0.007863291	-1.3856789	0.63112319	0.045687467	-0.60875815	-0.011180739	0.011246384	-0.82331622	0.03916233	-0.10883387	-1.4074162	-0.012752902	-0.1049464	-1.1747526	-0.165179	-0.080035023	-1.3291246	0.098839812	-0.099665083	-1.4149594	0.050329708	-0.46546593	0.68306881	-0.031390149
36	-0.056001917	-0.085596934	-1.2299156	0.050526697	0.12410883	0.77050847	-0.028645011	-0.098475285	-1.0102854	-0.015284945	-0.1697188	-1.3298687	-0.10014144	-0.003527708	-0.075312607	-0.026792865	0.02427691	-1.2299199	-0.064253591	0.188453	1.4103603	-0.051817134	0.10938068	0.98187327	-0.039563164	0.007091253	-1.3838878	0.62641275	0.051455025	-0.60984874	-0.008806176	0.01118491	-0.82175815	0.049189515	-0.10538215	-1.4118371	-0.004452313	-0.10555464	-1.1709788	-0.16726269	-0.078111991	-1.3203413	0.10567665	-0.095156632	-1.4151664	0.045375597	-0.46206588	0.68469495	-0.026801383
37	-0.057404008	-0.083697334	-1.2259513	0.057489481	0.12030049	0.77238196	-0.022195503	-0.095004827	-1.0090545	-0.00794524	-0.16872264	-1.3290272	-0.10770667	-0.003129256	-0.073496446	-0.027942685	0.023680819	-1.2283311	-0.058690667	0.18751785	1.4108063	-0.042255055	0.11096451	0.98072541	-0.034589197	0.006101155	-1.3823677	0.62190241	0.057781801	-0.61138272	-0.006410465	0.0112042	-0.82034177	0.059942506	-0.10293625	-1.4152576	0.003664729	-0.10391664	-1.1674005	-0.16892025	-0.076326258	-1.3122541	0.11169642	-0.089853503	-1.4157938	0.040532131	-0.45845455	0.68641859	-0.022129333
38	-0.059181202	-0.081772305	-1.2223305	0.063414693	0.11514188	0.77637696	-0.016199742	-0.091202565	-1.0078698	-0.000401191	-0.16541855	-1.3321959	-0.11476591	-0.003660164	-0.070908383	-0.028999772	0.023089504	-1.226528	-0.053436823	0.18630475	1.410962	-0.031911869	0.112917	0.97879016	-0.030242365	0.003739595	-1.380583	0.61701345	0.064414173	-0.61229664	-0.004127216	0.01115265	-0.81888747	0.071525887	-0.1014631	-1.4172164	0.011162873	-0.10208675	-1.1638607	-0.17137334	-0.075521447	-1.3046421	0.11715316	-0.084244035	-1.4167782	0.035932984	-0.45464715	0.68872911	-0.017659083
39	-0.061269123	-0.069828346	-1.210417	0.076057963	0.10087781	0.78117025	-0.009357109	-0.082342274	-1.0058383	0.009254046	-0.15195581	-1.3308479	-0.13100186	-0.005500807	-0.064229831	-0.031508043	0.023961509	-1.2221048	-0.047083914	0.17548968	1.4074203	-0.003282576	0.10653805	0.97406662	-0.019156611	0.00603647	-1.3755376	0.61087453	0.077732503	-0.611395	9.85E-05	0.011980527	-0.81616157	0.083245091	-0.085694857	-1.4207101	0.02059634	-0.092623278	-1.1604546	-0.1713509	-0.063720316	-1.2912078	0.12300051	-0.071073383	-1.4178542	0.024567381	-0.44031906	0.69513196	-0.002037362
40	-0.063600719	-0.061889905	-1.2027884	0.084016412	0.091297328	0.77967334	-0.006034701	-0.077094913	-1.0064406	0.012431949	-0.1412283	-1.3325431	-0.1395078	-0.005901667	-0.060345482	-0.032022472	0.025362991	-1.2195553	-0.043316983	0.16578729	1.4056362	0.01256799	0.099132031	0.97234809	-0.013106023	0.008267737	-1.3721702	0.60941303	0.084599055	-0.61011803	0.002575803	0.012998056	-0.81569076	0.084452361	-0.072514594	-1.4235005	0.024812402	-0.086253852	-1.1588942	-0.1688336	-0.054656919	-1.283934	0.12382296	-0.062569365	-1.419215	0.019262511	-0.43188691	0.70244437	0.008192773
41	-0.064726658	-0.054745302	-1.1959058	0.089517422	0.082846865	0.78114361	-0.000741387	-0.07152652	-1.0066286	0.017614001	-0.13237265	-1.3335336	-0.14704807	-0.006093419	-0.056518521	-0.033602841	0.02627443	-1.2169136	-0.036863934	0.15613554	1.4048978	0.025425743	0.09276098	0.97351021	-0.007520009	0.009890799	-1.3689923	0.60723388	0.091790751	-0.6080898	0.004958312	0.01375337	-0.81505883	0.08724989	-0.060904711	-1.4250402	0.030637117	-0.080141328	-1.1579516	-0.16716768	-0.046589181	-1.275431	0.12620626	-0.053595748	-1.4199414	0.014460649	-0.42427474	0.70781988	0.017126944
42	-0.064832836	-0.048719618	-1.1897036	0.093852341	0.075275376	0.78359675	0.006481973	-0.065619178	-1.0081811	0.024590718	-0.1249374	-1.3352362	-0.1532966	-0.006944296	-0.05244768	-0.033699118	0.027071336	-1.214224	-0.027725868	0.14644143	1.4054374	0.036295924	0.087671004	0.97510248	-0.002385076	0.01113412	-1.3662952	0.60373062	0.097725049	-0.60415709	0.007294936	0.014443981	-0.81412578	0.091246776	-0.050604928	-1.4264855	0.037958004	-0.074625589	-1.1565853	-0.1641506	-0.039191686	-1.2660692	0.1288352	-0.044458486	-1.4227642	0.010234581	-0.41755083	0.71190077	0.025054822
43	-0.062879853	-0.043981168	-1.1839629	0.097286858	0.068474539	0.78689981	0.015660094	-0.059397105	-1.0102639	0.033462744	-0.11885785	-1.3369751	-0.15852414	-0.007682153	-0.048397653	-0.033229373	0.027543042	-1.2114699	-0.014928488	0.13823667	1.4049553	0.044850241	0.083675914	0.97881812	0.002442666	0.012261934	-1.3653337	0.59943247	0.10364694	-0.59951401	0.009754427	0.015078807	-0.81333309	0.096433088	-0.041560143	-1.4276061	0.04640365	-0.06995514	-1.1540041	-0.16344233	-0.032589477	-1.25542	0.13291118	-0.034836777	-1.4251782	0.006765465	-0.41195929	0.71546763	0.032392744
44	-0.062637687	-0.040009771	-1.1793627	0.098549619	0.062496934	0.79386729	0.026737588	-0.05256873	-1.0118171	0.044349935	-0.11409254	-1.3379802	-0.16196139	-0.011298134	-0.043378055	-0.032640126	0.027928011	-1.2085776	0.000436867	0.12954991	1.4064578	0.05328818	0.080981635	0.9823463	0.006994063	0.013061522	-1.3653928	0.59450024	0.11006296	-0.59437346	0.012288623	0.015620084	-0.81261015	0.102658	-0.033889588	-1.43036	0.056612991	-0.065002955	-1.1537454	-0.15951402	-0.026554409	-1.2436755	0.13839421	-0.024532618	-1.4261731	0.004167745	-0.40758955	0.71865642	0.036047138
45	-0.062629968	-0.037006352	-1.1756673	0.10124921	0.056515139	0.79970908	0.039616	-0.044796444	-1.0116735	0.057111274	-0.11078795	-1.3392116	-0.16456968	-0.015505667	-0.038318854	-0.030954411	0.028044006	-1.2055562	0.019056806	0.11990143	1.4112283	0.062749319	0.079911053	0.98265409	0.011245136	0.013494129	-1.3658931	0.58863497	0.11654998	-0.58791763	0.015617484	0.015977077	-0.81390154	0.11008707	-0.027574971	-1.4334269	0.068737715	-0.060036317	-1.1549147	-0.15047544	-0.020400926	-1.2286	0.14452891	-0.014217407	-1.4288487	0.001624281	-0.40377733	0.72018725	0.041802905
46	-0.062004846	-0.035060495	-1.1727158	0.1047409	0.051222749	0.80272692	0.054550715	-0.037333522	-1.0142847	0.071140334	-0.10833533	-1.3445017	-0.16687788	-0.016209628	-0.034367468	-0.030382488	0.028539296	-1.2023362	0.042948581	0.10915938	1.420354	0.070395321	0.0808568	0.97703898	0.014924295	0.0133905	-1.3662908	0.58242601	0.12398639	-0.58166355	0.018617881	0.016467655	-0.8139016	0.11870765	-0.022671644	-1.4372547	0.082670949	-0.055314913	-1.1566094	-0.14760235	-0.014619734	-1.2121942	0.15167251	-0.003488123	-1.433731	0.000538866	-0.40164131	0.72216046	0.04849435
47	-0.062542759	-0.034055267	-1.1732405	0.1050243	0.047392525	0.80167466	0.067161836	-0.02738538	-1.0197297	0.083313726	-0.10435685	-1.3457085	-0.16499521	-0.012646114	-0.029238498	-0.030398147	0.029306488	-1.2006136	0.059414759	0.10460836	1.4129146	0.072163075	0.079412833	0.9758113	0.016002234	0.013043758	-1.3656603	0.57889891	0.13116249	-0.57652336	0.020008752	0.017619848	-0.81314474	0.12566663	-0.016579928	-1.4420968	0.095187806	-0.049414407	-1.1585108	-0.15214925	-0.011923127	-1.2063495	0.1568097	0.00789989	-1.437919	0.002741484	-0.40001139	0.72151166	0.049829554
48	-0.063296475	-0.033481531	-1.1756049	0.10361511	0.046495106	0.80108219	0.06297525	-0.024491735	-1.0164526	0.079310864	-0.10060824	-1.3450991	-0.16236569	-0.009497555	-0.028002629	-0.030605346	0.029871017	-1.2020743	0.054206315	0.10177325	1.413545	0.069689155	0.075926773	0.97718364	0.014806886	0.014432909	-1.3653078	0.5819121	0.13161887	-0.57654214	0.018947743	0.018694198	-0.81352568	0.12307801	-0.013573309	-1.4396675	0.091564208	-0.047328226	-1.1592586	-0.15015979	-0.010636407	-1.2100165	0.15342896	0.007606975	-1.4357404	0.006135725	-0.39979368	0.72082573	0.046853289
49	-0.063686833	-0.032621782	-1.177801	0.10229426	0.045511734	0.80002123	0.059013855	-0.021947384	-1.0142951	0.075592972	-0.09676519	-1.3445221	-0.16008292	-0.006280545	-0.026845625	-0.030952273	0.030382158	-1.2034882	0.049509656	0.099306308	1.4133199	0.067364752	0.072188832	0.97824419	0.013486492	0.015202691	-1.3643786	0.58481246	0.13206096	-0.57599461	0.017929481	0.019598549	-0.81367481	0.12044635	-0.010393913	-1.4378189	0.088192694	-0.046113431	-1.1580925	-0.14869393	-0.009033973	-1.2138693	0.15056424	0.007725962	-1.4327977	0.009032846	-0.399232	0.72027725	0.044754978
50	-0.064167775	-0.031632498	-1.179773	0.10077862	0.04438366	0.79898113	0.055243742	-0.019689254	-1.0129862	0.072354332	-0.093368478	-1.3428588	-0.15784432	-0.003419055	-0.025418987	-0.031532526	0.030729385	-1.2047628	0.045692895	0.097645976	1.4117721	0.064985603	0.068741649	0.97817236	0.01238391	0.015429832	-1.3630949	0.58760583	0.13237058	-0.57508975	0.017105576	0.020237051	-0.81341678	0.11775924	-0.007024824	-1.4367628	0.085986562	-0.045197029	-1.1558806	-0.1483977	-0.007049554	-1.21769	0.14737982	0.008468997	-1.4311963	0.01142995	-0.3983109	0.71960962	0.043888249
51	-0.064804882	-0.030488312	-1.1815183	0.099110253	0.04313672	0.79780942	0.051910326	-0.01782983	-1.011695	0.069509052	-0.089868523	-1.3410016	-0.15554842	-0.000848484	-0.023638615	-0.032237273	0.031016063	-1.2059281	0.042618457	0.096039794	1.4096638	0.062586039	0.065890051	0.97652298	0.011363779	0.01575396	-1.3617842	0.59030676	0.13274638	-0.57420647	0.016456643	0.020826397	-0.81300491	0.11504083	-0.003532593	-1.4366223	0.083839759	-0.043869998	-1.1538589	-0.14847696	-0.004483752	-1.2214202	0.14415394	0.00969303	-1.4298428	0.01358823	-0.3971653	0.71914494	0.043696549
52	-0.065624312	-0.029109431	-1.1831117	0.097828016	0.041552931	0.79564399	0.048783187	-0.016214777	-1.0108492	0.06695205	-0.085933976	-1.3395872	-0.15328711	0.001809289	-0.021529252	-0.032999773	0.031379081	-1.2070644	0.040044349	0.094156995	1.4070991	0.060153335	0.063206233	0.97349751	0.010231525	0.016478809	-1.3605547	0.59324169	0.1339296	-0.57396179	0.015869725	0.021533698	-0.81259203	0.11238275	0.000179047	-1.4355627	0.081061184	-0.042060811	-1.1523689	-0.14884011	-0.001286747	-1.2252288	0.14090031	0.011460467	-1.4284388	0.015492054	-0.39577082	0.71881014	0.043807037
53	-0.066078216	-0.027376924	-1.1846892	0.096150644	0.03946431	0.79261011	0.045638774	-0.014801289	-1.0116125	0.064805381	-0.081651226	-1.338181	-0.15119044	0.006952848	-0.018167758	-0.033673186	0.031955332	-1.208288	0.037760742	0.091850944	1.4036859	0.057483573	0.060078081	0.96919787	0.009004998	0.017423706	-1.3593111	0.59709477	0.13623942	-0.57405615	0.015190914	0.022442851	-0.81272429	0.10961283	0.004742957	-1.4326667	0.077905081	-0.040013429	-1.1510675	-0.14998822	0.002737609	-1.2293674	0.13733469	0.013807492	-1.4271563	0.017162958	-0.39411062	0.71857971	0.044287983
54	-0.065579697	-0.025457511	-1.1860681	0.092996903	0.037650321	0.79085761	0.042860642	-0.013831723	-1.0131922	0.062449235	-0.077087402	-1.3383296	-0.14654079	0.007312848	-0.013072765	-0.033860892	0.03271516	-1.20968	0.035551708	0.088526249	1.4023575	0.054857895	0.055797655	0.96559447	0.007735703	0.018349115	-1.3579013	0.59936273	0.13592637	-0.57182473	0.014580023	0.023261126	-0.81305236	0.10683077	0.008877848	-1.4333718	0.074856758	-0.037870582	-1.1481875	-0.14959157	0.007058654	-1.2338767	0.13333978	0.016357567	-1.4273248	0.018631991	-0.39229435	0.71880823	0.043572083
55	-0.05087829	-0.012354699	-1.224357	0.059075024	0.036559485	0.77871352	-0.008735509	-0.002425891	-1.0281742	0.015767258	-0.042642511	-1.3379295	-0.1080739	0.008048089	-0.00324223	-0.026515646	0.03939021	-1.2262177	-0.023429003	0.06663049	1.3897238	0.001045796	0.034977805	0.97428668	-0.023923777	0.033443481	-1.3629104	0.63795656	0.11780828	-0.55844176	-0.00478007	0.029411724	-0.8238517	0.050638553	0.03132217	-1.4283723	0.031337306	-0.024194248	-1.1543347	-0.13307968	0.014810085	-1.286773	0.078775086	0.008376533	-1.4248109	0.06054106	-0.39711067	0.71276742	0.012580714
56	-0.053469323	-0.016328776	-1.2213749	0.062932864	0.037677091	0.77931333	-0.004216147	-0.005022395	-1.0249739	0.02063797	-0.046890024	-1.3356129	-0.1128574	0.008266605	-0.004922142	-0.027458284	0.037945502	-1.2248021	-0.018524937	0.073279992	1.3899971	0.006263699	0.04107536	0.97268385	-0.021122685	0.030828917	-1.3621001	0.63323969	0.11941712	-0.56174105	-0.003097304	0.028274173	-0.82247418	0.056235503	0.025875576	-1.4284509	0.034468081	-0.026960505	-1.1536541	-0.13661511	0.011494783	-1.28221	0.083533138	0.007634872	-1.4245107	0.057156667	-0.39731371	0.71217161	0.01514049
57	-0.056728326	-0.018885182	-1.2177784	0.066704534	0.038621191	0.78025907	0.00076725	-0.007050209	-1.0218326	0.026205866	-0.050680242	-1.3328799	-0.11785898	0.009227614	-0.006448423	-0.028685376	0.036992144	-1.223246	-0.013129546	0.078706652	1.3908184	0.012439408	0.045437645	0.97017503	-0.018014951	0.028464235	-1.361385	0.62857944	0.12068026	-0.5645507	-0.001234004	0.027304772	-0.82105684	0.06240629	0.021541551	-1.4285007	0.038152952	-0.029299857	-1.1528862	-0.1396499	0.009016222	-1.2771866	0.08870478	0.007293076	-1.4246815	0.053259637	-0.39681217	0.71179092	0.018583391
58	-0.05922363	-0.02110818	-1.2138013	0.070416309	0.039449271	0.7815814	0.00609422	-0.009212824	-1.0198306	0.031224526	-0.054686666	-1.3321589	-0.12251754	0.009675484	-0.007993782	-0.029887391	0.036251135	-1.2215878	-0.007324727	0.083019562	1.3924086	0.018435238	0.049242545	0.96897304	-0.014621811	0.026333369	-1.3609731	0.624017	0.12171133	-0.56715065	0.000826401	0.026445106	-0.81968266	0.069479376	0.01854478	-1.4283048	0.042365637	-0.031267982	-1.1521252	-0.14192088	0.007031916	-1.2717038	0.094335213	0.007403397	-1.4251971	0.048900083	-0.39608416	0.7118789	0.021947818
59	-0.060921554	-0.022969572	-1.2093445	0.074144684	0.04019345	0.783355	0.01199626	-0.011136238	-1.0186006	0.036191702	-0.058770604	-1.3327869	-0.12698425	0.009050978	-0.009440227	-0.030957488	0.035561319	-1.2197906	-0.000989386	0.086308502	1.394914	0.024410853	0.052772041	0.96911246	-0.01094936	0.024491703	-1.3609228	0.61938173	0.1227592	-0.5694707	0.003109631	0.025647046	-0.81841981	0.074622631	0.01455479	-1.4302984	0.047100704	-0.032982204	-1.1515825	-0.14371118	0.005929871	-1.2657111	0.10047858	0.007990649	-1.4260529	0.044061232	-0.39545679	0.71257788	0.025058044
60	-0.061566856	-0.024553398	-1.2042474	0.078048937	0.040833924	0.78571063	0.018508248	-0.012611615	-1.0177624	0.042062312	-0.062269449	-1.332656	-0.13155827	0.008186721	-0.010753568	-0.031859167	0.034867492	-1.2178247	0.005892459	0.088885792	1.3993665	0.03116899	0.054975979	0.96900755	-0.006976748	0.023013027	-1.3606536	0.61435211	0.12385671	-0.57134736	0.005626793	0.024901174	-0.81727713	0.080315284	0.011123963	-1.4330142	0.052408285	-0.034404416	-1.1512538	-0.14500247	0.005690194	-1.2592311	0.10722143	0.009072545	-1.4273256	0.038693454	-0.39512444	0.71409655	0.028440025
61	-0.062670305	-0.024987083	-1.1987834	0.082392476	0.040713135	0.78833061	0.025621215	-0.013667164	-1.0172855	0.047841467	-0.065891325	-1.3339982	-0.13647886	0.006538224	-0.012353262	-0.032535017	0.034163173	-1.2156832	0.014650878	0.090056203	1.4032938	0.038629986	0.055602271	0.96837324	-0.002694179	0.021855488	-1.3598924	0.60885495	0.12617043	-0.57184613	0.008364423	0.0242374	-0.81620651	0.087557167	0.009055858	-1.4356252	0.058310922	-0.035362612	-1.1508721	-0.14590591	0.006408196	-1.2523245	0.11485001	0.010290159	-1.4297271	0.032782864	-0.39459601	0.71634918	0.033084989
62	-0.063490555	-0.024740426	-1.1928942	0.086891375	0.039294761	0.79046625	0.03292663	-0.013762468	-1.0161364	0.053855605	-0.069408678	-1.336071	-0.14184439	0.00533587	-0.014408775	-0.033350371	0.033721443	-1.2134137	0.024805572	0.088776745	1.4032623	0.046580553	0.055114552	0.96792334	0.001792057	0.020675361	-1.358242	0.60425013	0.13070883	-0.57080382	0.011249973	0.023795597	-0.81502068	0.096401945	0.010298264	-1.4354857	0.064679161	-0.035669144	-1.1497623	-0.14585884	0.007603394	-1.2447643	0.12256709	0.014031528	-1.43001	0.026429644	-0.39306667	0.71862149	0.037632585
63	-0.04678715	-0.009090477	-1.2289734	0.05364769	0.03596266	0.77590299	-0.014866892	-0.001869487	-1.0295256	0.009370863	-0.037761413	-1.3371271	-0.10381872	0.009165093	-0.00217577	-0.025673421	0.041016307	-1.2284223	-0.02985638	0.065059997	1.3888308	-0.006512335	0.028356377	0.97369814	-0.028390111	0.036091473	-1.364388	0.64392829	0.11573181	-0.55653489	-0.007321883	0.029969277	-0.82500213	0.037913155	0.030814048	-1.4261718	0.024296833	-0.022130357	-1.1546878	-0.13120277	0.017096303	-1.2948946	0.073258169	0.005895911	-1.4240891	0.063900352	-0.39763483	0.71163183	0.009208987
64	-0.045609299	-0.009622675	-1.2307916	0.050547015	0.037544314	0.77469122	-0.017770812	-0.003987853	-1.0291374	0.005874005	-0.037222598	-1.3367647	-0.10158753	0.008389781	-0.004213975	-0.025455991	0.041243751	-1.229367	-0.033090767	0.068952933	1.3892863	-0.009563461	0.028187364	0.97339141	-0.030116331	0.036264405	-1.3650988	0.64542681	0.11345626	-0.55736428	-0.008261611	0.029447164	-0.82530308	0.029965118	0.024842242	-1.4261967	0.020351887	-0.022628117	-1.1566508	-0.13146597	0.015706889	-1.2989624	0.071515426	0.002784881	-1.423697	0.06529507	-0.39865017	0.71066934	0.007242621
65	-0.044523865	-0.009429064	-1.2323991	0.047315631	0.038225766	0.77418488	-0.020367736	-0.004664156	-1.0289263	0.002744441	-0.035904463	-1.3367301	-0.099194221	0.006877217	-0.005252519	-0.025059639	0.04174161	-1.2301568	-0.036129497	0.070431136	1.3894681	-0.012194999	0.026946941	0.97332644	-0.031602632	0.036861576	-1.3656791	0.64711279	0.11163817	-0.55691504	-0.009115908	0.029408054	-0.82574576	0.022169553	0.020580254	-1.4285398	0.017315777	-0.021585941	-1.1571643	-0.13067476	0.015681865	-1.3026156	0.0693205	0.0007233	-1.4242322	0.06747698	-0.39904574	0.71043473	0.005344139
66	-0.043621056	-0.008623722	-1.2339634	0.044078689	0.037845708	0.77413005	-0.022330597	-0.004694318	-1.0276963	-1.92E-05	-0.033919066	-1.337429	-0.096799508	0.006535597	-0.004670755	-0.02450726	0.042537093	-1.2307591	-0.039043963	0.069575846	1.3892062	-0.014447385	0.024691375	0.97316176	-0.032941718	0.03778569	-1.3659335	0.64906067	0.11037917	-0.5552671	-0.009900288	0.029859999	-0.82630724	0.016633196	0.020122966	-1.4279617	0.014860607	-0.019393252	-1.1573676	-0.1293222	0.017300669	-1.3059634	0.066772632	2.35E-05	-1.4245476	0.070410661	-0.39866892	0.7107361	0.003489218
67	-0.042563509	-0.007312474	-1.2354454	0.04082546	0.036335733	0.77411753	-0.024656488	-0.003687396	-1.0275642	-0.002317092	-0.031310074	-1.3389399	-0.094034009	0.006234515	-0.003057737	-0.023854859	0.043662578	-1.2311902	-0.041922588	0.066454232	1.3881669	-0.016387237	0.021420818	0.97306693	-0.034140915	0.039029151	-1.3658971	0.65155303	0.10982582	-0.55264795	-0.010573694	0.030775147	-0.82705933	0.011833292	0.021989627	-1.4273151	0.013174306	-0.01611283	-1.1580551	-0.12693843	0.020178491	-1.3091034	0.063835956	0.000600141	-1.4244998	0.074085653	-0.39737138	0.71127433	0.001553638
68	-0.04106522	-0.005513001	-1.2366847	0.03749058	0.033667784	0.77386719	-0.027089072	-0.001387842	-1.0286685	-0.004302815	-0.027957223	-1.3408558	-0.090936437	0.005810337	-0.000419181	-0.023041112	0.045103647	-1.2314242	-0.044905398	0.060900088	1.386765	-0.01804735	0.017111972	0.97307336	-0.03514865	0.040653568	-1.3656758	0.65454721	0.10981114	-0.54899234	-0.011107785	0.032141235	-0.82804525	0.007596935	0.025947193	-1.4275787	0.012318645	-0.011696297	-1.1591041	-0.12378452	0.024497835	-1.3121119	0.060472667	0.002381092	-1.4243537	0.078542702	-0.39524764	0.71216887	-0.00038171
69	-0.039394256	-0.003184709	-1.2377821	0.034030527	0.029906841	0.77364063	-0.029221354	0.001975916	-1.0306472	-0.006152448	-0.023731759	-1.3428769	-0.087485015	0.00554083	0.003285178	-0.022244366	0.046915106	-1.2315861	-0.047976267	0.052761115	1.3854183	-0.019315723	0.011712743	0.97359109	-0.035926137	0.042699121	-1.3653208	0.65791851	0.11023427	-0.54418892	-0.011663017	0.034011725	-0.82905835	0.0041163	0.03211043	-1.4285854	0.012197995	-0.006127968	-1.1602086	-0.1188219	0.029593671	-1.3147042	0.056712393	0.005327504	-1.4249524	0.083788589	-0.39253762	0.71388531	-0.002182736
70	-0.037666775	-0.000302199	-1.238822	0.030444603	0.0251926	0.77392107	-0.031743269	0.005739282	-1.0310695	-0.007773602	-0.018665085	-1.3451805	-0.083697684	0.005327543	0.008040853	-0.02165335	0.049116757	-1.2318112	-0.051005132	0.042001504	1.384733	-0.020115964	0.005257845	0.9746449	-0.036371328	0.045222305	-1.364959	0.66139936	0.11100592	-0.5380668	-0.012390723	0.036445718	-0.82988	0.001349645	0.040922154	-1.4282309	0.012845984	0.000584566	-1.1614584	-0.11279301	0.035946503	-1.3170278	0.052563269	0.009477769	-1.4258186	0.08978413	-0.38924164	0.71642876	-0.003709729
71	-0.035652537	0.003085265	-1.2396518	0.026623273	0.02011523	0.77550447	-0.03440069	0.010862765	-1.03259	-0.008977954	-0.012940255	-1.3482064	-0.079665974	0.00459133	0.013859577	-0.021219879	0.051660024	-1.2320435	-0.053593531	0.029084871	1.386608	-0.020363869	-0.002154098	0.97626394	-0.036588099	0.048115849	-1.3644328	0.66490924	0.11214508	-0.5306322	-0.013097044	0.039389923	-0.83074313	-0.000422719	0.051568691	-1.4304489	0.014074902	0.008466639	-1.162466	-0.10539184	0.043307271	-1.3189499	0.048050556	0.014803553	-1.427062	0.096485011	-0.38536739	0.71975106	-0.004960954
72	-0.034240097	0.006484693	-1.2406318	0.023575477	0.018046023	0.77656025	-0.035750691	0.014725924	-1.0344737	-0.010263266	-0.008839794	-1.3505393	-0.078127727	0.004070777	0.017317418	-0.020742713	0.053429011	-1.231799	-0.05511757	0.0209819	1.3877331	-0.021106495	-0.007544538	0.97763675	-0.037028767	0.05019182	-1.3638723	0.66743666	0.11384834	-0.52528095	-0.013387286	0.040571231	-0.83135945	-0.000262396	0.057817131	-1.4318291	0.012063705	0.012041295	-1.1635163	-0.1006343	0.047943689	-1.321712	0.044100285	0.018595766	-1.4280536	0.10059533	-0.3846395	0.7209245	-0.006750589
73	-0.032812573	0.00946826	-1.2417039	0.020609127	0.016087167	0.77718782	-0.037253335	0.018058166	-1.0367696	-0.011772981	-0.005100882	-1.3526431	-0.076300837	0.003679416	0.020220071	-0.020264734	0.055020638	-1.231743	-0.057352796	0.014070723	1.3879807	-0.02208795	-0.012479687	0.97878319	-0.037500646	0.052245673	-1.3635978	0.67004269	0.11521423	-0.52065355	-0.013758017	0.041634481	-0.83195239	-0.000662893	0.063677095	-1.4333313	0.009790353	0.015243335	-1.1645474	-0.097015589	0.052506663	-1.324958	0.040030431	0.021749819	-1.4287546	0.10453933	-0.38412786	0.72189862	-0.008560961
74	-0.031444952	0.012077061	-1.2429513	0.017688328	0.014390768	0.77757174	-0.039067868	0.021004977	-1.039416	-0.013529435	-0.001627599	-1.3542686	-0.074201398	0.003322359	0.022562204	-0.019843835	0.056453049	-1.2318953	-0.060173925	0.008473006	1.3877504	-0.023275672	-0.016944954	0.97975278	-0.038115181	0.0542317	-1.3634681	0.67229432	0.11595601	-0.51642078	-0.014200165	0.04257451	-0.83253771	-0.001613274	0.069139525	-1.4349889	0.007254478	0.018080221	-1.1655769	-0.093618818	0.056357354	-1.3282659	0.035853166	0.024253709	-1.4292672	0.10833246	-0.38377389	0.72258544	-0.010328224
75	-0.029751578	0.014199325	-1.2442154	0.014813499	0.013018705	0.77786106	-0.0415061	0.023540359	-1.0420754	-0.015502387	0.001501532	-1.3555593	-0.071815096	0.003272368	0.024307864	-0.019394223	0.057711825	-1.2322133	-0.063549891	0.004213891	1.3872032	-0.024638658	-0.020931937	0.98062694	-0.038887583	0.056143142	-1.3634645	0.67455125	0.1162338	-0.51278901	-0.0146881	0.043373786	-0.83316177	-0.003145593	0.074235022	-1.4366802	0.004349903	0.020471407	-1.1662276	-0.090620108	0.059618194	-1.3317147	0.031566005	0.026118172	-1.4295064	0.11197363	-0.38358223	0.72299248	-0.011965071
76	-0.028348576	0.016027395	-1.2458106	0.011991658	0.012022235	0.77824491	-0.044948835	0.025598332	-1.0441386	-0.01766655	0.004187586	-1.3567628	-0.069164224	0.003264066	0.025487456	-0.018865963	0.058781449	-1.2326781	-0.067487501	0.00127929	1.3864813	-0.026219452	-0.024450812	0.98126483	-0.03988507	0.057944536	-1.3634745	0.67713487	0.1163297	-0.51008159	-0.015261973	0.044058818	-0.83375257	-0.005282531	0.078977898	-1.4383321	0.001149933	0.022435075	-1.1666681	-0.088157408	0.06235477	-1.3353543	0.02717402	0.027326427	-1.4295944	0.11546049	-0.38348013	0.72304499	-0.013566747
77	-0.02734872	0.017588515	-1.2477481	0.009218399	0.011299258	0.77844703	-0.04928207	0.027234547	-1.0456653	-0.020031877	0.006459341	-1.3578176	-0.066262528	0.002982145	0.026141919	-0.018255537	0.059655547	-1.2332922	-0.072024956	-0.000374533	1.38583	-0.027988764	-0.027495978	0.98174471	-0.041034482	0.059672773	-1.3636167	0.67982107	0.11609575	-0.50814629	-0.015890585	0.044606276	-0.83436674	-0.007910647	0.083282538	-1.440347	-0.002289101	0.02403692	-1.1671306	-0.086118057	0.064533748	-1.3391317	0.022659831	0.02787221	-1.429661	0.118787	-0.38346118	0.72273731	-0.015167351
78	-0.026261179	0.018733418	-1.2498312	0.006495059	0.010804348	0.77831864	-0.054280814	0.028498493	-1.0470034	-0.022589371	0.008268321	-1.3588769	-0.063096993	0.002619394	0.026246488	-0.017536145	0.060317397	-1.2340479	-0.077174775	-0.00075712	1.3851991	-0.029933628	-0.030066691	0.982122	-0.0424059	0.061291032	-1.3637638	0.68248832	0.11541037	-0.50685453	-0.016602902	0.045038443	-0.83495128	-0.011153515	0.087240905	-1.4422868	-0.00598057	0.025284998	-1.1676022	-0.084142961	0.066000894	-1.3429335	0.018003343	0.027779799	-1.4296311	0.12195881	-0.38364276	0.72218484	-0.016725156
79	-0.025431672	0.019567193	-1.2521859	0.003829248	0.010570447	0.7779724	-0.059779059	0.029197292	-1.0486475	-0.02534939	0.009660414	-1.3598226	-0.059670493	0.002139736	0.025795024	-0.016912598	0.060848873	-1.2350165	-0.08294329	0.000129908	1.3845959	-0.032029703	-0.032155227	0.98255301	-0.043927517	0.062837236	-1.3640442	0.68494666	0.11409003	-0.50591612	-0.017405702	0.045365479	-0.83549315	-0.014686615	0.090718761	-1.4454142	-0.009904071	0.026190149	-1.1682371	-0.082435615	0.066813573	-1.3468518	0.013266727	0.027061947	-1.4290801	0.12498862	-0.38413227	0.72150582	-0.018235711
80	-0.042650055	-0.075334981	-1.287503242	-0.011188125	0.120707043	0.733163118	-0.116645604	-0.098636575	-1.018909216	-0.085859828	-0.128148407	-1.323312521	-0.023779772	-0.003547644	-0.092949651	-0.018476393	0.024188329	-1.247760892	-0.165100619	0.158706486	1.386555076	-0.124251939	0.077931099	0.988956392	-0.088625297	0.019387256	-1.387324691	0.693987548	0.015688259	-0.587861001	-0.031441592	0.016712623	-0.828646183	-0.085086443	-0.123851791	-1.394502759	-0.087042138	-0.079769291	-1.163106084	-0.137804776	-0.075324647	-1.431299806	0.011743004	-0.121865995	-1.386819601	0.094377086	-0.467774242	0.667644024	-0.078009501
81	-0.046376035	-0.072841518	-1.280737638	-0.002060264	0.118645668	0.741975427	-0.102849178	-0.091292553	-1.01719451	-0.075956635	-0.1257606	-1.32703352	-0.033852085	0.000637195	-0.084575877	-0.020382203	0.026085086	-1.245002985	-0.148282096	0.159572735	1.386555672	-0.109052874	0.078997776	0.985164404	-0.079838365	0.021224948	-1.38534236	0.681208491	0.02454979	-0.588641942	-0.027560066	0.017621424	-0.828991652	-0.067694552	-0.111413449	-1.396479726	-0.073498853	-0.083923288	-1.16576159	-0.145311877	-0.068086594	-1.411795259	0.02498408	-0.113499165	-1.395037413	0.08827243	-0.461782068	0.671349227	-0.066876769
82	-0.04782667	-0.069086231	-1.273199439	0.006258564	0.11355184	0.751149595	-0.089142554	-0.083334021	-1.01753509	-0.064849608	-0.122187458	-1.329629779	-0.04488121	0.005516354	-0.07581038	-0.022358421	0.028257482	-1.242422223	-0.131787166	0.156156808	1.387491345	-0.092586242	0.07727246	0.981087148	-0.070985444	0.023073064	-1.383228779	0.671767712	0.036005985	-0.587886631	-0.023683049	0.018591212	-0.828480065	-0.050150689	-0.096174508	-1.401429415	-0.058357451	-0.083912507	-1.167434096	-0.153587803	-0.059247307	-1.392825484	0.037326351	-0.102282681	-1.402244925	0.082648687	-0.455150187	0.675800562	-0.057410657
83	-0.048661593	-0.065286987	-1.264327168	0.016258765	0.106938273	0.757745206	-0.074639618	-0.076802775	-1.016478181	-0.052575823	-0.11973469	-1.331101179	-0.056943621	0.007590734	-0.067957357	-0.024030183	0.029900974	-1.239712596	-0.114945196	0.151704296	1.389799953	-0.075858511	0.077031568	0.976335108	-0.062207025	0.022667179	-1.380627632	0.664030671	0.047383077	-0.589691281	-0.019923868	0.019281341	-0.827390611	-0.030689128	-0.081202477	-1.404844046	-0.042508364	-0.081264473	-1.166938782	-0.157873333	-0.051180568	-1.373326778	0.050451279	-0.090642326	-1.406159878	0.07626228	-0.449321359	0.680717349	-0.046350937
84	-0.050322562	-0.060438797	-1.253909469	0.02811004	0.098238796	0.763233542	-0.058971208	-0.068579264	-1.015473127	-0.038480084	-0.114837334	-1.331684113	-0.071400486	0.007820683	-0.05948751	-0.025542047	0.031205246	-1.236348867	-0.097028293	0.145580173	1.391486883	-0.0572346	0.074190035	0.971208453	-0.052910026	0.02130994	-1.377007008	0.65596056	0.061675787	-0.590783477	-0.015883578	0.019992478	-0.825745285	-0.008499339	-0.065315321	-1.405307889	-0.025356242	-0.075400129	-1.165999651	-0.16074501	-0.042877931	-1.352233529	0.063227475	-0.076662958	-1.409828782	0.068519317	-0.442388326	0.686023414	-0.033277281
85	-0.052370038	-0.053228077	-1.242904186	0.041579783	0.085992634	0.766847789	-0.042935062	-0.056740619	-1.015874624	-0.023155438	-0.104322225	-1.334252357	-0.087524213	0.007268885	-0.050199535	-0.027791794	0.031899504	-1.232902288	-0.077567987	0.135084927	1.389984608	-0.037716649	0.070138566	0.97038126	-0.043421272	0.020529343	-1.372720242	0.646984696	0.078191243	-0.588964403	-0.011661517	0.020900231	-0.82392472	0.012805954	-0.048200704	-1.410111308	-0.008185619	-0.06703718	-1.160590649	-0.159946352	-0.032722197	-1.330406189	0.074598595	-0.059006438	-1.414234638	0.060400739	-0.433389068	0.692056775	-0.019101342
86	-0.056769367	-0.047434978	-1.230533242	0.05839517	0.074610852	0.76835227	-0.023306087	-0.046502892	-1.015742183	-0.005805312	-0.095522165	-1.333206654	-0.106074035	0.005505707	-0.044035155	-0.029617846	0.031802453	-1.227987051	-0.054528691	0.124695681	1.391318798	-0.017224241	0.069383428	0.969535768	-0.032420509	0.019940961	-1.370225191	0.636442363	0.093404494	-0.589322925	-0.006514472	0.020789258	-0.821201324	0.037104025	-0.036730181	-1.416348457	0.01034365	-0.059788533	-1.157348156	-0.158423454	-0.024286145	-1.306938291	0.089425199	-0.0409046	-1.416634083	0.049918085	-0.4260858	0.698670328	-0.004029679
87	-0.061190471	-0.039981071	-1.217560768	0.072933853	0.0613329	0.775017917	-0.001401334	-0.034510449	-1.015724421	0.015361632	-0.084256135	-1.333031178	-0.123978794	0.004932355	-0.036053654	-0.030783202	0.031767659	-1.222552419	-0.027019825	0.111265369	1.393303275	0.005511671	0.066497661	0.96864444	-0.020495182	0.020337906	-1.366318345	0.62393719	0.108170599	-0.585849941	-0.000440024	0.021198411	-0.818302333	0.059108011	-0.021414764	-1.419998288	0.030681413	-0.051063355	-1.153388739	-0.155726835	-0.013409232	-1.282150865	0.104481354	-0.019750141	-1.419372797	0.039135095	-0.415411562	0.704645932	0.012695814
88	-0.063179374	-0.033713542	-1.207351685	0.080943525	0.05110053	0.780936599	0.014656894	-0.024985682	-1.014957786	0.033351116	-0.076258346	-1.332393408	-0.134923026	0.004243908	-0.02649625	-0.03243335	0.032258771	-1.218487263	-0.004956387	0.101917498	1.396932125	0.022662103	0.063504003	0.967514634	-0.010972873	0.02020843	-1.362624168	0.615003526	0.118863717	-0.581769049	0.004488981	0.022152677	-0.81624043	0.07439591	-0.007331844	-1.425701499	0.046270728	-0.044506151	-1.150646687	-0.152649999	-0.004905646	-1.264860511	0.114324532	-0.004116716	-1.422718287	0.032383423	-0.405145586	0.709487975	0.024712004
89	-0.047474969	-0.05024378	-1.259864926	0.020920118	0.088356249	0.762399912	-0.066993974	-0.055984061	-1.016852021	-0.044133104	-0.095137373	-1.33351481	-0.062921539	0.010742403	-0.051642623	-0.025397718	0.033655033	-1.238471866	-0.103430957	0.130169421	1.384540081	-0.057731938	0.060198896	0.971128285	-0.056540716	0.025397146	-1.373685479	0.662849367	0.066870458	-0.581755877	-0.018211991	0.023410322	-0.827115536	-0.025513876	-0.046091046	-1.405325055	-0.028625024	-0.064240471	-1.162743568	-0.157207057	-0.028664937	-1.356509805	0.050737157	-0.067353174	-1.409372211	0.076688379	-0.434573352	0.687317312	-0.033045236
90	-0.043380059	-0.039786801	-1.264563322	0.013954395	0.077278897	0.760613739	-0.075759351	-0.042488653	-1.016500831	-0.048314139	-0.074126855	-1.328988433	-0.05430695	0.013980431	-0.041388948	-0.023770848	0.037063863	-1.23966229	-0.110362545	0.113953136	1.375886559	-0.055995349	0.044148739	0.970777988	-0.059112392	0.03117723	-1.370867848	0.668288052	0.074027568	-0.572447598	-0.019884616	0.027253276	-0.829378843	-0.042176116	-0.023324981	-1.400921702	-0.030443972	-0.051920637	-1.161063671	-0.151975796	-0.01289436	-1.359491587	0.038755622	-0.056509517	-1.408962131	0.084205769	-0.42458567	0.687599123	-0.031234805
91	-0.047578841	-0.042007819	-1.249533892	0.032367595	0.075280443	0.765176475	-0.05271244	-0.044099759	-1.018564463	-0.029793343	-0.082599133	-1.332643509	-0.076823182	0.00999266	-0.040122613	-0.026231818	0.035311788	-1.235369205	-0.08394786	0.118162796	1.383331656	-0.040570047	0.054002356	0.970072985	-0.048118234	0.026315285	-1.369801521	0.65559268	0.081893519	-0.578678787	-0.014796377	0.024742786	-0.826222897	-0.008066178	-0.027172914	-1.407411456	-0.012675405	-0.054852895	-1.159553289	-0.152980566	-0.01833649	-1.336966038	0.059513982	-0.049210601	-1.412839293	0.070230201	-0.424951375	0.692883909	-0.019213276
92	-0.05204244	-0.034670427	-1.237983942	0.047997516	0.063341871	0.765603483	-0.033173595	-0.033945397	-1.021212935	-0.011878327	-0.073266588	-1.332950473	-0.094885901	0.009593946	-0.03151777	-0.027067848	0.035021324	-1.231045604	-0.059602991	0.107513711	1.385537744	-0.022790864	0.052233975	0.968796492	-0.037269112	0.026734373	-1.368673444	0.646005929	0.096069321	-0.577454686	-0.010225506	0.024887912	-0.823787391	0.016504012	-0.015318098	-1.414133906	0.005240889	-0.047402494	-1.157428741	-0.150349304	-0.010286883	-1.315061688	0.07307332	-0.03144614	-1.416729569	0.060977396	-0.416939169	0.698895037	-0.00518844
93	-0.055407241	-0.025593638	-1.227192163	0.060640905	0.050135098	0.772401571	-0.013423186	-0.020428624	-1.021683931	0.008111465	-0.060921073	-1.332983494	-0.110560656	0.009651399	-0.020628102	-0.028038479	0.035662271	-1.226499677	-0.033767618	0.092991635	1.389343858	-0.004697375	0.048551299	0.968038619	-0.026524819	0.027657082	-1.365641117	0.637446523	0.110546023	-0.57345134	-0.005115137	0.025455328	-0.821712196	0.042135838	0.001619714	-1.420917869	0.02364083	-0.03834052	-1.15420413	-0.145459279	0.000175321	-1.29335928	0.085509762	-0.010729273	-1.419828892	0.053028271	-0.40701893	0.705049932	0.008042268
94	-0.059255697	-0.024235465	-1.217024565	0.069858678	0.04377475	0.778230011	0.001828541	-0.014149171	-1.018641829	0.024799095	-0.058716573	-1.33130908	-0.123323113	0.009296751	-0.014334131	-0.030479424	0.035280511	-1.222519159	-0.01543626	0.088073172	1.390680075	0.011057739	0.050460219	0.966929018	-0.017797178	0.025700543	-1.362113118	0.627705634	0.120344386	-0.572905302	1.03E-05	0.025367772	-0.819449484	0.061842602	0.011292038	-1.423845172	0.037672468	-0.035414666	-1.151462674	-0.145244285	0.003463845	-1.277312636	0.097395428	0.000959053	-1.422757983	0.044744506	-0.399724066	0.708973885	0.018233052
95	-0.047176186	-0.054434661	-1.270917177	0.009795619	0.096505679	0.756251574	-0.083295584	-0.061975833	-1.017003298	-0.059287004	-0.098444015	-1.330063343	-0.049584046	0.012374602	-0.060257126	-0.024380164	0.032664988	-1.241502285	-0.122387409	0.135372028	1.381868362	-0.075452879	0.062087588	0.969807148	-0.065177634	0.026214285	-1.376119256	0.671050966	0.055266161	-0.581433654	-0.021909298	0.02302259	-0.828141332	-0.046269804	-0.05938914	-1.39988184	-0.044565562	-0.068721712	-1.1650846	-0.155686349	-0.035783485	-1.37686336	0.038222972	-0.080461144	-1.405382037	0.084893346	-0.439887345	0.681849718	-0.044974994
96	-0.047871672	-0.059046563	-1.27883625	0.001843459	0.104139976	0.750039756	-0.095885396	-0.06892439	-1.017371178	-0.070741281	-0.103301145	-1.327326536	-0.040758394	0.012876851	-0.069679715	-0.023379132	0.030929493	-1.243808627	-0.136580184	0.141606331	1.379675031	-0.092326231	0.06746652	0.970203102	-0.0724044	0.026045283	-1.378667235	0.678610742	0.045446247	-0.584598839	-0.024814956	0.022085797	-0.82894057	-0.06191561	-0.07447426	-1.397683382	-0.058494069	-0.072674215	-1.164009809	-0.153180823	-0.045017224	-1.394469857	0.029356474	-0.092306018	-1.397746801	0.089738674	-0.445325792	0.675950706	-0.054567091
97	-0.049764413	-0.063238949	-1.285656095	-0.005870499	0.109415613	0.741438925	-0.108786002	-0.074834593	-1.016197562	-0.08110112	-0.106765121	-1.32388413	-0.030460369	0.009125757	-0.076856226	-0.02234621	0.029121958	-1.246215463	-0.151366025	0.145479098	1.376650453	-0.107864015	0.067873836	0.973728418	-0.079836331	0.024026202	-1.380125523	0.687174499	0.036932789	-0.587855875	-0.027989248	0.021365188	-0.828451455	-0.078041136	-0.087894075	-1.393230796	-0.073011428	-0.072961032	-1.160681367	-0.146773741	-0.053065773	-1.41207087	0.017615043	-0.103093542	-1.39142704	0.094401196	-0.449983656	0.670137286	-0.06298361
98	-0.052317359	-0.066662356	-1.290966511	-0.013238982	0.114859246	0.73257184	-0.120389685	-0.080877177	-1.015681028	-0.089924216	-0.11273741	-1.3186481	-0.024869278	0.004960443	-0.08031749	-0.021566486	0.028318113	-1.248102427	-0.164346471	0.149532929	1.37489152	-0.118249111	0.065946929	0.976629555	-0.086127132	0.022142194	-1.38111496	0.695898116	0.030463621	-0.589057922	-0.030955736	0.02076078	-0.827305019	-0.093254067	-0.100037634	-1.389174819	-0.086391367	-0.071767926	-1.158463836	-0.143076658	-0.060156774	-1.427090168	0.00682334	-0.113120772	-1.384886622	0.097039543	-0.453945577	0.665186942	-0.071469858
99	-0.043922644	-0.04507054	-1.274848342	0.004683212	0.086430751	0.754679859	-0.090523601	-0.048870545	-1.016235113	-0.063479558	-0.08012525	-1.325598598	-0.043279424	0.016557524	-0.05097913	-0.02387308	0.035890937	-1.242470503	-0.128277272	0.12029466	1.374364853	-0.073301345	0.046470426	0.969983041	-0.066674277	0.030034099	-1.372396588	0.67647922	0.063484758	-0.573376954	-0.022983994	0.026486631	-0.829576075	-0.059129875	-0.037290543	-1.39481473	-0.045334361	-0.057685312	-1.161945701	-0.153147578	-0.020384107	-1.378280401	0.029301032	-0.070522696	-1.40423584	0.090686463	-0.429695785	0.680867374	-0.0415834
100	-0.043702081	-0.049750432	-1.284990311	-0.002937717	0.095580593	0.748530507	-0.104147077	-0.05545073	-1.014704704	-0.077800177	-0.084911481	-1.322710156	-0.035671424	0.017798448	-0.061179005	-0.023800217	0.034196809	-1.244997501	-0.142538875	0.127453774	1.371497154	-0.091044761	0.050421212	0.96802032	-0.073728114	0.027696792	-1.373455048	0.684819102	0.053431675	-0.576793671	-0.02604554	0.025696179	-0.828995526	-0.074434832	-0.052741285	-1.390128016	-0.059549168	-0.062568836	-1.161454797	-0.151174366	-0.030481486	-1.396246195	0.020083675	-0.083619773	-1.396383286	0.096023686	-0.434472352	0.673874676	-0.051387332
101	-0.043734252	-0.032190979	-1.253543615	0.025539164	0.065774582	0.764137268	-0.060050186	-0.032588258	-1.018943548	-0.034250673	-0.064840712	-1.331105471	-0.069869198	0.012155809	-0.030226814	-0.024122221	0.038439877	-1.236740232	-0.088274851	0.102868952	1.378878236	-0.041331153	0.039851356	0.970332563	-0.050513465	0.03236454	-1.368899465	0.661220908	0.086072467	-0.568888485	-0.016656609	0.027954936	-0.828783453	-0.023734577	-0.00779908	-1.408140302	-0.014617598	-0.043743078	-1.159035563	-0.147527009	-0.004955662	-1.34062326	0.047643226	-0.040113013	-1.413697839	0.078169934	-0.417289376	0.694751978	-0.018836657
102	-0.044393931	-0.022840586	-1.243008256	0.037538491	0.052679531	0.764884889	-0.042028505	-0.020837175	-1.024900913	-0.017877232	-0.053097833	-1.335619926	-0.084931046	0.009170484	-0.019001646	-0.024213511	0.039521594	-1.233369231	-0.063666001	0.08826711	1.384235382	-0.026974384	0.035204075	0.971435547	-0.041181389	0.034268837	-1.367880106	0.654199779	0.097599432	-0.563242614	-0.013115194	0.028575132	-0.827526093	-0.002392883	0.005409817	-1.416858554	0.001545338	-0.033830855	-1.158396602	-0.139841855	0.003875722	-1.321276903	0.057275251	-0.02125442	-1.418268085	0.072468407	-0.409480214	0.702283204	-0.006363351
103	-0.038592774	-0.013606803	-1.249615431	0.024312831	0.045135405	0.767093539	-0.054029584	-0.010572464	-1.028694391	-0.028669609	-0.038472649	-1.340321779	-0.074765198	0.009284429	-0.008627404	-0.020784725	0.044303332	-1.235480666	-0.071790412	0.068967044	1.383167148	-0.032474596	0.019247614	0.974116623	-0.045557786	0.042070542	-1.368756294	0.66408509	0.097930446	-0.548903167	-0.015961301	0.0327021	-0.83122468	-0.020035744	0.026279341	-1.420957565	-0.003562345	-0.020255886	-1.161393285	-0.129054531	0.016998157	-1.329709053	0.039488614	-0.01400532	-1.41968143	0.085809082	-0.403491259	0.704577029	-0.011177523
104	-0.059213378	-0.059807844	-1.222527504	0.067750171	0.085795611	0.77146697	-0.014841641	-0.059679061	-1.011698723	-0.000482305	-0.118151657	-1.332693219	-0.116002806	0.000121357	-0.05564056	-0.030719204	0.028085062	-1.225573897	-0.051377818	0.142083183	1.397125006	-0.012171982	0.086332716	0.970276952	-0.027833384	0.013730931	-1.373237371	0.625187755	0.08943294	-0.599787593	-0.003174491	0.016861765	-0.819012523	0.05657066	-0.058906261	-1.417746663	0.015010709	-0.072120637	-1.158636928	-0.166397467	-0.038944416	-1.299480438	0.104838818	-0.051008463	-1.417318463	0.038919922	-0.433914483	0.696284592	-0.003426151
105	-0.059998769	-0.071428239	-1.216475964	0.074094541	0.096826807	0.778506756	-0.008141767	-0.073358685	-1.008025765	0.005324765	-0.142212793	-1.331454515	-0.12271025	-0.004444501	-0.065549381	-0.031529434	0.024752367	-1.223791122	-0.047354713	0.162756816	1.403326154	-0.009981961	0.103611827	0.974015713	-0.024536597	0.006562677	-1.376017451	0.614608407	0.082290538	-0.608969331	-0.000991936	0.013062409	-0.817129731	0.075931139	-0.081766009	-1.419155717	0.018960195	-0.086190499	-1.159252644	-0.170074686	-0.056325752	-1.293103099	0.118871413	-0.0622929	-1.417996883	0.030212263	-0.442430586	0.693376482	-0.004133126
106	-0.054934952	-0.064094983	-1.235702515	0.049398176	0.096534692	0.77005583	-0.034290001	-0.06886854	-1.012541056	-0.016872775	-0.125656739	-1.332318068	-0.097325556	0.003410943	-0.05867267	-0.028889745	0.028919615	-1.230470419	-0.071855053	0.151921898	1.396403193	-0.03452117	0.084951624	0.973545611	-0.038808558	0.014935942	-1.375336528	0.636969924	0.074137643	-0.596631825	-0.008748292	0.017407028	-0.821761012	0.033218123	-0.067137092	-1.411554694	-0.003038229	-0.078587249	-1.162948489	-0.165338665	-0.047058899	-1.323518753	0.089344509	-0.068396077	-1.414202571	0.05104401	-0.440747112	0.690588772	-0.018876158
107	-0.05663424	-0.075945757	-1.231129527	0.054370638	0.109927364	0.771544755	-0.029014179	-0.083415404	-1.00828135	-0.012272215	-0.150291041	-1.32921803	-0.102745257	-0.000499731	-0.067154206	-0.029067727	0.025995437	-1.228950024	-0.067610696	0.17293644	1.402044296	-0.035963297	0.100097112	0.977660358	-0.036231175	0.009212764	-1.378460765	0.628333807	0.065483443	-0.605293512	-0.006986806	0.013999454	-0.820141733	0.048980232	-0.088196427	-1.412335157	-0.000132948	-0.092833027	-1.165484309	-0.169545278	-0.064190239	-1.32026422	0.101968013	-0.081098378	-1.412467003	0.044311561	-0.450141162	0.688874722	-0.021759838
108	-0.051140986	-0.071203694	-1.246858001	0.035454463	0.108639583	0.765352964	-0.049976617	-0.082170732	-1.012837172	-0.031721417	-0.136784837	-1.3312217	-0.079758681	0.003920858	-0.066786379	-0.025571093	0.028860262	-1.233991027	-0.089022152	0.162896782	1.397051096	-0.055633098	0.087742411	0.977528095	-0.048900053	0.016210143	-1.380022049	0.646141648	0.055390727	-0.596712828	-0.013260876	0.016553627	-0.824276865	0.010116545	-0.083615072	-1.403864861	-0.020581461	-0.086925536	-1.169250488	-0.163961813	-0.057252463	-1.346093178	0.07746017	-0.086180881	-1.410778642	0.060002353	-0.450672746	0.685269892	-0.033433609
109	-0.046803858	-0.07571578	-1.258032799	0.021714881	0.117323153	0.759813309	-0.066778205	-0.092250466	-1.015020132	-0.046528578	-0.141694382	-1.331664205	-0.0624073	0.00218036	-0.074613705	-0.023519982	0.027539982	-1.238172412	-0.107523046	0.167568088	1.397578835	-0.075697266	0.088787235	0.985592067	-0.059534598	0.018374657	-1.384533405	0.655808747	0.038262151	-0.594056368	-0.017972777	0.015691001	-0.826593518	-0.015876472	-0.100753136	-1.399184346	-0.039932519	-0.093208224	-1.172036767	-0.158601016	-0.065297455	-1.369604945	0.063024424	-0.100903168	-1.40855217	0.069065906	-0.459407359	0.681003511	-0.047552649
110	-0.043914214	-0.077860385	-1.267878532	0.010508336	0.122587033	0.753891826	-0.081978068	-0.097398698	-1.017449141	-0.0589552	-0.141321376	-1.33052361	-0.048810486	-0.001158996	-0.081533857	-0.021385383	0.025812509	-1.241142869	-0.125367641	0.169887111	1.395839453	-0.092591479	0.089288861	0.991157889	-0.069073088	0.019791663	-1.387664199	0.663439393	0.024989136	-0.5902915	-0.022266943	0.015049396	-0.828330636	-0.037724681	-0.114840657	-1.399336457	-0.057095453	-0.096184909	-1.172534108	-0.153126672	-0.072286293	-1.389617562	0.048476096	-0.111690544	-1.406779528	0.076821297	-0.465562761	0.677425921	-0.059302289
111	-0.04100173	-0.081506476	-1.276973486	0.000967985	0.127529502	0.745507419	-0.097324438	-0.106707193	-1.021675587	-0.070818566	-0.143932909	-1.329889774	-0.036235809	-0.004442164	-0.092932947	-0.018957011	0.022952462	-1.243999839	-0.145026222	0.172973543	1.396694303	-0.110640399	0.091478206	0.996562004	-0.079485185	0.019438894	-1.390862823	0.672917187	0.009077989	-0.588625193	-0.026946601	0.013935304	-0.829749107	-0.058547843	-0.130824819	-1.398899913	-0.073518634	-0.095753081	-1.174277544	-0.140505821	-0.080846809	-1.409210086	0.034499012	-0.123663418	-1.3996315	0.084112272	-0.473751038	0.673097908	-0.071242005
112	-0.051482733	-0.082862303	-1.242409468	0.039685324	0.1201341	0.767598629	-0.043250646	-0.097593732	-1.008840799	-0.027400954	-0.159808815	-1.331749439	-0.083334096	-0.001324343	-0.075228393	-0.025337894	0.026254203	-1.232893467	-0.082328312	0.181532174	1.403989553	-0.057750024	0.101520315	0.983412564	-0.047215488	0.010708873	-1.383698344	0.638919711	0.044850785	-0.603509784	-0.011636282	0.013015411	-0.823129892	0.022213118	-0.103789575	-1.402077436	-0.017799344	-0.099267319	-1.17314589	-0.162755772	-0.072994336	-1.342433691	0.089639083	-0.097668976	-1.412227035	0.053517073	-0.460802704	0.683370948	-0.035446905
113	-0.046101317	-0.085656203	-1.253563166	0.02522967	0.126195997	0.763596296	-0.059275422	-0.107823715	-1.01238656	-0.041730575	-0.162301928	-1.335533023	-0.065355256	-0.002497545	-0.081568241	-0.022701779	0.025460783	-1.23724103	-0.099318609	0.181597486	1.404754043	-0.077379279	0.101227723	0.991280675	-0.057466328	0.014250387	-1.388459086	0.6496436	0.028361075	-0.597652316	-0.016328838	0.012308448	-0.826048017	-0.005924498	-0.117608771	-1.400464177	-0.03658333	-0.1027667	-1.179222107	-0.156455219	-0.07744313	-1.365634322	0.07429716	-0.109517187	-1.413215518	0.06301681	-0.469098389	0.679615796	-0.049341351
114	-0.06168329	-0.053549372	-1.211221695	0.080828473	0.074296653	0.776840866	0.004824834	-0.049881417	-1.013163328	0.016615013	-0.107810184	-1.335372806	-0.130674496	-0.00199832	-0.052015875	-0.031624131	0.028477257	-1.220664024	-0.027441099	0.12872389	1.397825837	0.008982281	0.082522847	0.971098423	-0.018470641	0.014824596	-1.369378686	0.6138919	0.101040244	-0.595697701	0.002131176	0.017101994	-0.817139924	0.069190159	-0.04765569	-1.421276212	0.032630548	-0.063821003	-1.155792952	-0.162123293	-0.028959977	-1.277149677	0.117602363	-0.032295343	-1.42115593	0.029327825	-0.426318347	0.702834904	0.012460284
115	-0.064021625	-0.045548346	-1.201530218	0.089453608	0.06272199	0.782804251	0.023548946	-0.039514191	-1.011865973	0.036702152	-0.098410763	-1.336209536	-0.143032894	-0.001943997	-0.045353889	-0.033375207	0.029286874	-1.216183543	-0.000741297	0.116184264	1.40231812	0.027527288	0.076628983	0.971520424	-0.008702761	0.016118357	-1.364979863	0.604813755	0.112292878	-0.589797139	0.006793359	0.017953236	-0.814785302	0.081715249	-0.030700352	-1.423977852	0.050511245	-0.056276903	-1.15258348	-0.158249363	-0.018090382	-1.256659269	0.128752217	-0.015082844	-1.423093677	0.022348579	-0.416839212	0.708359182	0.026311636
116	-0.033426255	0.000702888	-1.247736692	0.020477109	0.028588682	0.770246685	-0.049728815	0.007305819	-1.036891937	-0.023928365	-0.019781634	-1.347402573	-0.074806444	0.00552577	0.007998102	-0.019909933	0.051235709	-1.234341741	-0.066180602	0.037268508	1.386022091	-0.027873689	-0.000216844	0.977518797	-0.042417064	0.049920537	-1.367019415	0.669285834	0.106608622	-0.530197024	-0.015069732	0.03768361	-0.831738591	-0.010993273	0.054530542	-1.432780623	0.003742896	0.000918984	-1.163839698	-0.110374399	0.036268178	-1.32819128	0.03364256	0.007546775	-1.424875736	0.096792534	-0.393177688	0.713880539	-0.007385166
117	-0.027411986	0.008883863	-1.253201485	0.009881983	0.020914815	0.773929954	-0.060909998	0.017047428	-1.042925477	-0.031881832	-0.005225052	-1.353678226	-0.065701775	0.004098193	0.01648869	-0.018167948	0.056848131	-1.235584259	-0.080228992	0.016348975	1.385926247	-0.03292815	-0.017580764	0.980998456	-0.045447238	0.057378531	-1.366735935	0.679601073	0.108447336	-0.515526652	-0.016743055	0.042087499	-0.833822608	-0.013825198	0.07403215	-1.440136194	-0.005243954	0.0153377	-1.167634249	-0.094949611	0.0505656	-1.340750933	0.018883217	0.01510366	-1.426674604	0.114054203	-0.389064848	0.717791677	-0.013389825
118	-0.037958615	-0.081839129	-1.283162713	-0.008676074	0.127906606	0.738056958	-0.112110049	-0.113238595	-1.024270654	-0.080277123	-0.14292714	-1.329928398	-0.025940733	-0.007745581	-0.099238679	-0.017304977	0.021923458	-1.246547103	-0.162150726	0.169879735	1.396257758	-0.124044359	0.089167789	0.996284246	-0.088310286	0.019260442	-1.392413855	0.685170829	0.003341185	-0.590150177	-0.03088329	0.013806601	-0.829790592	-0.076832615	-0.137154251	-1.398322225	-0.085209012	-0.089732334	-1.171131849	-0.133052588	-0.08351671	-1.426979184	0.020725282	-0.129946202	-1.392241359	0.090394162	-0.47709471	0.669873536	-0.080630817
119	-0.04268707	-0.08522252	-1.26531744	0.012128807	0.129564792	0.757907212	-0.076350749	-0.107281506	-1.0200423	-0.055689339	-0.15523386	-1.33632946	-0.050243698	-0.003990375	-0.086823545	-0.020447331	0.023968641	-1.240617394	-0.119750254	0.178645492	1.403099179	-0.093779214	0.099728726	0.99772054	-0.068006068	0.01704099	-1.391050696	0.658981502	0.01539079	-0.592993557	-0.021199033	0.012229821	-0.828627884	-0.030550441	-0.127976	-1.398703456	-0.055016521	-0.102329157	-1.181241512	-0.149919033	-0.081647485	-1.387009621	0.0570985	-0.118602999	-1.409828186	0.072929107	-0.473674685	0.676760375	-0.061390664
120	-0.064491853	-0.037409268	-1.190629601	0.094919212	0.052970085	0.792995274	0.042522401	-0.031172547	-1.011642218	0.056244411	-0.094565943	-1.338278055	-0.15265958	-0.003714786	-0.036594965	-0.033229265	0.02958601	-1.210520744	0.026952386	0.1081568	1.408228397	0.046742547	0.073028423	0.975857913	0.002292794	0.01542595	-1.362649202	0.595313549	0.122693643	-0.581793189	0.011839209	0.018903743	-0.813203156	0.098801099	-0.016084256	-1.431714416	0.069144763	-0.049991388	-1.153253317	-0.15038754	-0.010493097	-1.237495065	0.138992265	-0.001100373	-1.426776767	0.016049845	-0.407755435	0.714023709	0.037341643
121	-0.064302243	-0.029749917	-1.196468711	0.087913379	0.044349954	0.786691189	0.029793644	-0.019545857	-1.01412797	0.049036581	-0.075000837	-1.334255219	-0.143313736	0.004536417	-0.021149907	-0.033727046	0.032382973	-1.214174509	0.016198708	0.097182654	1.401037693	0.039414953	0.06118241	0.968497694	-0.001411205	0.019286843	-1.360041261	0.605912209	0.127511606	-0.578382015	0.009705139	0.022595542	-0.814448178	0.090132892	0.000316983	-1.430689096	0.060586307	-0.04080116	-1.149749875	-0.150773659	0.001606069	-1.249199986	0.124428183	0.007204661	-1.425674796	0.025425186	-0.398020148	0.71501708	0.034395173
[truncated: 77 more columns]
