# Supplementary material for: Three-dimensional geometric morphometric analysis of the skull of Protoceratops andrewsi supports a socio-sexual signalling role for the ceratopsian frill
Source: Proc Biol Sci. 2021 Feb 3;288(1944):20202938. doi: 10.1098/rspb.2020.2938 (PMC7893235; doi:10.1098/rspb.2020.2938)
Supplement: Maxilla Landmarks [file rspb20202938supp6.csv]

	X1.Protoceratops_andrewsi_AMNH_6408	X2.Protoceratops_andrewsi_AMNH_6408	X3.Protoceratops_andrewsi_AMNH_6408	X1.Protoceratops_andrewsi_AMNH_6409	X2.Protoceratops_andrewsi_AMNH_6409	X3.Protoceratops_andrewsi_AMNH_6409	X1.Protoceratops_andrewsi_AMNH_6413	X2.Protoceratops_andrewsi_AMNH_6413	X3.Protoceratops_andrewsi_AMNH_6413	X1.Protoceratops_andrewsi_AMNH_6414	X2.Protoceratops_andrewsi_AMNH_6414	X3.Protoceratops_andrewsi_AMNH_6414	X1.Protoceratops_andrewsi_AMNH_6418	X2.Protoceratops_andrewsi_AMNH_6418	X3.Protoceratops_andrewsi_AMNH_6418	X1.Protoceratops_andrewsi_AMNH_6419	X2.Protoceratops_andrewsi_AMNH_6419	X3.Protoceratops_andrewsi_AMNH_6419	X1.Protoceratops_andrewsi_AMNH_6425	X2.Protoceratops_andrewsi_AMNH_6425	X3.Protoceratops_andrewsi_AMNH_6425	X1.Protoceratops_andrewsi_AMNH_6429	X2.Protoceratops_andrewsi_AMNH_6429	X3.Protoceratops_andrewsi_AMNH_6429	X1.Protoceratops_andrewsi_AMNH_6431	X2.Protoceratops_andrewsi_AMNH_6431	X3.Protoceratops_andrewsi_AMNH_6431	X1.Protoceratops_andrewsi_AMNH_6433	X2.Protoceratops_andrewsi_AMNH_6433	X3.Protoceratops_andrewsi_AMNH_6433	X1.Protoceratops_andrewsi_AMNH_6434	X2.Protoceratops_andrewsi_AMNH_6434	X3.Protoceratops_andrewsi_AMNH_6434	X1.Protoceratops_andrewsi_AMNH_6438	X2.Protoceratops_andrewsi_AMNH_6438	X3.Protoceratops_andrewsi_AMNH_6438	X1.Protoceratops_andrewsi_AMNH_6439	X2.Protoceratops_andrewsi_AMNH_6439	X3.Protoceratops_andrewsi_AMNH_6439	X1.Protoceratops_andrewsi_AMNH_6466	X2.Protoceratops_andrewsi_AMNH_6466	X3.Protoceratops_andrewsi_AMNH_6466	X1.Protoceratops_andrewsi_AMNH_6467	X2.Protoceratops_andrewsi_AMNH_6467	X3.Protoceratops_andrewsi_AMNH_6467	X1.Protoceratops_andrewsi_AMNH_6637	X2.Protoceratops_andrewsi_AMNH_6637	X3.Protoceratops_andrewsi_AMNH_6637	X1.Protoceratops_andrewsi_CMNH_9185
1	-0.062154949	-0.03461555	-1.1706985	0.10623836	0.048264984	0.80187011	0.071739234	-0.030544484	-1.0222504	0.087530121	-0.1077304	-1.3469071	-0.16790396	-0.01355447	-0.030972907	-0.030406537	0.028763654	-1.1991909	0.064853862	0.10739193	1.4117365	0.074942395	0.082859926	0.97407037	0.016878972	0.011829546	-1.365833	0.57576799	0.13090853	-0.57628375	0.021023281	0.016544532	-0.81275606	0.12828346	-0.019419778	-1.4444393	0.097616881	-0.0512897	-1.1577717	-0.15441409	-0.012925157	-1.2031308	0.1601155	0.008012107	-1.4383245	0.000267401	-0.4005942	0.72338235	0.052576818
2	-0.086046085	-0.027560696	-1.1403637	0.14059854	0.033690698	0.79172122	0.12052162	0.000321192	-0.98077023	0.15713584	-0.08884237	-1.3233126	-0.2023143	-0.004305217	-0.024959106	-0.039252363	0.026365928	-1.1878371	0.10987753	0.094573334	1.3964527	0.10855078	0.083759747	0.95500988	0.0344234	0.000651305	-1.3512286	0.55393285	0.16919327	-0.59741771	0.032679353	0.018118821	-0.80260742	0.18895862	0.005832407	-1.4112985	0.13230862	-0.036287036	-1.1294373	-0.17686757	0.008683896	-1.1691587	0.19406641	0.039115567	-1.42452	-0.039399602	-0.37378138	0.72368902	0.089422673
3	-0.10732073	-0.091791764	-1.117496	0.15521258	0.08498393	0.80266231	0.13675317	-0.077220574	-0.95616579	0.1730825	-0.21105537	-1.3175558	-0.23041594	-0.01117047	-0.086228058	-0.040046155	0.008602176	-1.1885965	0.13179907	0.20850751	1.4136534	0.10682262	0.16883606	0.95934272	0.041466918	-0.023066429	-1.3612247	0.50729001	0.13202493	-0.6588726	0.037260737	-0.001994767	-0.79711002	0.20787767	-0.13556542	-1.4046528	0.14578003	-0.13100739	-1.1321697	-0.22170596	-0.088470675	-1.1412154	0.24369177	-0.034894504	-1.4328883	-0.078170918	-0.4149279	0.70860803	0.077801906
4	-0.041740671	-0.092998333	-1.199845	0.067431182	0.11691945	0.81533921	0.037044872	-0.10322163	-1.0314763	0.02370711	-0.17088242	-1.3819051	-0.11680822	-0.028418878	-0.091728665	-0.022332948	0.01489853	-1.2170297	0.010922357	0.19136664	1.4541764	-0.006549388	0.12661305	1.0205659	-0.015043557	-0.002730776	-1.3964442	0.58399844	0.038037386	-0.5917027	0.009249168	-0.000964387	-0.82118213	0.080985345	-0.11783375	-1.4595655	0.044940226	-0.11314232	-1.1879866	-0.13325894	-0.092705674	-1.2653992	0.15302435	-0.069321528	-1.4570205	0.021527946	-0.47590375	0.70694792	0.004899398
5	-0.065846339	-0.026901025	-1.168097	0.10886189	0.038284563	0.79833776	0.079928838	-0.018730659	-1.0151477	0.096862793	-0.097350404	-1.3417279	-0.17209512	-0.008710457	-0.021240061	-0.031655189	0.029368047	-1.1966254	0.068285756	0.096996278	1.4056703	0.079258405	0.077704638	0.97054261	0.01908754	0.012636882	-1.3628889	0.577012	0.13897367	-0.57715541	0.022304526	0.018554436	-0.81188279	0.13985972	-0.006673614	-1.4447601	0.10159236	-0.04406184	-1.1504186	-0.15666294	-0.00363218	-1.2014707	0.15857229	0.020037623	-1.4332713	0.000988038	-0.39180788	0.7262193	0.061056167
6	-0.06906414	-0.020889405	-1.1652141	0.11199965	0.030777808	0.79330665	0.087450743	-0.009197737	-1.0086474	0.10566653	-0.088262334	-1.3392874	-0.17612635	-0.005217895	-0.013824369	-0.033532277	0.02965303	-1.1946465	0.072343767	0.088714667	1.4005866	0.083045393	0.074013151	0.96676302	0.02072206	0.012449575	-1.3595941	0.57714343	0.14633399	-0.57757992	0.023647284	0.020146118	-0.81097049	0.15073964	0.004041485	-1.4379076	0.10516324	-0.038441561	-1.1430618	-0.15830293	0.004154171	-1.1987739	0.1583643	0.029909605	-1.4289297	-0.002082675	-0.38315576	0.72634572	0.068504103
7	-0.073471658	-0.016943466	-1.1625867	0.11569536	0.025089141	0.78944093	0.094236806	-0.002237018	-1.0012232	0.11433911	-0.083161205	-1.3322688	-0.18064347	-0.004773579	-0.007335006	-0.034683652	0.029823644	-1.1927692	0.077060416	0.082306355	1.3979849	0.086880863	0.071583956	0.96362221	0.020998999	0.011050134	-1.3560195	0.57640648	0.15264313	-0.57863635	0.024772542	0.021122403	-0.80970174	0.15903173	0.011760608	-1.4265298	0.10979307	-0.033608839	-1.1386596	-0.16061632	0.010065114	-1.1959398	0.15947907	0.037543427	-1.4248108	-0.005687113	-0.37625396	0.72523582	0.074963011
8	-0.076431543	-0.014424605	-1.1594462	0.11890285	0.021194544	0.78911036	0.10029018	0.003753351	-0.99818665	0.12241714	-0.078916766	-1.3291658	-0.1844869	-0.002614773	-0.004552732	-0.035552435	0.029801097	-1.1910828	0.082019962	0.078174852	1.396945	0.090698272	0.070401154	0.96104831	0.022447692	0.009956607	-1.3536721	0.57476568	0.15790835	-0.58025098	0.025670085	0.021507846	-0.80813819	0.16686688	0.017073901	-1.4219332	0.11439408	-0.030153275	-1.1358695	-0.1630345	0.014240731	-1.1926241	0.16194202	0.043316245	-1.423421	-0.009442547	-0.37142506	0.72471493	0.080123074
9	-0.078263514	-0.013519453	-1.1557072	0.12200338	0.019493613	0.79014051	0.1058649	0.007832949	-0.99532688	0.13026254	-0.076471001	-1.3276523	-0.18819754	-0.001232796	-0.004139662	-0.036396783	0.029542709	-1.1897355	0.087119445	0.076567344	1.3962139	0.094534151	0.070407085	0.95913452	0.024172496	0.008594947	-1.3519226	0.57163113	0.16190672	-0.58179545	0.026932709	0.021663303	-0.80697221	0.17393808	0.019968282	-1.419173	0.11868571	-0.028243367	-1.1339355	-0.16442153	0.016657101	-1.1884865	0.16573194	0.046919942	-1.4228224	-0.013846699	-0.3684766	0.72503448	0.084108211
10	-0.07966207	-0.014369819	-1.1515729	0.12564091	0.019988155	0.79118526	0.11122451	0.009905876	-0.99291044	0.13785407	-0.076241598	-1.3265264	-0.19207272	-0.001461786	-0.005427301	-0.037251323	0.029059472	-1.1887747	0.092452921	0.077423945	1.3957747	0.098290384	0.071702845	0.95767784	0.026405796	0.007075527	-1.3508946	0.5677194	0.16490915	-0.58412308	0.028395053	0.021449868	-0.80598128	0.17985386	0.020316681	-1.4168733	0.1225488	-0.02795165	-1.1321843	-0.16629888	0.01722963	-1.183962	0.17086534	0.048336506	-1.4226344	-0.019085253	-0.36726004	0.72539711	0.086967334
11	-0.081456333	-0.01702941	-1.147539	0.12996157	0.022576211	0.79221481	0.11603591	0.009239218	-0.98960006	0.1452243	-0.078185558	-1.3259561	-0.19537126	-0.000874415	-0.010150331	-0.037930891	0.028346688	-1.1880877	0.098063618	0.08069443	1.3957442	0.10192712	0.074345075	0.95658243	0.029456045	0.005573116	-1.3509792	0.56336206	0.16710892	-0.58744162	0.029878143	0.020771017	-0.80496675	0.18382967	0.017960759	-1.4137592	0.12605864	-0.029228333	-1.1306541	-0.17033499	0.016163019	-1.1796955	0.17732362	0.047529995	-1.4227409	-0.025109276	-0.36776191	0.72545034	0.088724829
12	-0.08350002	-0.021432299	-1.1436732	0.13519713	0.027135292	0.79194772	0.11851045	0.005504934	-0.98428345	0.15201284	-0.082415961	-1.325219	-0.19879059	-0.001569133	-0.016715823	-0.038600888	0.027434699	-1.1877834	0.10399031	0.086319633	1.3964213	0.10533844	0.078395821	0.95565814	0.032010075	0.003391766	-1.3511701	0.55887568	0.168613	-0.591968	0.031377554	0.019636437	-0.80392736	0.18690199	0.013148372	-1.4120228	0.12930983	-0.032011107	-1.1296837	-0.17367053	0.013317865	-1.1747215	0.18508698	0.044508219	-1.4234275	-0.031855438	-0.36993349	0.72471869	0.089565791
13	-0.088398814	-0.033039827	-1.1372368	0.1442194	0.037615038	0.79202574	0.12264617	-0.007281451	-0.97955298	0.15878271	-0.097964108	-1.3232645	-0.20601562	-0.005353573	-0.030625457	-0.039852213	0.024736933	-1.1878623	0.11412388	0.10729226	1.3985461	0.11005907	0.091178246	0.95601046	0.03543812	-0.002238021	-1.3515524	0.54897851	0.16802584	-0.60279447	0.033120845	0.01639712	-0.80200571	0.19108942	-0.005965279	-1.4112954	0.13435112	-0.045602843	-1.1300418	-0.1806895	0.001198625	-1.1670094	0.20100768	0.031305216	-1.425158	-0.043916419	-0.37939885	0.7225551	0.089588121
14	-0.09046343	-0.038934	-1.1339566	0.14736371	0.042038202	0.79256052	0.1259377	-0.015180552	-0.978742	0.16095208	-0.10827503	-1.3237493	-0.20957229	-0.006327656	-0.036578819	-0.040199097	0.02298443	-1.1878544	0.11830208	0.11980898	1.4016949	0.11160571	0.09892413	0.95763105	0.036523957	-0.004989714	-1.3523514	0.5442223	0.16618313	-0.60879612	0.033538952	0.014556902	-0.8013044	0.19341096	-0.018826723	-1.4113652	0.13646519	-0.055136912	-1.1309905	-0.18432011	-0.007219066	-1.1641716	0.20775111	0.023568895	-1.4260286	-0.048380036	-0.38479978	0.72153622	0.089473031
15	-0.092650257	-0.045248318	-1.1309035	0.14999025	0.04689201	0.7934531	0.12881801	-0.023406379	-0.97732949	0.16207698	-0.119553	-1.3226063	-0.21298847	-0.007256146	-0.04280914	-0.040472928	0.021181442	-1.1878808	0.1215251	0.13254482	1.4033982	0.11240944	0.10730132	0.95859343	0.037581671	-0.007606556	-1.353456	0.53907734	0.16351341	-0.61485469	0.034104105	0.012550609	-0.80080146	0.19646382	-0.032526162	-1.4123222	0.13819537	-0.065067284	-1.1314094	-0.18772106	-0.016519144	-1.1607815	0.21421126	0.015877269	-1.4277083	-0.052793186	-0.38996419	0.72042763	0.088970393
16	-0.09422797	-0.05189709	-1.1276935	0.15205184	0.052092362	0.79480767	0.13167378	-0.032004036	-0.97562039	0.16355662	-0.13198738	-1.3217146	-0.21621029	-0.00780885	-0.049420152	-0.040888403	0.019353006	-1.1880274	0.1244113	0.14521816	1.4053649	0.11291385	0.11613595	0.95963818	0.038578324	-0.010113364	-1.3547461	0.53352082	0.16001345	-0.62090015	0.03474519	0.01040542	-0.80043423	0.19951361	-0.047085512	-1.4131382	0.13999638	-0.075229503	-1.132079	-0.19238071	-0.026533222	-1.1577779	0.22026382	0.00840487	-1.4307336	-0.057160258	-0.39487326	0.7191726	0.088230088
17	-0.095276646	-0.058894213	-1.1244487	0.15346467	0.057515554	0.79687321	0.13233426	-0.040307447	-0.97198945	0.16544937	-0.14558376	-1.3212595	-0.21945946	-0.009655427	-0.055903036	-0.04110276	0.017399279	-1.1881696	0.12688361	0.15785736	1.4073676	0.11344065	0.12532203	0.96139801	0.039496455	-0.012562173	-1.3561103	0.52764452	0.15571699	-0.62694293	0.035297181	0.008161037	-0.79990089	0.20304622	-0.062179007	-1.4146343	0.14213087	-0.085508257	-1.1335151	-0.19523308	-0.03742471	-1.1537168	0.22577868	0.000828164	-1.4333582	-0.061487973	-0.39950675	0.71776265	0.08734668
18	-0.096618734	-0.066354617	-1.1215928	0.15451193	0.063546866	0.79853916	0.13281035	-0.049140897	-0.96753532	0.16709967	-0.1603545	-1.3200488	-0.2223985	-0.011148849	-0.062774703	-0.041253004	0.015337334	-1.1883924	0.12902783	0.17035018	1.4096715	0.11274068	0.13533033	0.96167308	0.040371872	-0.014948491	-1.3575362	0.52186966	0.15073679	-0.63338858	0.035803832	0.005802611	-0.79926497	0.20716229	-0.077426605	-1.4171551	0.14378664	-0.096178763	-1.1344512	-0.19915183	-0.048947893	-1.1501839	0.23077713	-0.006618995	-1.435534	-0.06570445	-0.40373495	0.71549612	0.085561685
19	-0.099069558	-0.074362263	-1.1194807	0.15515861	0.07015346	0.80003512	0.13306473	-0.058968868	-0.96173799	0.16855551	-0.17708647	-1.3168571	-0.22504722	-0.012021102	-0.070092365	-0.041190904	0.013150038	-1.1886386	0.13018009	0.18333504	1.4103856	0.11129527	0.14596121	0.96123344	0.041056406	-0.017475052	-1.3588183	0.5168277	0.14520416	-0.64110982	0.03658608	0.003344959	-0.79907459	0.21042776	-0.093395859	-1.4185199	0.14485233	-0.10730454	-1.134611	-0.20461184	-0.061171588	-1.1471527	0.23559052	-0.016938716	-1.4330412	-0.069816791	-0.40773359	0.71281123	0.082965314
20	-0.1032684	-0.082901195	-1.1184204	0.15550439	0.077443279	0.80100363	0.13423187	-0.070211418	-0.95557529	0.17129403	-0.19703606	-1.3125129	-0.22772151	-0.011423012	-0.078078054	-0.04067168	0.010898848	-1.1886472	0.13085249	0.19679354	1.4104542	0.10890943	0.1572312	0.95952356	0.041180212	-0.020428481	-1.3598397	0.51236832	0.13904181	-0.6502049	0.036807369	0.00072864	-0.79790378	0.20964406	-0.11316635	-1.4128076	0.14525875	-0.11903445	-1.133301	-0.21363074	-0.074419618	-1.1444725	0.24012695	-0.028685411	-1.4308389	-0.073917925	-0.41155222	0.71034801	0.080819666
21	-0.098065317	-0.093536429	-1.1293236	0.14709798	0.093187422	0.80210388	0.12676708	-0.082892627	-0.96353966	0.15688093	-0.21114075	-1.3283852	-0.21771656	-0.01368097	-0.088604867	-0.037015423	0.009572116	-1.1914071	0.11759152	0.2112056	1.4179649	0.091552973	0.1617191	0.9702906	0.036661197	-0.020174962	-1.3667675	0.51319826	0.12175631	-0.6529929	0.033394087	-0.001517513	-0.80088496	0.1956625	-0.13574471	-1.4177114	0.13492018	-0.12973776	-1.1381727	-0.2129011	-0.090268724	-1.1553131	0.23342283	-0.036551211	-1.4384016	-0.068619348	-0.42541277	0.70835346	0.070968524
22	-0.082753599	-0.09330222	-1.1374563	0.13780575	0.098493293	0.80560118	0.11687208	-0.085754186	-0.9737426	0.13907176	-0.20302641	-1.3418918	-0.20349179	-0.02208812	-0.088020183	-0.034695055	0.010229386	-1.1949489	0.10400178	0.21078812	1.4261354	0.078796081	0.15266451	0.98425543	0.030833352	-0.01794881	-1.3716898	0.51745147	0.11163893	-0.64104813	0.030106355	-0.00071524	-0.80486268	0.18366687	-0.13311493	-1.4329656	0.12529409	-0.1266205	-1.1484618	-0.1870387	-0.086256795	-1.1675663	0.22308999	-0.039134767	-1.4434441	-0.058762975	-0.43382692	0.71550363	0.062974341
23	-0.073695451	-0.0938804	-1.1476328	0.12877274	0.10456919	0.80612016	0.1072421	-0.087555565	-0.98414069	0.12225915	-0.2000607	-1.3517237	-0.1906195	-0.025391968	-0.088992842	-0.032484017	0.010881093	-1.1983384	0.090794414	0.20444161	1.4348482	0.064149953	0.14700203	0.99120188	0.02488593	-0.015683671	-1.376296	0.52403253	0.101484	-0.63254833	0.025985379	-0.000765967	-0.80726653	0.16954669	-0.13432626	-1.4389454	0.11460221	-0.12455731	-1.1555746	-0.17709638	-0.087214179	-1.1813936	0.21333368	-0.04436741	-1.4458427	-0.048457291	-0.44250023	0.71504509	0.05480057
24	-0.066505291	-0.094722815	-1.1576698	0.11928106	0.10905518	0.80757773	0.096794695	-0.090198472	-0.99320871	0.10544981	-0.19525538	-1.3604339	-0.17794402	-0.027006488	-0.090407044	-0.030579986	0.011319769	-1.2017472	0.077509686	0.20003572	1.4409693	0.049821805	0.14324243	0.99670887	0.018546617	-0.013832481	-1.3804619	0.53223377	0.090955354	-0.62657136	0.02220461	-0.000949064	-0.80960894	0.15564224	-0.13376956	-1.4452703	0.10358267	-0.12262957	-1.162096	-0.16773814	-0.088340648	-1.195505	0.20346314	-0.048852582	-1.4482619	-0.037870809	-0.45020452	0.71464753	0.046953928
25	-0.061331954	-0.096005358	-1.167605	0.10952774	0.11170425	0.80995542	0.086528495	-0.091749899	-1.0025128	0.088607386	-0.19221383	-1.3673221	-0.16530287	-0.027795209	-0.091790006	-0.028891416	0.011679558	-1.2050923	0.063945524	0.19876312	1.4453498	0.036183272	0.14043045	1.0016328	0.012118035	-0.011845755	-1.3843066	0.54172742	0.080068812	-0.62199992	0.018958773	-0.00096899	-0.81211656	0.14126381	-0.13309504	-1.4490494	0.092140459	-0.12097142	-1.1679169	-0.16029365	-0.090030961	-1.2102263	0.19369434	-0.05366721	-1.4498212	-0.027232772	-0.45708194	0.71257144	0.039015621
26	-0.05589677	-0.096322551	-1.1766487	0.099688269	0.11292741	0.81289178	0.073835187	-0.096511699	-1.0091441	0.071489647	-0.18968019	-1.3722293	-0.15265924	-0.02727294	-0.093435861	-0.027382314	0.012068385	-1.2083802	0.050085109	0.19825447	1.4485019	0.024252668	0.13636191	1.0075047	0.006007159	-0.008949296	-1.3881072	0.55184996	0.069267571	-0.61637586	0.016067905	-0.000952659	-0.81456006	0.12584114	-0.13315365	-1.4486641	0.079988413	-0.11998567	-1.172646	-0.15397538	-0.091606945	-1.2251691	0.18377855	-0.058190521	-1.4513696	-0.016083607	-0.46304253	0.71033734	0.030808141
27	-0.050598335	-0.095759749	-1.1849767	0.089545436	0.11446201	0.81470233	0.062487181	-0.098052055	-1.0175196	0.054960437	-0.18383765	-1.376075	-0.14022273	-0.027234064	-0.093969665	-0.025766771	0.012830847	-1.2114674	0.036013883	0.19715516	1.4504085	0.012634473	0.13339701	1.0119088	0.000493879	-0.005115978	-1.3921577	0.56247908	0.058684085	-0.60943115	0.013406029	-0.001012199	-0.8167755	0.11025227	-0.13001768	-1.4512875	0.06819348	-0.11818538	-1.1777383	-0.14462335	-0.091257937	-1.2380104	0.17375587	-0.062687129	-1.4527318	-0.004000691	-0.46812752	0.70934665	0.022538912
28	-0.045176782	-0.094246075	-1.1924424	0.078909032	0.1158408	0.81570286	0.050597414	-0.099070042	-1.0259384	0.039316781	-0.1766862	-1.3796339	-0.12821238	-0.027602449	-0.093380973	-0.024311852	0.013651961	-1.2145287	0.022530181	0.19449128	1.4517522	0.002450907	0.12985721	1.0164299	-0.007160164	-0.004190526	-1.3945215	0.57321888	0.048352465	-0.60092801	0.011416053	-0.000783239	-0.81936979	0.095094346	-0.12456232	-1.4555224	0.056817975	-0.11547428	-1.1832632	-0.14044137	-0.092400625	-1.2528181	0.16340519	-0.066190168	-1.454939	0.008536499	-0.47240895	0.70781595	0.01389508
29	-0.045980111	-0.086529888	-1.1984379	0.077877641	0.11145045	0.81499118	0.037965138	-0.09519171	-1.0257421	0.032883514	-0.16582236	-1.3769956	-0.12164877	-0.025164338	-0.08748123	-0.023191191	0.016897732	-1.216271	0.016323326	0.18551874	1.4487964	0.005815509	0.12434883	1.0083897	-0.012959109	-0.001318143	-1.3924974	0.58031344	0.053798165	-0.59346104	0.008847336	0.002202989	-0.81955963	0.085825868	-0.1157283	-1.4557781	0.049324702	-0.10891339	-1.1812969	-0.13868667	-0.082423523	-1.2575389	0.15737994	-0.061864931	-1.4500989	0.017045746	-0.46758273	0.70705336	0.012616184
30	-0.050384071	-0.079348788	-1.1977185	0.085398175	0.10786852	0.81283164	0.037153479	-0.089819431	-1.0199431	0.038691223	-0.16128786	-1.3703887	-0.12556803	-0.022728	-0.083213024	-0.023995701	0.019047529	-1.2157229	0.016701203	0.18181527	1.4411939	0.014730367	0.12195287	0.99819857	-0.011836333	-0.000171509	-1.3889109	0.58055747	0.067201808	-0.5978021	0.008352936	0.005370704	-0.81841648	0.090352058	-0.1127383	-1.4526651	0.052100543	-0.10469532	-1.175787	-0.14260566	-0.070169829	-1.2531295	0.15948437	-0.055758283	-1.4444931	0.013962392	-0.46058053	0.70719951	0.01813091
31	-0.054959245	-0.076422647	-1.1988918	0.090295784	0.10617156	0.80980885	0.034862746	-0.085696921	-1.0151638	0.041092347	-0.16099694	-1.3633448	-0.12876157	-0.021304855	-0.078551136	-0.025330897	0.020017236	-1.2162474	0.014601219	0.18227141	1.4315603	0.019344205	0.12181641	0.98865449	-0.011527454	0.000770101	-1.3858637	0.58255279	0.074029282	-0.60438788	0.007098122	0.007286817	-0.81675178	0.092852674	-0.11082763	-1.4485711	0.052775063	-0.10173331	-1.1709279	-0.15371983	-0.067443945	-1.2535543	0.16039406	-0.053203736	-1.4382613	0.01221952	-0.45455986	0.70725179	0.020727759
32	-0.057837557	-0.076545224	-1.2008717	0.092944168	0.1046712	0.80660552	0.031072682	-0.082772247	-1.0113653	0.041378912	-0.16161197	-1.3574232	-0.13068637	-0.019484911	-0.074722014	-0.026429359	0.020699935	-1.2170209	0.010715819	0.18001789	1.4265891	0.021196693	0.12053309	0.98194009	-0.012081575	0.001353336	-1.3834291	0.58478928	0.077995829	-0.60930324	0.00560613	0.008349756	-0.81535065	0.094491027	-0.10854407	-1.4444181	0.051517207	-0.099928774	-1.1669881	-0.16213748	-0.067416467	-1.2551055	0.158944	-0.052006207	-1.433342	0.011928804	-0.45050824	0.70579284	0.021047339
33	-0.059755288	-0.076484665	-1.2031775	0.093169384	0.1032673	0.80307209	0.025769876	-0.081255071	-1.0083901	0.039498895	-0.16150983	-1.3520547	-0.13124916	-0.017031519	-0.071971841	-0.027321277	0.021346794	-1.2179673	0.00390161	0.17831527	1.4225481	0.019884704	0.11800436	0.97803992	-0.013506376	0.001436644	-1.3816297	0.58783811	0.080176719	-0.61269307	0.004219204	0.009375707	-0.81472313	0.094430082	-0.10718628	-1.4396846	0.048414759	-0.099086553	-1.1639677	-0.16651276	-0.06543538	-1.2587765	0.15485325	-0.052282508	-1.4297299	0.013026426	-0.44786412	0.70377654	0.018666318
34	-0.061127327	-0.076954097	-1.206086	0.090647906	0.10153709	0.79975933	0.018941199	-0.080776177	-1.0064526	0.035221409	-0.16214454	-1.346863	-0.13061593	-0.014579947	-0.069797166	-0.028078528	0.021978445	-1.2191359	-0.005671036	0.17760782	1.4191964	0.014967281	0.11560075	0.97649896	-0.015678244	0.001214681	-1.3802881	0.59208876	0.081524841	-0.61417109	0.003027697	0.010693632	-0.8149752	0.09269499	-0.10733619	-1.4338509	0.043598618	-0.09812554	-1.1619768	-0.17039134	-0.066213876	-1.2646633	0.14906086	-0.055137701	-1.4263982	0.015497928	-0.44643816	0.70140696	0.014088036
35	-0.061966293	-0.076833807	-1.2096202	0.084562197	0.10033423	0.79785663	0.01054285	-0.081214465	-1.0057976	0.028512593	-0.16255714	-1.3417324	-0.12868223	-0.013235529	-0.067651413	-0.028751718	0.022450428	-1.2206072	-0.017657284	0.17845994	1.4161805	0.006392359	0.1147817	0.97629178	-0.018543158	0.000850106	-1.3791838	0.59752595	0.080807142	-0.61438251	0.001578038	0.01130129	-0.81546301	0.090939291	-0.10568517	-1.4279865	0.036900513	-0.098121487	-1.1608123	-0.17180999	-0.066589758	-1.2733415	0.14138702	-0.060289595	-1.423623	0.019361457	-0.44645321	0.69837803	0.006968473
36	-0.061794825	-0.077415258	-1.2139102	0.071887948	0.10056568	0.80344754	0.000616462	-0.083301596	-1.005922	0.019291017	-0.16285042	-1.3367851	-0.12604629	-0.006264136	-0.068906449	-0.029341899	0.02276751	-1.222386	-0.032137107	0.18041599	1.413857	-0.005549616	0.11490096	0.9771257	-0.021734603	0.001872366	-1.3786284	0.60409218	0.077346101	-0.61390996	-0.000183848	0.011229134	-0.81613833	0.088234991	-0.10305406	-1.4224867	0.028365416	-0.098641336	-1.1605936	-0.17230186	-0.068964936	-1.2844272	0.13192382	-0.067768082	-1.4213637	0.024397781	-0.44809163	0.69290388	-0.00142287
37	-0.063601494	-0.071665466	-1.202209353	0.096065052	0.096438825	0.785719454	0.019432494	-0.071965791	-1.00421381	0.030730693	-0.149455413	-1.332841873	-0.136923715	-0.008402389	-0.068343587	-0.031235648	0.023373395	-1.218616486	-0.012613443	0.163449571	1.412598848	0.019727556	0.109608807	0.974480033	-0.014471754	0.002864112	-1.374792814	0.594769955	0.090445168	-0.613215148	0.005300945	0.010878806	-0.814116716	0.089532241	-0.090858281	-1.420832992	0.042956889	-0.089000575	-1.156918526	-0.171469525	-0.05597274	-1.262542129	0.144467637	-0.047846194	-1.426248431	0.013458421	-0.438069075	0.698867977	0.016755484
38	-0.065528862	-0.073366158	-1.191888571	0.104279295	0.095158577	0.790097058	0.03695403	-0.072176971	-1.004250765	0.049224392	-0.154811069	-1.335581541	-0.147372752	-0.01238982	-0.07003811	-0.032557834	0.022306494	-1.213943481	0.010182501	0.165968642	1.418859243	0.032419398	0.114930794	0.976147652	-0.006424143	0.00055081	-1.373514175	0.58309406	0.093651868	-0.615474641	0.009508821	0.009173864	-0.811719537	0.102107756	-0.094306581	-1.422322154	0.057812534	-0.092062742	-1.156775594	-0.172304019	-0.057592079	-1.244692206	0.159199819	-0.04268286	-1.431680441	0.00201239	-0.438041687	0.70279032	0.028027918
39	-0.067835562	-0.07647486	-1.180965543	0.11190328	0.094772354	0.791897297	0.052987557	-0.072432689	-1.001146078	0.066391647	-0.161403909	-1.338185072	-0.158562228	-0.014447058	-0.07196971	-0.034038514	0.020413678	-1.209521174	0.030293304	0.171329379	1.423452973	0.043644167	0.120999269	0.97536689	0.001771965	-0.002695558	-1.37253058	0.57224983	0.096895091	-0.619191587	0.013873465	0.007406685	-0.809588134	0.117240779	-0.098985545	-1.422854781	0.071464635	-0.096240304	-1.156972766	-0.173941419	-0.060588893	-1.228228807	0.172284663	-0.039816931	-1.433714628	-0.009632934	-0.4362652	0.705141723	0.036673464
40	-0.072164722	-0.079251125	-1.171569943	0.118831821	0.095381647	0.793785155	0.066817038	-0.072522759	-0.997140348	0.081907168	-0.168182358	-1.33892417	-0.168459296	-0.015939737	-0.073026329	-0.034950737	0.018684348	-1.205492616	0.046571407	0.178535476	1.42648232	0.054231912	0.128450245	0.975302637	0.008542691	-0.006813237	-1.371224403	0.561086893	0.100807421	-0.622353613	0.017693825	0.005829716	-0.807752848	0.131887361	-0.106112108	-1.420529485	0.083226837	-0.101103626	-1.156561255	-0.17724815	-0.063460365	-1.213439345	0.183786273	-0.038943872	-1.4344275	-0.020429764	-0.432983637	0.706869125	0.04228713
41	-0.075998329	-0.081429861	-1.160936356	0.126224965	0.096014708	0.795902491	0.082013294	-0.073724069	-0.992301881	0.098509841	-0.176008224	-1.337761045	-0.179257512	-0.016755311	-0.074521467	-0.035891034	0.016541157	-1.201550961	0.064659402	0.185252592	1.427232146	0.06667383	0.135446221	0.975923479	0.016171126	-0.009880952	-1.370445848	0.548767924	0.105497062	-0.625985742	0.022001805	0.004475051	-0.80638659	0.148563236	-0.113570184	-1.421703696	0.09629675	-0.106158748	-1.154970527	-0.180191025	-0.06665761	-1.196783185	0.195722863	-0.036990482	-1.436083555	-0.03239483	-0.430099934	0.709084034	0.048523106
42	-0.078655556	-0.083389059	-1.153018713	0.131554753	0.095863342	0.797728539	0.093739301	-0.075000122	-0.987851322	0.112240948	-0.180616707	-1.338555932	-0.187267467	-0.017488144	-0.076297879	-0.03619365	0.015282772	-1.198482871	0.078547746	0.188905686	1.426620245	0.075530589	0.141150802	0.974737823	0.02151097	-0.012640386	-1.369646907	0.539797127	0.109299906	-0.629341543	0.025386885	0.003576995	-0.805426836	0.161273107	-0.117399275	-1.42313385	0.106187813	-0.110046111	-1.152069688	-0.185207859	-0.071092516	-1.184919	0.20438613	-0.034564398	-1.437556386	-0.041363642	-0.42872414	0.710767865	0.054113802
43	-0.083950169	-0.087077729	-1.144030452	0.138058126	0.094378605	0.798977911	0.106202394	-0.075387873	-0.979220152	0.128405064	-0.188255548	-1.336597919	-0.197714895	-0.017122541	-0.07914459	-0.036796547	0.013489104	-1.195073128	0.095280737	0.193399146	1.423824668	0.08512307	0.148041561	0.97140193	0.028198067	-0.01486227	-1.368348479	0.52966547	0.115047671	-0.634654224	0.029359965	0.002225079	-0.803897381	0.177852362	-0.117583811	-1.422965288	0.118696973	-0.114085421	-1.148504972	-0.191015512	-0.077544957	-1.172549367	0.214935571	-0.031137237	-1.437842727	-0.051820409	-0.426924258	0.710824788	0.061446127
44	-0.093415864	-0.085584342	-1.13324821	0.145204604	0.086664394	0.799222052	0.118320391	-0.07158453	-0.968509972	0.143732041	-0.195687726	-1.327379942	-0.210620627	-0.013328179	-0.079452731	-0.038516898	0.01213445	-1.192052484	0.111553825	0.194833159	1.416915774	0.095398538	0.153222904	0.965848923	0.034335341	-0.017253876	-1.364457488	0.522372484	0.125164792	-0.643117368	0.032979745	0.001219121	-0.801349401	0.1917018	-0.118304811	-1.419357181	0.130714029	-0.11677146	-1.141452909	-0.204092801	-0.076665379	-1.161900878	0.225667462	-0.027462047	-1.436676145	-0.061207458	-0.418629467	0.710038006	0.069995545
45	-0.100796036	-0.084877156	-1.124032736	0.150971189	0.081922099	0.800812244	0.127967298	-0.068959698	-0.961266279	0.160911202	-0.194578186	-1.315354943	-0.221107811	-0.01161368	-0.078734092	-0.039734732	0.011909344	-1.189721465	0.123329662	0.195161596	1.41305232	0.10343311	0.157378733	0.961848319	0.038726468	-0.019211298	-1.361344576	0.515963972	0.133871049	-0.648836613	0.035217006	0.000906125	-0.799007773	0.201859832	-0.119895637	-1.413035035	0.139249504	-0.118608497	-1.135634899	-0.212728158	-0.076741181	-1.15152657	0.233608559	-0.026121989	-1.433682561	-0.068223938	-0.413120747	0.710204601	0.076522693
46	-0.092838861	-0.07138066	-1.128437877	0.148454875	0.072414376	0.797428429	0.125674471	-0.054193567	-0.97253257	0.15559274	-0.169635221	-1.322020888	-0.21350579	-0.012947822	-0.065441892	-0.040226251	0.015986316	-1.190428853	0.119588926	0.17049934	1.414031744	0.105084665	0.139953017	0.965344846	0.036410555	-0.014279925	-1.359710097	0.525125027	0.140571192	-0.633135021	0.033920623	0.005059731	-0.800942123	0.198663116	-0.091711439	-1.423148751	0.136481389	-0.099137306	-1.138478994	-0.198334605	-0.059228893	-1.155858994	0.222939804	-0.010247978	-1.43672657	-0.058089867	-0.40712437	0.715804815	0.078617387
47	-0.089544639	-0.054415558	-1.133999705	0.145588145	0.057861272	0.793582857	0.124074258	-0.035866421	-0.981975973	0.15369536	-0.13940838	-1.324274302	-0.206314728	-0.009647546	-0.050110128	-0.039587587	0.020323863	-1.190109134	0.113590896	0.142277628	1.408803701	0.106456012	0.119206995	0.964379489	0.034426946	-0.008615497	-1.356751442	0.536933243	0.151463687	-0.618630111	0.03238507	0.010161225	-0.801744699	0.189969316	-0.057592932	-1.419909477	0.133198947	-0.076645263	-1.137071609	-0.18940492	-0.036107522	-1.162690639	0.210359484	0.006911278	-1.431149483	-0.047640774	-0.39625445	0.719415784	0.081853501
48	-0.085885182	-0.04167679	-1.139867902	0.140430957	0.046716258	0.791825891	0.118872978	-0.021135855	-0.985936522	0.149567932	-0.11694482	-1.327056408	-0.199696228	-0.00751161	-0.038401432	-0.039241232	0.023534039	-1.190536737	0.106508434	0.120552346	1.404731512	0.104576349	0.102565907	0.962213039	0.03223728	-0.00400102	-1.35505712	0.547272086	0.157030389	-0.607380688	0.031124584	0.013819019	-0.802757621	0.18299298	-0.030320935	-1.41916573	0.129266009	-0.059335493	-1.1363343	-0.181481853	-0.0177429	-1.169264317	0.198868349	0.019627614	-1.428029776	-0.039186139	-0.387900501	0.721054375	0.082792632
49	-0.081415676	-0.026325289	-1.146831632	0.133277267	0.03266139	0.790928662	0.113286413	-0.003191154	-0.991067469	0.143734857	-0.091922976	-1.327086687	-0.19386965	-0.005212432	-0.022070199	-0.037409026	0.027281193	-1.190031409	0.098676845	0.095705219	1.398873329	0.101347089	0.084341675	0.959150195	0.029383482	0.001595271	-1.353300691	0.558926284	0.161254659	-0.593925297	0.030224742	0.017754985	-0.804468036	0.176976308	0.001749273	-1.417969704	0.124681003	-0.040159531	-1.134173512	-0.171993896	0.003471377	-1.177243352	0.184244871	0.035587188	-1.42602849	-0.029451331	-0.377491057	0.723442972	0.084355734
50	-0.075826026	-0.023751633	-1.156434178	0.122567691	0.031633399	0.790498018	0.100020558	-0.008894844	-1.000204921	0.1250806	-0.092118748	-1.331820369	-0.184868425	-0.006178782	-0.017178115	-0.03463288	0.027969033	-1.192436576	0.085604414	0.093036406	1.400137424	0.093102254	0.080854237	0.962887883	0.024026386	0.005349782	-1.355408072	0.567839026	0.153354093	-0.587281942	0.027373867	0.018709155	-0.807321787	0.162387893	-0.001362651	-1.427410603	0.114568539	-0.041435562	-1.13820219	-0.165677369	0.002115738	-1.18734026	0.171261474	0.032040183	-1.425728559	-0.016348254	-0.379858464	0.723772943	0.075738363
51	-0.079059675	-0.040830504	-1.148865223	0.130386367	0.048460074	0.79332453	0.107066631	-0.025113497	-0.993800223	0.133826196	-0.117355637	-1.33110261	-0.190148965	-0.009262932	-0.036845528	-0.036547307	0.024554437	-1.19277072	0.095145769	0.119389966	1.406991124	0.096366495	0.100463182	0.965659201	0.027070727	-0.001305235	-1.358069658	0.554957449	0.147179544	-0.601171017	0.028619852	0.01389569	-0.80542326	0.169464976	-0.030704135	-1.428419948	0.120447129	-0.059931617	-1.140885234	-0.174594432	-0.018540185	-1.178279757	0.188723564	0.015277553	-1.428804994	-0.02940136	-0.392574877	0.720934689	0.075485639
52	-0.081608601	-0.054716941	-1.144397378	0.134700432	0.061833743	0.795144618	0.111198768	-0.039998673	-0.990173578	0.140580013	-0.137167767	-1.334565639	-0.194313154	-0.011632485	-0.049735621	-0.037788782	0.021400267	-1.192913175	0.100059964	0.141330451	1.413518667	0.097274616	0.11612805	0.970038831	0.028782157	-0.005939214	-1.360351086	0.545039177	0.139893085	-0.612186313	0.029097104	0.010184308	-0.803827703	0.17385675	-0.056673389	-1.428471684	0.123290397	-0.07653527	-1.14308393	-0.181352243	-0.036594264	-1.173313498	0.199544236	0.001268276	-1.43261385	-0.038169764	-0.402551711	0.719259322	0.073072627
53	-0.084487706	-0.071013957	-1.138464212	0.139211312	0.076475136	0.797538161	0.11418248	-0.056482319	-0.981083632	0.140279353	-0.165322661	-1.331562161	-0.201539576	-0.013496265	-0.064629517	-0.038668789	0.017236659	-1.192968607	0.105036311	0.168454096	1.41679728	0.096282713	0.134975329	0.970750332	0.031191185	-0.011392201	-1.363109827	0.532554865	0.130917355	-0.625583231	0.03078787	0.005706638	-0.803046644	0.183562025	-0.088572778	-1.427353621	0.127397209	-0.096248791	-1.14569068	-0.189177394	-0.058114916	-1.166576862	0.212117001	-0.013180551	-1.438968897	-0.049165852	-0.412814826	0.716026783	0.070843272
54	-0.079432875	-0.071408935	-1.147224903	0.13358295	0.080197074	0.799836338	0.104620554	-0.060337689	-0.988163054	0.126192957	-0.162075579	-1.336662054	-0.192722246	-0.015962334	-0.064518645	-0.037609205	0.018195039	-1.19529295	0.092372566	0.168612987	1.420784235	0.08800672	0.132375926	0.974511504	0.026698641	-0.00935376	-1.36578095	0.539441466	0.123274766	-0.621446311	0.027888235	0.00631078	-0.804497182	0.171707854	-0.089726247	-1.426348805	0.118046634	-0.09560702	-1.149658442	-0.182223096	-0.058466695	-1.174769163	0.203864351	-0.017425135	-1.439464569	-0.042031962	-0.417588204	0.714803755	0.06381429
55	-0.07322754	-0.058258977	-1.151109338	0.127573863	0.068962872	0.799131334	0.098586589	-0.047095165	-0.993975639	0.123126626	-0.140986145	-1.342271686	-0.187295809	-0.017048331	-0.052843791	-0.035492189	0.02149548	-1.195141792	0.087770335	0.147140831	1.416920424	0.088002987	0.117120378	0.975172997	0.023849871	-0.004621461	-1.363781452	0.549564898	0.12800625	-0.607780635	0.026839137	0.009550829	-0.806625128	0.16483143	-0.064642183	-1.435817361	0.116093867	-0.079688609	-1.151528835	-0.175362363	-0.040995982	-1.181626081	0.192272335	-0.007008742	-1.436234117	-0.031747211	-0.410620481	0.718413174	0.064147286
56	-0.070799157	-0.041985482	-1.157198668	0.121286601	0.052586015	0.79715085	0.09330602	-0.031890016	-1.004276872	0.116818726	-0.119155683	-1.344093442	-0.181492299	-0.011946682	-0.037908062	-0.033344507	0.02457981	-1.194142699	0.081990942	0.121193305	1.410003424	0.087459102	0.098342039	0.97118926	0.021705668	0.002167766	-1.361834168	0.562456429	0.136557296	-0.594549	0.025887666	0.013842941	-0.808602035	0.1571116	-0.03392956	-1.438811302	0.110982284	-0.061561506	-1.148562074	-0.166621193	-0.021555996	-1.187501311	0.179085001	0.008213197	-1.43321991	-0.019418839	-0.399212122	0.722960591	0.065181501
57	-0.068589091	-0.025473069	-1.163306236	0.113872528	0.036104664	0.794909477	0.087306775	-0.016812559	-1.010254741	0.106880449	-0.096257761	-1.339915395	-0.176899761	-0.007019726	-0.019713394	-0.03240313	0.028430581	-1.195495129	0.07481695	0.095843151	1.40239954	0.085288972	0.07905937	0.967043936	0.021220176	0.009808819	-1.359696984	0.573603988	0.14447476	-0.581207633	0.024571575	0.018862214	-0.810285509	0.151512608	-0.005209158	-1.440150023	0.106139466	-0.044292662	-1.145359397	-0.15988934	-0.001810343	-1.19544363	0.163240641	0.024046877	-1.429694057	-0.005851218	-0.386310309	0.725800872	0.065191314
58	-0.062537335	-0.042908754	-1.167067051	0.109781139	0.05527414	0.80251044	0.079986528	-0.035350978	-1.015379667	0.097847104	-0.117189191	-1.353314638	-0.172391921	-0.017223241	-0.039923005	-0.030499345	0.026118433	-1.197555423	0.070266478	0.119576283	1.415241718	0.075511239	0.094923615	0.977148652	0.017891051	0.007921429	-1.367223263	0.569067061	0.124588743	-0.582169592	0.022505708	0.014049971	-0.812292337	0.143922284	-0.031373255	-1.446211934	0.101115905	-0.060586069	-1.157642722	-0.15623948	-0.023648994	-1.200240374	0.167797655	0.002173243	-1.438586473	-0.009438165	-0.407155603	0.723911166	0.053011268
59	-0.066152491	-0.05849361	-1.160934567	0.119316481	0.071299545	0.801870704	0.087708369	-0.050317384	-1.004765749	0.107544184	-0.137314871	-1.352169752	-0.177846745	-0.021277707	-0.05452216	-0.032430816	0.022077365	-1.197725415	0.074628673	0.144873664	1.421489596	0.078480057	0.11242573	0.982005239	0.019480348	-0.000258608	-1.3682096	0.557668686	0.118922852	-0.600270033	0.023770427	0.010023321	-0.809536636	0.152211621	-0.063316233	-1.44097352	0.106147133	-0.078074642	-1.158492208	-0.165470585	-0.04018588	-1.190958381	0.182782516	-0.010889662	-1.440434575	-0.02311727	-0.417374074	0.719508231	0.054396212
60	-0.07189963	-0.068210967	-1.158124328	0.126010686	0.082465939	0.801225841	0.090743594	-0.060300428	-0.994642735	0.109091207	-0.153137818	-1.344834924	-0.181235254	-0.016905064	-0.061305113	-0.035311449	0.020124184	-1.198266745	0.076786332	0.16451776	1.424088478	0.077750601	0.125640571	0.97702533	0.020083291	-0.006602444	-1.36681211	0.550192297	0.116462275	-0.613005638	0.024093358	0.007926504	-0.80681932	0.157097131	-0.084903985	-1.431209087	0.106664777	-0.092295662	-1.154293299	-0.178878039	-0.051497355	-1.187059164	0.193137094	-0.020823387	-1.438800097	-0.031882443	-0.419856459	0.712050676	0.055466663
61	-0.069679856	-0.06993489	-1.164813399	0.121575281	0.082614012	0.798563361	0.079712555	-0.060197473	-0.996481895	0.097734258	-0.151539877	-1.345614791	-0.174982667	-0.013355763	-0.067710221	-0.034576304	0.02057251	-1.201169729	0.065016352	0.161854491	1.42888391	0.068603367	0.122927979	0.979046643	0.015489603	-0.003586972	-1.368358254	0.556855023	0.111908555	-0.610513926	0.021535389	0.007733499	-0.808560193	0.145150021	-0.085196562	-1.431648135	0.096878789	-0.090177387	-1.156029344	-0.171177596	-0.049731463	-1.198217988	0.185344771	-0.023431614	-1.438752055	-0.023970911	-0.422446787	0.710263252	0.049339712
62	-0.062962562	-0.057502829	-1.169015527	0.112605602	0.070810713	0.801909089	0.077788472	-0.050957274	-1.011999488	0.094909847	-0.133566082	-1.351977229	-0.170712784	-0.020555645	-0.055721067	-0.031127613	0.02318937	-1.200763822	0.062898025	0.139219269	1.424223185	0.068262726	0.106258355	0.98467797	0.015035457	0.003719099	-1.370051503	0.565272748	0.114755504	-0.594884813	0.021426808	0.010622719	-0.812075853	0.140477449	-0.058144663	-1.440390587	0.09732952	-0.074654572	-1.162403107	-0.157694638	-0.037953459	-1.201703191	0.17375356	-0.012443734	-1.442388773	-0.014271119	-0.42036593	0.719385326	0.04715449
63	-0.060783513	-0.046122272	-1.173750639	0.107209928	0.05933734	0.80317539	0.071048565	-0.0405416	-1.018600702	0.085993037	-0.116769336	-1.350730896	-0.167491987	-0.016847093	-0.044080056	-0.030370116	0.026479965	-1.201340199	0.058415942	0.119516984	1.42049551	0.067403503	0.09136501	0.981050432	0.014245309	0.009562509	-1.368418217	0.573106706	0.119811893	-0.582673192	0.020751266	0.013913339	-0.813864291	0.130038634	-0.035075936	-1.440388083	0.095349163	-0.060849469	-1.162226319	-0.151278585	-0.024928441	-1.206546426	0.163024426	-0.002838026	-1.439868093	-0.003988906	-0.410790473	0.72062254	0.04641822
64	-0.071103118	-0.070651405	-1.173703671	0.117172375	0.08612784	0.791757047	0.065046631	-0.062982216	-0.999269068	0.080886759	-0.152639225	-1.338751316	-0.168297052	-0.012812614	-0.066860437	-0.035460774	0.020655947	-1.205754757	0.045832697	0.162428394	1.424940348	0.055553198	0.119204648	0.976040125	0.008893929	-0.002316014	-1.368695021	0.566358984	0.107243918	-0.614443898	0.01762416	0.008345104	-0.808666468	0.128871128	-0.087454207	-1.425735474	0.083824687	-0.089649059	-1.156309485	-0.173123121	-0.051053151	-1.21444571	0.177008554	-0.029262599	-1.43452239	-0.01578358	-0.426194251	0.708184183	0.043317515
65	-0.063537091	-0.058082234	-1.174787164	0.109115712	0.072952434	0.799656272	0.068389617	-0.053618129	-1.014252305	0.084250227	-0.132382467	-1.350074053	-0.168193072	-0.016636197	-0.057118718	-0.031560156	0.023722053	-1.204094887	0.051373132	0.138202906	1.427322626	0.058449276	0.103248425	0.985373914	0.010276686	0.005362522	-1.370148063	0.570769727	0.111090168	-0.595324159	0.01882406	0.011076769	-0.812645733	0.129654571	-0.058953948	-1.435712576	0.088171177	-0.074561462	-1.163031697	-0.155323237	-0.038122263	-1.211796165	0.167630181	-0.01590218	-1.442911267	-0.008472207	-0.421245664	0.716021657	0.041526992
66	-0.062004182	-0.049654152	-1.17770505	0.104245029	0.064300895	0.801716745	0.065681905	-0.044530969	-1.017135262	0.080158889	-0.119534299	-1.350806832	-0.164647311	-0.016244279	-0.050367326	-0.030726312	0.02611932	-1.204085231	0.049641583	0.123023689	1.424917459	0.058367092	0.092050374	0.983778477	0.010203917	0.009787621	-1.368768334	0.575530767	0.117751926	-0.586885393	0.018437149	0.013317849	-0.814567268	0.125004023	-0.04019808	-1.437254906	0.087774999	-0.064183652	-1.163487196	-0.147845998	-0.028817501	-1.213469982	0.160447091	-0.008347005	-1.439504862	-0.002107321	-0.416238338	0.718262613	0.040525544
67	-0.067152195	-0.066204958	-1.183294535	0.109338611	0.083494402	0.789388597	0.051291693	-0.061619703	-1.006019711	0.064470693	-0.142289713	-1.338621616	-0.159480959	-0.012256732	-0.064669721	-0.035023335	0.023048216	-1.2096802	0.028725378	0.151443124	1.41981101	0.044652712	0.108165726	0.977724016	0.00198515	0.002650799	-1.368690252	0.577536583	0.103132389	-0.60801512	0.013829085	0.01047115	-0.810385346	0.112434499	-0.076035373	-1.426948547	0.071758576	-0.082398623	-1.156252265	-0.16712518	-0.04612321	-1.229415536	0.163812205	-0.028610764	-1.432661533	-0.004132805	-0.429019779	0.709073246	0.035692226
68	-0.065082304	-0.06332393	-1.193848848	0.100971095	0.082570605	0.785398126	0.034760296	-0.060353447	-1.008901358	0.045952037	-0.13285552	-1.337280989	-0.149059698	-0.009366531	-0.063280217	-0.03453378	0.024992723	-1.21424675	0.008118494	0.143913209	1.413002968	0.032627977	0.099954128	0.975771189	-0.006170617	0.007030264	-1.369551659	0.589908898	0.101848476	-0.605755329	0.009518453	0.012177904	-0.812704861	0.095546767	-0.069229089	-1.425573349	0.057418149	-0.077162929	-1.153995156	-0.165828869	-0.041740131	-1.246154547	0.14942953	-0.030706847	-1.429152131	0.007717842	-0.430526584	0.706473708	0.029859006
69	-0.063836753	-0.06296058	-1.200917959	0.094004638	0.083857365	0.782711029	0.02216525	-0.060667541	-1.009539843	0.031972274	-0.128485486	-1.336615682	-0.141467869	-0.007703827	-0.063087553	-0.033305332	0.025593359	-1.217491627	-0.008355717	0.141925722	1.408165455	0.022871444	0.097300343	0.973552465	-0.011849991	0.008883193	-1.371298552	0.59833467	0.099195123	-0.605265796	0.006364902	0.013095492	-0.814351082	0.085838921	-0.068430409	-1.423544049	0.046271492	-0.075153962	-1.154819131	-0.165045619	-0.041339487	-1.25930047	0.138873294	-0.03479125	-1.426356554	0.015091189	-0.432037234	0.703569174	0.022088997
[truncated: 71 more columns]
