# Supplementary material for: Three-dimensional geometric morphometric analysis of the skull of Protoceratops andrewsi supports a socio-sexual signalling role for the ceratopsian frill
Source: Proc Biol Sci. 2021 Feb 3;288(1944):20202938. doi: 10.1098/rspb.2020.2938 (PMC7893235; doi:10.1098/rspb.2020.2938)
Supplement: Postorbital Landmarks [file rspb20202938supp7.csv]

	X1.Protoceratops_andrewsi_AMNH_6408	X2.Protoceratops_andrewsi_AMNH_6408	X3.Protoceratops_andrewsi_AMNH_6408	X1.Protoceratops_andrewsi_AMNH_6409	X2.Protoceratops_andrewsi_AMNH_6409	X3.Protoceratops_andrewsi_AMNH_6409	X1.Protoceratops_andrewsi_AMNH_6413	X2.Protoceratops_andrewsi_AMNH_6413	X3.Protoceratops_andrewsi_AMNH_6413	X1.Protoceratops_andrewsi_AMNH_6414	X2.Protoceratops_andrewsi_AMNH_6414	X3.Protoceratops_andrewsi_AMNH_6414	X1.Protoceratops_andrewsi_AMNH_6419	X2.Protoceratops_andrewsi_AMNH_6419	X3.Protoceratops_andrewsi_AMNH_6419	X1.Protoceratops_andrewsi_AMNH_6425	X2.Protoceratops_andrewsi_AMNH_6425	X3.Protoceratops_andrewsi_AMNH_6425	X1.Protoceratops_andrewsi_AMNH_6429	X2.Protoceratops_andrewsi_AMNH_6429	X3.Protoceratops_andrewsi_AMNH_6429	X1.Protoceratops_andrewsi_AMNH_6431	X2.Protoceratops_andrewsi_AMNH_6431	X3.Protoceratops_andrewsi_AMNH_6431	X1.Protoceratops_andrewsi_AMNH_6433	X2.Protoceratops_andrewsi_AMNH_6433	X3.Protoceratops_andrewsi_AMNH_6433	X1.Protoceratops_andrewsi_AMNH_6434	X2.Protoceratops_andrewsi_AMNH_6434	X3.Protoceratops_andrewsi_AMNH_6434	X1.Protoceratops_andrewsi_AMNH_6438	X2.Protoceratops_andrewsi_AMNH_6438	X3.Protoceratops_andrewsi_AMNH_6438	X1.Protoceratops_andrewsi_AMNH_6439	X2.Protoceratops_andrewsi_AMNH_6439	X3.Protoceratops_andrewsi_AMNH_6439	X1.Protoceratops_andrewsi_AMNH_6466	X2.Protoceratops_andrewsi_AMNH_6466	X3.Protoceratops_andrewsi_AMNH_6466	X1.Protoceratops_andrewsi_AMNH_6467	X2.Protoceratops_andrewsi_AMNH_6467	X3.Protoceratops_andrewsi_AMNH_6467	X1.Protoceratops_andrewsi_AMNH_6637	X2.Protoceratops_andrewsi_AMNH_6637	X3.Protoceratops_andrewsi_AMNH_6637	X1.Protoceratops_andrewsi_CMNH_9185	X2.Protoceratops_andrewsi_CMNH_9185	X3.Protoceratops_andrewsi_CMNH_9185	X1.Protoceratops_andrewsi_QMBC_1293
1	-0.06823653	0.002317064	-1.1815686	0.08941447	-0.001487775	0.79041046	0.065279171	0.034084979	-1.0095565	0.1008212	-0.029005857	-1.3323849	-0.034748819	0.044508152	-1.1970851	0.064222679	0.03800258	1.3882914	0.078966931	0.021897567	0.95820355	0.013234265	0.03412031	-1.3445209	0.60170203	0.17477056	-0.54953676	0.018421452	0.033702619	-0.81179881	0.12323295	0.086535379	-1.43133	0.090728827	0.008194549	-1.1346998	-0.14719394	0.051244255	-1.2189457	0.12112097	0.062891863	-1.4236742	0.020726476	-0.35324255	0.72694641	0.066275537	0.082955852	-1.6457772	0.060308833
2	-0.040587828	0.03014851	-1.2233006	0.040768012	-0.001748075	0.7871595	-0.003353756	0.03687473	-1.0285994	0.032343253	0.006750731	-1.3498664	-0.021988828	0.060895171	-1.224031	-0.008738056	6.19E-05	1.3882959	0.019407198	-0.021292206	0.9665156	-0.022995718	0.056214787	-1.353371	0.65641123	0.15126057	-0.51439083	-0.007828435	0.041384246	-0.8285929	0.047357559	0.10932525	-1.4425004	0.03770493	0.02184502	-1.1534748	-0.10590777	0.070145719	-1.2838563	0.055626899	0.055439401	-1.4302902	0.082331076	-0.35976657	0.73136401	0.024964839	0.11449497	-1.6316913	0.019447457
3	-0.033133462	0.033282023	-1.1916475	0.06340301	-0.012279415	0.81555712	0.042781953	0.047539257	-1.0458577	0.087145254	0.003402465	-1.3711885	-0.01673517	0.056033112	-1.2036765	0.038034871	-0.002653478	1.4106529	0.070930094	-0.01797938	0.98431146	0.007196143	0.056988187	-1.3593303	0.61777616	0.15859686	-0.49877059	0.010627173	0.043154974	-0.82765996	0.096905351	0.11146317	-1.4783421	0.083388619	0.030263176	-1.1670587	-0.090457477	0.070265733	-1.2382078	0.081896774	0.077699281	-1.4543784	0.047231451	-0.34708154	0.75363135	0.03873305	0.10762832	-1.6556063	0.061033539
4	-0.042679522	0.019795893	-1.1599424	0.086556286	-0.013187484	0.82262552	0.08006119	0.043914586	-1.0479131	0.11602198	-0.007304419	-1.3762246	-0.022526927	0.047225732	-1.1925715	0.074147306	0.004717273	1.4206235	0.10573653	0.002752969	0.98378837	0.025399486	0.048078854	-1.3580527	0.57989246	0.17355725	-0.51962954	0.022766549	0.037904061	-0.82319707	0.13982677	0.10955095	-1.4768068	0.11049338	0.023084041	-1.1625564	-0.098748505	0.060445905	-1.2063407	0.10929241	0.087241851	-1.4648863	0.010724584	-0.3451013	0.76022017	0.04928853	0.093241222	-1.6702033	0.085148603
5	-0.037828047	0.022860695	-1.1640781	0.081206612	-0.014980855	0.82413954	0.075050555	0.044991292	-1.0534214	0.11104713	-0.003002193	-1.3799561	-0.019858139	0.049501192	-1.1953057	0.066565327	0.00080816	1.4239984	0.10107202	-0.003261194	0.98809236	0.023390388	0.050603848	-1.3595909	0.58321595	0.17092431	-0.51497662	0.020381559	0.038752321	-0.82595104	0.13293119	0.1092056	-1.4820563	0.10531071	0.024974408	-1.1668156	-0.093370765	0.061789583	-1.2113285	0.10082432	0.087444365	-1.4677814	0.01817357	-0.34608027	0.76282245	0.044597395	0.095655896	-1.6702381	0.081971839
6	-0.033101015	0.026432669	-1.1684108	0.075840965	-0.015831269	0.8257525	0.069947101	0.047070041	-1.0586236	0.10630479	0.001438767	-1.3834766	-0.017267216	0.051936317	-1.1978806	0.059638582	-0.004749145	1.4255412	0.096938901	-0.010302123	0.9915055	0.02123181	0.053709332	-1.3609866	0.58729595	0.16934009	-0.50930041	0.018219452	0.040185649	-0.82863861	0.12603609	0.10960601	-1.4869667	0.10023656	0.027973775	-1.17062	-0.088273786	0.065197214	-1.2156742	0.092741601	0.087541789	-1.4706873	0.025634058	-0.34696892	0.76544565	0.040245891	0.098293491	-1.6701421	0.079048432
7	-0.028359871	0.029976409	-1.1730409	0.070359468	-0.015698323	0.82763064	0.065010771	0.048173744	-1.0641073	0.10164572	0.005666103	-1.3869339	-0.014625533	0.054219924	-1.2004929	0.053295124	-0.010505311	1.4263469	0.092647225	-0.017352479	0.99522704	0.018769611	0.056989893	-1.3625556	0.59185684	0.16819431	-0.50304544	0.015964836	0.041164964	-0.8312881	0.11922295	0.11075296	-1.4915941	0.095349781	0.030643793	-1.1747435	-0.083144739	0.067411758	-1.2200711	0.084985167	0.087870829	-1.4734452	0.033069994	-0.34589136	0.76781297	0.03659749	0.1015248	-1.6707429	0.076365292
8	-0.023556832	0.033402901	-1.1779305	0.064734168	-0.016386868	0.82935065	0.060031891	0.049961329	-1.0693706	0.097379148	0.010152823	-1.3900789	-0.012234912	0.056935515	-1.2027718	0.047217727	-0.015911508	1.4271011	0.087754592	-0.023962511	0.99962419	0.015930369	0.060298953	-1.3644593	0.59647822	0.16586836	-0.49660942	0.013736614	0.042109407	-0.83389455	0.11247296	0.11237226	-1.496091	0.090537623	0.033355601	-1.1790105	-0.077983454	0.069525003	-1.2243868	0.077600539	0.088122502	-1.4761227	0.040610112	-0.3455151	0.76996958	0.033153646	0.10476878	-1.6708945	0.073972255
9	-0.017980877	0.035751916	-1.1831521	0.059031386	-0.01776137	0.83089149	0.055078428	0.051107295	-1.0749204	0.093274489	0.014501163	-1.3931655	-0.009648459	0.059315499	-1.2052855	0.041321639	-0.021058032	1.4278184	0.082053304	-0.029931217	1.0047356	0.012785767	0.063845374	-1.3664809	0.60078943	0.16077456	-0.49004284	0.011662345	0.04334899	-0.83642304	0.10569714	0.11334616	-1.5006564	0.085877031	0.036923099	-1.1829526	-0.072736189	0.071246341	-1.2286884	0.070570998	0.088233486	-1.4786878	0.048266731	-0.34612826	0.77207297	0.030232742	0.10835737	-1.671221	0.072002165
10	-0.009915622	0.034795873	-1.1893871	0.05310763	-0.018800993	0.83254236	0.050107624	0.053385798	-1.080018	0.08878088	0.018059015	-1.3966384	-0.006806839	0.061232399	-1.2080756	0.035530664	-0.026011223	1.4285232	0.07571961	-0.035508167	1.0103509	0.009203211	0.06731195	-1.3690037	0.60481817	0.15312126	-0.48304689	0.009608734	0.044526696	-0.83889413	0.099006601	0.11513308	-1.5049908	0.081163608	0.040258229	-1.1872127	-0.067741327	0.074618921	-1.2324705	0.064046755	0.086329974	-1.4823524	0.055985857	-0.34843495	0.77424252	0.027959401	0.11239	-1.6717249	0.070328511
11	-0.003906331	0.036718249	-1.1955286	0.047161687	-0.020531075	0.83398956	0.045183133	0.056115787	-1.0849365	0.083031163	0.019929787	-1.4009475	-0.003799866	0.062748343	-1.2110132	0.028592516	-0.030361367	1.4306749	0.068403654	-0.039996725	1.0166453	0.005041581	0.070125856	-1.3727854	0.60898912	0.14473595	-0.47541341	0.007447491	0.045306746	-0.84144861	0.092174359	0.11879375	-1.5093739	0.077112034	0.045722757	-1.190347	-0.062698118	0.078544579	-1.236158	0.057831924	0.084890962	-1.4859701	0.06355869	-0.35345155	0.77638835	0.025617592	0.11633164	-1.6715382	0.068589784
12	-0.065606847	-0.021635571	-1.1845058	0.092421927	0.032732423	0.79128283	0.045411173	-0.008292302	-1.0144536	0.067060605	-0.073789202	-1.3394626	-0.033581324	0.034422427	-1.2083694	0.038913652	0.081707105	1.4021163	0.058541298	0.050706431	0.96464294	0.008194305	0.021919096	-1.3553023	0.59880435	0.13928024	-0.56743014	0.015531419	0.02481883	-0.81354797	0.11019708	0.018789537	-1.4356637	0.076598629	-0.031358238	-1.1472652	-0.14676225	0.014775593	-1.2340703	0.13014431	0.023943499	-1.4302225	0.018397363	-0.38609973	0.72106618	0.045964874	0.054516513	-1.6441641	0.054975443
13	-0.066847555	-0.019321688	-1.1827723	0.093277171	0.028159359	0.79017001	0.049041394	-0.00260881	-1.0125127	0.07418406	-0.073026866	-1.3393893	-0.03361892	0.035803586	-1.2056192	0.042678263	0.076898813	1.4005259	0.062206477	0.048023343	0.96275902	0.009599854	0.023508037	-1.3531951	0.59883028	0.14406787	-0.56522095	0.016398886	0.026395606	-0.81289667	0.11464599	0.027660828	-1.432271	0.080464914	-0.02672595	-1.1442639	-0.14844079	0.019740285	-1.2318777	0.12902942	0.029410334	-1.4291261	0.017160596	-0.38161838	0.7221154	0.048998825	0.058104955	-1.6436614	0.057343058
14	-0.067773595	-0.016839176	-1.1814033	0.093777567	0.023724239	0.78924561	0.052664097	0.002736031	-1.0114731	0.080022141	-0.07057257	-1.3374884	-0.03455963	0.037120566	-1.2037108	0.046030637	0.071844891	1.3985	0.065078281	0.044807024	0.96087593	0.009968731	0.024126174	-1.3503133	0.59940171	0.14869483	-0.5630914	0.016813267	0.028000671	-0.81203806	0.11851197	0.035831127	-1.4309416	0.083155259	-0.022044104	-1.141295	-0.14956582	0.024483815	-1.2297046	0.12778005	0.034520488	-1.4279871	0.016614791	-0.37717196	0.72276384	0.051874492	0.061392825	-1.64364	0.057621386
15	-0.06852629	-0.014163402	-1.180491	0.093971133	0.019376799	0.78874117	0.055584464	0.008114916	-1.0102644	0.085010052	-0.066940673	-1.3361213	-0.035652105	0.038288649	-1.20254	0.049260788	0.066651672	1.3965603	0.067842238	0.04146697	0.95953268	0.010456714	0.025282072	-1.3482341	0.60014391	0.15310562	-0.56099862	0.017162863	0.029349452	-0.81147301	0.12139054	0.044224553	-1.4293059	0.085318431	-0.017289884	-1.1389608	-0.1491973	0.028988808	-1.2271236	0.12681387	0.039511263	-1.4273523	0.016919844	-0.37292466	0.72312814	0.054779124	0.064516671	-1.6448517	0.058498647
16	-0.069016397	-0.011284973	-1.1799651	0.093811445	0.015088209	0.78857154	0.0580355	0.013431584	-1.0092205	0.089099094	-0.061941739	-1.3345653	-0.036451001	0.039467435	-1.2015914	0.052741688	0.061343048	1.3953332	0.070077784	0.03776677	0.95843571	0.01097842	0.026735056	-1.3466574	0.60118312	0.1573707	-0.55900002	0.017679784	0.030432798	-0.81132799	0.12342621	0.052576456	-1.4283967	0.086748712	-0.012411955	-1.1369151	-0.14943855	0.033576973	-1.2251561	0.12593518	0.044436377	-1.426946	0.017710295	-0.36887673	0.7234028	0.057434864	0.067932971	-1.6454351	0.059118971
17	-0.069215506	-0.008193964	-1.1797971	0.093298987	0.01088418	0.78893912	0.060353026	0.018658824	-1.0087924	0.092708044	-0.055578027	-1.3332082	-0.036443666	0.040757034	-1.2002534	0.055724211	0.055789959	1.3933959	0.072404146	0.034014136	0.95779359	0.011486772	0.028392684	-1.3454694	0.60248721	0.16163673	-0.55712765	0.01812744	0.031390119	-0.81133449	0.12483441	0.060899019	-1.4287488	0.088389702	-0.00740475	-1.1357108	-0.1492805	0.038086172	-1.2233186	0.12513499	0.049260031	-1.4269887	0.018427256	-0.3649019	0.72382283	0.05983571	0.071312159	-1.6466228	0.059441764
18	-0.06913653	-0.004892849	-1.1799951	0.09237083	0.006779489	0.7893464	0.062632471	0.023789488	-1.0091399	0.09613537	-0.047952931	-1.3326039	-0.035926696	0.042020619	-1.1988783	0.058712374	0.050059356	1.3917254	0.074985772	0.030278653	0.95767087	0.012391743	0.030287523	-1.3450613	0.60442978	0.16614026	-0.55558538	0.018360384	0.032266919	-0.81138021	0.12435117	0.069507346	-1.4274112	0.089658104	-0.002289533	-1.1349488	-0.14907302	0.042644724	-1.2217184	0.12390602	0.053789251	-1.4265062	0.018971495	-0.36093104	0.72446489	0.061686866	0.074580953	-1.647882	0.059679337
19	-0.068681218	-0.001427764	-1.1804945	0.091146246	0.001966301	0.78844953	0.064459093	0.028860284	-1.0097086	0.098905995	-0.039396536	-1.3332959	-0.035455294	0.043291613	-1.1978655	0.061473381	0.044141095	1.3896577	0.077568412	0.026440132	0.95808035	0.01274676	0.032164034	-1.3445086	0.60414153	0.17094992	-0.55318904	0.018408921	0.033054501	-0.81149864	0.12391381	0.078012228	-1.4288366	0.090110131	0.003103619	-1.1339992	-0.14932752	0.047875393	-1.2202773	0.12241094	0.058566004	-1.4240763	0.019518133	-0.35700032	0.72577661	0.064756975	0.079440571	-1.6449467	0.060075395
20	-0.0685606	0.007506311	-1.1801497	0.087526321	-0.003001101	0.79168022	0.062004451	0.035362761	-1.0125778	0.099559322	-0.025982093	-1.3336358	-0.033619188	0.045774329	-1.1976423	0.061288498	0.034583271	1.3886433	0.077784263	0.016319126	0.96231848	0.01285136	0.036241312	-1.3454527	0.60498458	0.17311354	-0.54465145	0.018270792	0.03445898	-0.8126322	0.12007057	0.089526936	-1.4348767	0.090307117	0.010391068	-1.1365393	-0.14382903	0.053274941	-1.2197579	0.1184704	0.065078177	-1.4254792	0.023452237	-0.35105664	0.72602391	0.062974244	0.085928775	-1.6456846	0.060124654
21	-0.068783551	0.013764701	-1.1790301	0.085360587	-0.004030797	0.79323983	0.05911449	0.036416076	-1.0165602	0.097516239	-0.022874404	-1.3355076	-0.032101277	0.046731278	-1.1983666	0.058258448	0.03116449	1.3895828	0.076202929	0.010495947	0.96493798	0.012452845	0.03820407	-1.3467307	0.6075905	0.17117447	-0.53946847	0.018075312	0.03512717	-0.81362015	0.11612457	0.092681408	-1.4378215	0.089710191	0.012244412	-1.1391207	-0.1398271	0.054645214	-1.2211057	0.11546019	0.066645533	-1.4277008	0.027379986	-0.34946546	0.72551614	0.05938324	0.088298827	-1.6460977	0.059858289
22	-0.065811105	0.016029302	-1.1778347	0.08294557	-0.004886349	0.79478836	0.056491893	0.036963347	-1.0204947	0.094841354	-0.019810598	-1.3377221	-0.030547237	0.047638074	-1.1991422	0.055096548	0.027900012	1.390766	0.075025924	0.006133074	0.9680059	0.011782087	0.040161267	-1.347975	0.60963047	0.1691996	-0.5340814	0.017692976	0.035766546	-0.81466532	0.11176676	0.096191421	-1.4404438	0.088640116	0.014245352	-1.1414438	-0.13568625	0.055839919	-1.2228794	0.11223961	0.067681327	-1.4299334	0.031026749	-0.34829798	0.72952062	0.055982195	0.090274274	-1.6465726	0.059513383
23	-0.062602334	0.017271407	-1.1778859	0.080252044	-0.005606665	0.79629946	0.054602969	0.036454108	-1.0245197	0.091617681	-0.016686697	-1.3401405	-0.029015018	0.048635326	-1.1999154	0.051795904	0.024681803	1.3919173	0.073428929	0.002659655	0.97073972	0.010851572	0.042107869	-1.3492178	0.61229903	0.16741654	-0.52907985	0.017048804	0.03645695	-0.81567961	0.10848925	0.098138958	-1.4445854	0.08747036	0.015831169	-1.1442138	-0.13143536	0.056843758	-1.2250537	0.1087904	0.068440646	-1.4320097	0.033279669	-0.34748808	0.73669088	0.052965898	0.092186376	-1.6468883	0.058905851
24	-0.059563167	0.018913494	-1.1788697	0.077363476	-0.005945749	0.79804903	0.052145153	0.036120653	-1.0279183	0.087776236	-0.013836918	-1.3430655	-0.027418934	0.04958741	-1.200738	0.04831231	0.021667851	1.393356	0.071298577	-0.000169949	0.97297853	0.009597966	0.044122059	-1.3502226	0.61540443	0.16574414	-0.52436119	0.016223148	0.037125915	-0.81675321	0.10492418	0.099864081	-1.4488293	0.085754625	0.017667431	-1.1466823	-0.12698786	0.05744154	-1.2275888	0.10523757	0.068364277	-1.4342773	0.036740232	-0.3468363	0.73783857	0.050236382	0.093987159	-1.6471419	0.058288261
25	-0.056454174	0.02093995	-1.1805329	0.074317001	-0.005628684	0.80060351	0.04886768	0.036301479	-1.0307808	0.08305452	-0.012325989	-1.3479365	-0.025599847	0.050202128	-1.2017102	0.044588685	0.018786702	1.3951044	0.06884858	-0.002963775	0.97410905	0.008166326	0.046048272	-1.3515487	0.61819369	0.16381606	-0.51949143	0.01524114	0.037743986	-0.8179493	0.10159852	0.10055688	-1.4545524	0.08413139	0.018781962	-1.1503081	-0.12215275	0.057661694	-1.2304405	0.10146651	0.068004698	-1.4365861	0.040181413	-0.34651798	0.73898673	0.047724966	0.095753163	-1.6473863	0.057509888
26	-0.052455727	0.022132171	-1.1829462	0.070597887	-0.005717923	0.80287772	0.044294208	0.037446275	-1.0324696	0.077838629	-0.00901427	-1.3539338	-0.023860982	0.051225927	-1.2025666	0.040432677	0.016044147	1.3976439	0.066518255	-0.006033919	0.97347981	0.006472985	0.048002455	-1.3530134	0.62207001	0.16216412	-0.51524496	0.014181755	0.038245302	-0.81949085	0.097652361	0.10188182	-1.4607956	0.081608057	0.020638054	-1.1535052	-0.11699329	0.058627553	-1.2337234	0.097227439	0.068105757	-1.4384906	0.04360716	-0.34659013	0.7401039	0.045897678	0.098148055	-1.6470827	0.056259155
27	-0.048846774	0.024388699	-1.1858376	0.066327266	-0.006207003	0.80443996	0.039168686	0.038722727	-1.0329386	0.072860502	-0.001599723	-1.3560569	-0.02209454	0.052393928	-1.2034059	0.036430947	0.012346412	1.3988395	0.063908271	-0.008366485	0.97233945	0.004433806	0.050063271	-1.3539066	0.62644076	0.16077672	-0.5113498	0.012702714	0.039021458	-0.8206439	0.09238515	0.10551292	-1.462757	0.078109905	0.023401715	-1.1552447	-0.11238387	0.06137168	-1.237705	0.092647597	0.068124332	-1.4401156	0.047244206	-0.34691036	0.74043614	0.044837724	0.10077929	-1.6462053	0.054283652
28	-0.04600969	0.027034694	-1.1895179	0.062557079	-0.006754675	0.80368364	0.034177504	0.039604839	-1.0335352	0.067837499	0.004164005	-1.3537409	-0.020877203	0.054191735	-1.2040811	0.033347733	0.008494861	1.3974535	0.060835339	-0.009987734	0.97098076	0.002124193	0.052054029	-1.3542231	0.63118106	0.16013759	-0.50786811	0.010835674	0.039897673	-0.82123345	0.087491758	0.10782679	-1.4634621	0.074307345	0.026184373	-1.1551238	-0.10850115	0.064368241	-1.2422663	0.087777466	0.067899004	-1.4410205	0.050937165	-0.34756857	0.74049801	0.044008393	0.10306626	-1.6453487	0.051647801
29	-0.044878032	0.028527658	-1.1929178	0.05917662	-0.008479457	0.80207634	0.030422475	0.041202951	-1.0336406	0.062763408	0.007063845	-1.3523297	-0.019493662	0.055382885	-1.2064637	0.029400423	0.00569837	1.3957752	0.057964623	-0.013426591	0.97104859	-0.000513405	0.052915979	-1.3538184	0.63399011	0.15931872	-0.50772363	0.008667097	0.040938325	-0.82246649	0.081615008	0.11026862	-1.462491	0.069824465	0.028443715	-1.1552973	-0.10544492	0.066921152	-1.247594	0.082741521	0.068837605	-1.440701	0.054166041	-0.34732407	0.74092388	0.042699289	0.10589401	-1.6447707	0.048667524
30	-0.044106446	0.02987322	-1.1964415	0.056134082	-0.009668373	0.80010301	0.026388714	0.042379063	-1.0341233	0.057876386	0.009600429	-1.3528377	-0.0192944	0.0570786	-1.2086024	0.025217894	0.003390732	1.3941671	0.054650918	-0.016288875	0.97100347	-0.003184091	0.053680453	-1.3537397	0.6368742	0.15864733	-0.50788796	0.006547228	0.041759528	-0.82365388	0.076106653	0.11204524	-1.4597164	0.065374315	0.029912217	-1.1559806	-0.10294421	0.068880625	-1.2529149	0.07798712	0.069394119	-1.4394655	0.057399645	-0.34735802	0.74079227	0.041123293	0.1083779	-1.6440881	0.045750208
31	-0.043518849	0.03094412	-1.2000802	0.053365819	-0.010262604	0.79802543	0.022449695	0.042749934	-1.0313464	0.053415369	0.011309263	-1.3531976	-0.01928647	0.05843208	-1.2107645	0.020790474	0.001569774	1.3930033	0.050885227	-0.018607646	0.97085005	-0.005835531	0.054617327	-1.3543594	0.63977247	0.15809371	-0.50826961	0.004381829	0.042360984	-0.82457852	0.071272694	0.11322451	-1.4562653	0.061055299	0.030806752	-1.155834	-0.10175887	0.07091441	-1.2580464	0.073608033	0.069388725	-1.4380835	0.060769919	-0.34817499	0.74099398	0.039444145	0.11046797	-1.6430548	0.042675968
32	-0.042515103	0.031415232	-1.2036977	0.051009465	-0.010227467	0.79568785	0.018504368	0.042725161	-1.0292759	0.049361382	0.012216914	-1.3534819	-0.019139707	0.059367072	-1.2129962	0.016114935	0.00012994	1.3927792	0.046385173	-0.020600742	0.97122675	-0.008597904	0.055138476	-1.3541461	0.6426512	0.15758923	-0.50885671	0.00226458	0.042737748	-0.82545739	0.066765606	0.1138868	-1.4532285	0.056973495	0.031175243	-1.1546388	-0.10202788	0.073025666	-1.2627339	0.06968113	0.068957254	-1.4362123	0.064314358	-0.34947562	0.74095351	0.037696626	0.11207212	-1.6415198	0.039307378
33	-0.04145138	0.031535164	-1.2073405	0.048482195	-0.009688419	0.79399621	0.014314402	0.042441506	-1.0288168	0.045830231	0.01227909	-1.3541327	-0.019221349	0.060092539	-1.2152206	0.011388884	-0.000855813	1.3921171	0.042284597	-0.021449868	0.96952856	-0.011360724	0.055697665	-1.3542398	0.64550531	0.15716156	-0.5097236	0.000246927	0.042919185	-0.82639867	0.062177084	0.11407174	-1.4511739	0.053001694	0.030781692	-1.1537306	-0.10244916	0.074129313	-1.2671909	0.066093475	0.067581721	-1.4350225	0.067653693	-0.35054335	0.73943216	0.03567981	0.11327782	-1.6398178	0.035708189
34	-0.040070876	0.031238364	-1.2109348	0.046013709	-0.008578406	0.79249913	0.010008617	0.04174703	-1.0286334	0.042304777	0.011810161	-1.354037	-0.019674314	0.060643863	-1.2174147	0.006511375	-0.001439104	1.3914642	0.037592586	-0.021719463	0.96777529	-0.014305539	0.055722039	-1.353532	0.64832127	0.15660253	-0.51095188	-0.001810498	0.042864293	-0.82709801	0.058002569	0.11369835	-1.448946	0.049045172	0.029592499	-1.15353	-0.10310083	0.074300461	-1.271494	0.062855281	0.065525495	-1.4339367	0.071146369	-0.35220799	0.73787844	0.033276554	0.11420949	-1.6382141	0.031952988
35	-0.039386742	0.030966777	-1.2147567	0.043842029	-0.006852007	0.79089016	0.005779427	0.0404066	-1.0277852	0.038207173	0.011055782	-1.3512357	-0.019826381	0.060851961	-1.2196922	0.001424291	-0.001706793	1.3909407	0.031988826	-0.021931928	0.96704406	-0.017137153	0.056087501	-1.3536506	0.65108997	0.15555243	-0.51250488	-0.00388619	0.042556949	-0.82757431	0.05423563	0.11277142	-1.4465566	0.04529994	0.02766775	-1.1527317	-0.10365351	0.073506407	-1.2757775	0.060320888	0.06293042	-1.4320631	0.074867547	-0.35444865	0.73628825	0.030586394	0.11479864	-1.6365012	0.027992371
36	-0.039683595	0.030690925	-1.2189121	0.042000189	-0.004535199	0.78918052	0.001212785	0.038926668	-1.0283306	0.034949899	0.009240045	-1.3493313	-0.021048917	0.061038412	-1.22182	-0.003704176	-0.00129029	1.3898209	0.025840241	-0.021889692	0.96681875	-0.020083768	0.056153417	-1.3534052	0.65377557	0.15347728	-0.51366436	-0.00591022	0.042029675	-0.82797968	0.05078705	0.1113018	-1.444106	0.041530631	0.025004283	-1.1526867	-0.10498878	0.072155356	-1.2798086	0.058085036	0.059434343	-1.4307021	0.078694388	-0.35704806	0.73430026	0.027848745	0.11485771	-1.6342447	0.0238134
37	-0.040719885	0.026096387	-1.2240742	0.040183667	0.003006016	0.78506482	-0.006053565	0.034104951	-1.0290706	0.028260274	0.003178756	-1.349299	-0.022232782	0.059205264	-1.224986	-0.014477192	0.003767875	1.3890707	0.015004285	-0.018242495	0.96697491	-0.024591556	0.055223811	-1.354479	0.65642589	0.14621878	-0.5165208	-0.008016345	0.0404092	-0.82896405	0.041498546	0.10029642	-1.4414978	0.035487283	0.018634956	-1.1538162	-0.10688329	0.064265639	-1.287331	0.055767991	0.051003702	-1.4309487	0.081784502	-0.36535347	0.7292276	0.021737628	0.11164013	-1.6309919	0.016869858
38	-0.040874451	0.021967169	-1.224727	0.040459305	0.007522034	0.78299803	-0.00822996	0.030856917	-1.0290817	0.024538785	-0.000863857	-1.3479263	-0.021842685	0.05733116	-1.226011	-0.018651886	0.009230909	1.3885503	0.011094049	-0.014542027	0.96739584	-0.025866942	0.053975929	-1.3556843	0.65603989	0.14177343	-0.51995784	-0.008171651	0.039276883	-0.82886237	0.037423309	0.091435947	-1.4388466	0.033491943	0.015119389	-1.1544497	-0.10797353	0.058320362	-1.2902495	0.056627404	0.046286754	-1.4310107	0.081036866	-0.37080723	0.72747231	0.018784089	0.10870762	-1.6304228	0.014724731
39	-0.041142732	0.017777301	-1.2252918	0.041402448	0.011829416	0.78114963	-0.010036474	0.027367739	-1.0292276	0.021448491	-0.005163715	-1.3459836	-0.02219986	0.055348963	-1.2266233	-0.021764118	0.015150517	1.3878851	0.007674636	-0.010231903	0.96791571	-0.026847914	0.052349698	-1.3567715	0.65486115	0.13794911	-0.52419269	-0.008220096	0.038136348	-0.82842946	0.034571461	0.082805909	-1.4366112	0.031880751	0.011130444	-1.1547065	-0.10976732	0.05240931	-1.2924296	0.05776953	0.04137807	-1.4311005	0.079487897	-0.37544918	0.72500676	0.016206006	0.10564107	-1.6298716	0.012978973
40	-0.041724641	0.01355069	-1.2258003	0.042323876	0.016076203	0.78001022	-0.011347001	0.023591634	-1.0292742	0.019005664	-0.009688939	-1.3439569	-0.022441847	0.053260051	-1.2271771	-0.024274327	0.021325517	1.3875631	0.004700827	-0.005382982	0.96867311	-0.027525911	0.050460387	-1.3579335	0.65357947	0.1340299	-0.52829409	-0.008148754	0.037007809	-0.82796633	0.033721559	0.074628033	-1.4335961	0.03065202	0.006717809	-1.1546754	-0.11285711	0.046888765	-1.2935728	0.059779178	0.036552396	-1.4302189	0.077483721	-0.37953681	0.72245049	0.014610833	0.10227218	-1.6289452	0.011624803
41	-0.042513046	0.009278693	-1.2262243	0.043290582	0.020338511	0.77947754	-0.012099363	0.019601796	-1.0291762	0.017136607	-0.014489375	-1.3420768	-0.022636507	0.051063918	-1.2276671	-0.025633527	0.027932405	1.3869873	0.002095846	-5.32E-05	0.96982419	-0.027908243	0.048289705	-1.3591448	0.65234917	0.12988006	-0.53246343	-0.007978357	0.03581414	-0.82763398	0.033760671	0.066691875	-1.431621	0.029644949	0.001965988	-1.1548836	-0.11564978	0.04128873	-1.2942604	0.062031798	0.03160315	-1.4293618	0.07530161	-0.38346848	0.72031534	0.013288708	0.098855808	-1.6281925	0.010707077
42	-0.043636993	0.005011999	-1.2265543	0.04527162	0.024350503	0.77889532	-0.012382289	0.015511167	-1.0290868	0.015600607	-0.019694056	-1.3406929	-0.023494963	0.04874891	-1.2276976	-0.026396951	0.034901552	1.3866596	-0.000120322	0.005848787	0.97128469	-0.027988056	0.045819424	-1.3603939	0.65109462	0.12530679	-0.53685182	-0.007709421	0.034551766	-0.82726532	0.03446633	0.058802173	-1.4307472	0.028876198	-0.003189324	-1.1552356	-0.11852543	0.035639234	-1.2943901	0.064401515	0.026229786	-1.4289298	0.072801061	-0.38707981	0.7183401	0.012320969	0.095359363	-1.6275231	0.010401677
43	-0.043709092	0.000235686	-1.2268702	0.048121426	0.02805989	0.77839333	-0.012161389	0.011473032	-1.0289496	0.015168118	-0.024988506	-1.3385417	-0.023940481	0.046290301	-1.2278521	-0.02689752	0.042318273	1.3868626	-0.001632312	0.012534914	0.97232473	-0.027734155	0.043295775	-1.3623813	0.64881408	0.12148572	-0.54207194	-0.007334946	0.033228334	-0.82681167	0.036204137	0.050993171	-1.4304024	0.028417403	-0.008789408	-1.155513	-0.12167276	0.029998766	-1.2938913	0.067358732	0.020896519	-1.4279217	0.06998086	-0.39039433	0.71653175	0.011473478	0.09178891	-1.6270649	0.010547668
44	-0.045747411	-0.003855815	-1.2269533	0.051766805	0.031343035	0.77803451	-0.011804026	0.007397134	-1.0292041	0.014062307	-0.031109195	-1.3381878	-0.024620747	0.043671977	-1.2277606	-0.027286936	0.050249759	1.3877993	-0.002847691	0.019757496	0.9739424	-0.027162716	0.039925855	-1.36309	0.64573997	0.11872176	-0.54794282	-0.006851416	0.031998616	-0.82601827	0.039357688	0.043467097	-1.430142	0.028321343	-0.014812137	-1.1555793	-0.12497197	0.024231236	-1.292845	0.070656158	0.015275087	-1.4269747	0.066882767	-0.39360809	0.71504927	0.011048932	0.088086352	-1.6266342	0.010875704
45	-0.026925081	0.034138363	-1.2256378	0.022740062	-0.013045173	0.79689002	-0.036595471	0.056848876	-1.0577738	0.031548176	0.029411431	-1.3683187	-0.016688054	0.063760214	-1.225171	-0.030445447	-0.023323577	1.3942218	-0.004141611	-0.052916449	0.98360819	-0.025380015	0.071563415	-1.360438	0.66456407	0.14474539	-0.49351624	-0.00877249	0.04753704	-0.83296353	0.01939119	0.13849597	-1.4622517	0.010900402	0.048923753	-1.1688653	-0.07480187	0.08960899	-1.3214576	0.024396338	0.065325446	-1.4455745	0.097201429	-0.3525067	0.74298453	0.010954994	0.14081523	-1.6370906	0.001880917
46	-0.025626792	0.034179959	-1.2182703	0.032822665	-0.015971927	0.80229741	-0.019538224	0.058344401	-1.0555476	0.045433261	0.02649234	-1.3689719	-0.016729023	0.063399322	-1.2211314	-0.015071006	-0.022383984	1.3968807	0.006345473	-0.048848469	0.98171604	-0.018363576	0.069212921	-1.3596102	0.65434504	0.14838256	-0.4926894	-0.006215557	0.04740845	-0.83261389	0.03525918	0.13568243	-1.4642252	0.022984181	0.048208479	-1.1689632	-0.076853938	0.088911243	-1.3090119	0.03352569	0.069740698	-1.4485803	0.087385222	-0.34812424	0.74662745	0.018180793	0.13563673	-1.6424541	0.011945327
47	-0.023622243	0.034357518	-1.2121428	0.04061503	-0.016748132	0.80733782	-0.004364114	0.057295278	-1.0547894	0.056482933	0.022745522	-1.3715616	-0.016240552	0.062988862	-1.2178686	-0.002283944	-0.021614628	1.4004695	0.016068691	-0.044593684	0.98212779	-0.012479189	0.067313671	-1.3598349	0.64507395	0.15050682	-0.49157777	-0.003881782	0.047126301	-0.83275855	0.048400227	0.13172209	-1.4678066	0.033907194	0.046090838	-1.1706908	-0.077734143	0.087489814	-1.2973393	0.040945347	0.074417256	-1.4522942	0.079284593	-0.3456462	0.75088143	0.024763253	0.13271122	-1.6482763	0.021358261
48	-0.020813067	0.031890735	-1.2073486	0.046127915	-0.015733611	0.81206185	0.008430798	0.056448501	-1.0559905	0.065609537	0.020609073	-1.3746206	-0.01521879	0.06213263	-1.2154082	0.007907669	-0.021282116	1.4048998	0.025039323	-0.039651241	0.98380935	-0.007848435	0.065840498	-1.361015	0.63703579	0.15064968	-0.49136308	-0.001795347	0.046353366	-0.83333993	0.059745524	0.12870328	-1.472312	0.043350946	0.046394903	-1.1721731	-0.077319868	0.087311044	-1.2861553	0.047151804	0.075912036	-1.4564542	0.07216768	-0.34691089	0.75374538	0.027670132	0.12739174	-1.6518711	0.030281542
49	-0.017675895	0.032236759	-1.2036291	0.04940502	-0.015300754	0.81679416	0.018957643	0.05552166	-1.0591673	0.071874335	0.018195195	-1.3789091	-0.013530938	0.061808102	-1.2136568	0.015819663	-0.022562483	1.4091774	0.033463288	-0.037822288	0.98769021	-0.00431275	0.065188892	-1.3629034	0.63031381	0.14935826	-0.49070102	8.82E-05	0.04605015	-0.83443636	0.069343269	0.12672202	-1.477964	0.051614914	0.046691548	-1.1747214	-0.075797893	0.085492052	-1.2757891	0.051615361	0.076303065	-1.4613159	0.067481369	-0.34813064	0.75715929	0.028805733	0.12293048	-1.6546569	0.038537219
50	-0.013823941	0.032409292	-1.2012352	0.050437145	-0.015675567	0.82157624	0.027289294	0.05480798	-1.0643597	0.075799845	0.01663221	-1.3841194	-0.011219881	0.061900195	-1.2126318	0.020936647	-0.024046011	1.4146143	0.041217063	-0.037268922	0.99355108	-0.00168248	0.065662257	-1.3653674	0.62466466	0.14659943	-0.48867938	0.001727349	0.045724262	-0.83604974	0.076742068	0.12487642	-1.4849319	0.058561184	0.04649286	-1.1785231	-0.073198982	0.081082821	-1.2663209	0.054312557	0.076486491	-1.4673276	0.064869471	-0.35047343	0.76086026	0.027651209	0.11873039	-1.6565584	0.046005178
51	-0.009532783	0.034492042	-1.1999302	0.049254652	-0.016843766	0.82637739	0.033227105	0.051088754	-1.0720767	0.078513891	0.01753659	-1.3900148	-0.008303899	0.062252417	-1.21235	0.023318836	-0.026401738	1.4207529	0.048289698	-0.037994251	1.0014328	8.44E-05	0.067294352	-1.3683921	0.61984754	0.14312004	-0.48383093	0.003175178	0.045805771	-0.83818007	0.081910774	0.12311863	-1.4931804	0.064037412	0.045939568	-1.1835802	-0.069349922	0.077503756	-1.2571439	0.055292107	0.077438809	-1.4746783	0.064328276	-0.35427579	0.76508766	0.026216092	0.11702234	-1.6603273	0.052822091
52	-0.004556365	0.036958352	-1.1999129	0.046140883	-0.019361144	0.83102477	0.037564415	0.053302884	-1.0809326	0.077976584	0.017891249	-1.3974017	-0.004772004	0.062756635	-1.2128291	0.023238689	-0.030038049	1.4270569	0.054862987	-0.040708665	1.0114014	0.000848599	0.06976299	-1.3722137	0.61631006	0.14109807	-0.47580579	0.004402613	0.045988314	-0.84081823	0.084888659	0.12063608	-1.5025244	0.068761207	0.04762629	-1.188704	-0.064054832	0.079230346	-1.248032	0.054419689	0.081262462	-1.481824	0.066446885	-0.3572391	0.77116776	0.024248516	0.11713834	-1.6652688	0.059992492
53	-0.045484088	0.018811438	-1.1583489	0.090186723	-0.012503349	0.82076031	0.083258465	0.042971291	-1.0431488	0.11886202	-0.009479526	-1.372914	-0.024684731	0.045673311	-1.1909052	0.078591265	0.007199408	1.4178402	0.1076732	0.006639544	0.98024935	0.025990622	0.046762224	-1.3566864	0.579373	0.17457101	-0.52106345	0.02394169	0.037236851	-0.82120389	0.143341	0.10874952	-1.4725442	0.1138002	0.021939179	-1.1589668	-0.10206536	0.060563497	-1.2035314	0.1154854	0.087536864	-1.4609444	0.006546178	-0.34420043	0.75719482	0.052980293	0.092073403	-1.6694099	0.087142408
54	-0.04377408	0.020192299	-1.1608071	0.088542812	-0.012568843	0.82062852	0.081459686	0.042833511	-1.0438964	0.11643181	-0.008397303	-1.3734868	-0.024212321	0.046365373	-1.1919324	0.07564202	0.006400938	1.4186249	0.10537702	0.00481436	0.98125821	0.024773411	0.047335867	-1.3569136	0.58150876	0.17289115	-0.51906002	0.022807432	0.037570607	-0.8219372	0.14002793	0.10835494	-1.4732168	0.11193593	0.021713329	-1.1599	-0.10043908	0.060514409	-1.2057819	0.11346865	0.086571202	-1.4605925	0.009609712	-0.34393135	0.75670999	0.051570062	0.092765041	-1.6684873	0.08568164
55	-0.042272501	0.021378146	-1.1632096	0.086890392	-0.012855758	0.82039553	0.079647541	0.042782415	-1.0445839	0.11410065	-0.007400576	-1.3738962	-0.023744045	0.047071386	-1.1928883	0.072813474	0.005631274	1.4191902	0.10313032	0.0031418	0.9821611	0.023587406	0.047935806	-1.3571105	0.58368272	0.17151996	-0.51718116	0.021755021	0.037937112	-0.82259148	0.13688612	0.10779942	-1.4739363	0.11006712	0.02158889	-1.1607046	-0.099049382	0.060661133	-1.2079735	0.11157504	0.085510239	-1.4603028	0.012487083	-0.34389663	0.75629199	0.050210316	0.093357429	-1.6675042	0.084209725
56	-0.040974017	0.022249617	-1.1655897	0.085214041	-0.01300912	0.82012743	0.077844627	0.042592127	-1.0452228	0.11184118	-0.006555598	-1.374177	-0.023263713	0.047729742	-1.1938028	0.070099987	0.004977513	1.4196012	0.10095719	0.001568175	0.98290819	0.022418154	0.048514113	-1.3573154	0.5858801	0.17045955	-0.51544768	0.020772187	0.038259838	-0.82318318	0.13383751	0.10748072	-1.4745619	0.10820497	0.021745281	-1.1613002	-0.097889505	0.060825657	-1.2101119	0.10990686	0.084210068	-1.4602499	0.01513504	-0.34423307	0.75596976	0.048927367	0.093933307	-1.6665016	0.082720734
57	-0.039904017	0.023052135	-1.1678801	0.083507784	-0.013061075	0.81982607	0.076018617	0.042510971	-1.0458	0.10971902	-0.005684341	-1.3742548	-0.02276073	0.048305817	-1.1946932	0.067491695	0.004471993	1.4198869	0.098854221	9.83E-05	0.98350757	0.021263642	0.049064603	-1.3575366	0.58807623	0.16963193	-0.51388413	0.019862121	0.038564347	-0.82370806	0.13093121	0.10714151	-1.4751841	0.10636612	0.022017004	-1.161763	-0.09694355	0.061023522	-1.212213	0.1082759	0.082968965	-1.4601724	0.017586282	-0.34466937	0.7557621	0.047765117	0.09463384	-1.6655109	0.081222124
58	-0.039056778	0.023769211	-1.1700859	0.08175271	-0.012882005	0.81954551	0.074175984	0.042498644	-1.0463185	0.10772717	-0.004809571	-1.3741354	-0.02225	0.04885659	-1.1955312	0.064998515	0.004021519	1.419976	0.096834794	-0.001300479	0.98392773	0.020135639	0.049626127	-1.3577394	0.59023434	0.16885002	-0.512523	0.019040938	0.038931228	-0.82414651	0.12815286	0.10685368	-1.4757794	0.1045406	0.022284748	-1.1621472	-0.096256845	0.061851423	-1.2142153	0.10651113	0.082079425	-1.4597821	0.019866252	-0.3451159	0.75565523	0.046714522	0.095439374	-1.6645119	0.079715468
59	-0.038436774	0.024457665	-1.17219	0.079969756	-0.012643755	0.81922859	0.072318316	0.042560123	-1.0467774	0.10580656	-0.004079001	-1.3738921	-0.021738002	0.049401727	-1.1963079	0.062623829	0.003621585	1.4198624	0.094826676	-0.002459291	0.98432976	0.019035377	0.05020101	-1.3579203	0.59235895	0.16810736	-0.51135832	0.018303605	0.039317157	-0.82450974	0.12549968	0.10664301	-1.4763423	0.10272585	0.022604879	-1.1624264	-0.09583351	0.06309928	-1.2160887	0.10472216	0.08139234	-1.4592279	0.021994263	-0.34550887	0.75563407	0.045780119	0.096358031	-1.663504	0.078193158
60	-0.038062885	0.025214439	-1.1741561	0.078158982	-0.01234625	0.81887376	0.070446774	0.04267583	-1.0471783	0.10396446	-0.003473048	-1.3735173	-0.021231292	0.049953219	-1.1970168	0.060374286	0.003263352	1.4195342	0.092890091	-0.003518581	0.98458076	0.017956173	0.050768197	-1.3580989	0.59444654	0.16737992	-0.51039547	0.017632544	0.039655417	-0.82481337	0.12298325	0.10641559	-1.476897	0.10090802	0.022891426	-1.1626402	-0.095574476	0.063910663	-1.2180036	0.10302133	0.080669038	-1.4587107	0.02397004	-0.345842	0.75569516	0.044996656	0.097444326	-1.6625229	0.076644957
61	-0.037914596	0.025837921	-1.176046	0.076315857	-0.012078795	0.81845117	0.06856548	0.042902574	-1.0475103	0.10218609	-0.003035417	-1.3730271	-0.020724842	0.050489023	-1.1976684	0.058239531	0.00298889	1.4190291	0.091012433	-0.004449067	0.98470932	0.016899765	0.05133269	-1.3582706	0.59649909	0.16669454	-0.50963783	0.01701444	0.039931033	-0.8250562	0.12059067	0.10632533	-1.4774061	0.099087082	0.023169003	-1.162779	-0.095490396	0.064505026	-1.2200117	0.10136108	0.080006517	-1.4581484	0.025780749	-0.34612218	0.75584668	0.044329047	0.098595858	-1.6615462	0.07509549
62	-0.037059218	0.026723115	-1.1778184	0.07499627	-0.011938333	0.81819844	0.067455918	0.043072581	-1.047805	0.10045282	-0.002428598	-1.3728518	-0.020382142	0.050916009	-1.198203	0.056062207	0.002433239	1.4186389	0.08837539	-0.005651956	0.98484313	0.016157251	0.051743597	-1.3583744	0.59873587	0.16589645	-0.5083921	0.016408915	0.040184237	-0.82529163	0.11827378	0.10636115	-1.4773008	0.098022118	0.023671318	-1.1635122	-0.095078669	0.065229528	-1.222126	0.10001992	0.079454482	-1.4575582	0.028409684	-0.34645608	0.75547534	0.043843616	0.099304669	-1.6610128	0.073837496
63	-0.036296967	0.027661072	-1.1795559	0.073648244	-0.011837191	0.81792927	0.065905973	0.043262191	-1.0479956	0.09876211	-0.00171947	-1.3726355	-0.020012733	0.051386401	-1.1987736	0.053846043	0.001914916	1.4181709	0.085843638	-0.006940849	0.98492014	0.015327271	0.052202322	-1.3584878	0.60101998	0.16512622	-0.50715071	0.015777245	0.040471215	-0.82553798	0.11588674	0.10646994	-1.4772604	0.096781991	0.024202792	-1.164201	-0.09461873	0.065827496	-1.2242509	0.098465756	0.078986011	-1.4570054	0.030976336	-0.34674746	0.75513566	0.043297593	0.10004281	-1.6604149	0.072499044
64	-0.035616007	0.028658031	-1.1812496	0.072271019	-0.011765136	0.81764609	0.063905343	0.043411516	-1.0480812	0.097103469	-0.000950418	-1.3723965	-0.019622942	0.051914945	-1.1993713	0.051615231	0.001370444	1.4175597	0.083401151	-0.00828568	0.98497701	0.014414874	0.052719198	-1.358601	0.60334623	0.16439852	-0.50589645	0.015128949	0.040804703	-0.82579523	0.1134095	0.10661845	-1.4772997	0.095366679	0.024792092	-1.1648308	-0.09412647	0.066440508	-1.2263404	0.096704789	0.078646854	-1.4564662	0.033483014	-0.3469677	0.75482672	0.042705093	0.10083233	-1.6597735	0.071101971
65	-0.035005432	0.02951635	-1.1829859	0.070864834	-0.011739813	0.81734359	0.061460435	0.043649588	-1.0480443	0.09545517	-0.000175155	-1.3721589	-0.019209404	0.052494366	-1.1999993	0.049360003	0.000811698	1.4168187	0.081075788	-0.009729192	0.98495871	0.013427389	0.053306859	-1.3587013	0.60571045	0.16372041	-0.50460994	0.01446894	0.04118672	-0.82606506	0.11084534	0.10693366	-1.4773847	0.093786418	0.025481537	-1.165383	-0.093600243	0.067052968	-1.2283996	0.094744086	0.078367762	-1.4559776	0.035928272	-0.34713006	0.75454897	0.042071909	0.10168765	-1.659099	0.069613174
66	-0.034471273	0.030264406	-1.1847551	0.06943018	-0.011763212	0.81702179	0.058586773	0.044104155	-1.0478699	0.093802311	0.000576921	-1.3719366	-0.01877108	0.053122964	-1.2006584	0.047090828	0.000218418	1.4159255	0.078878351	-0.011278567	0.98485446	0.012358376	0.053952456	-1.3588023	0.60808182	0.16287437	-0.50337774	0.013790824	0.041601047	-0.82635009	0.10820525	0.10746337	-1.4775001	0.092032552	0.026241003	-1.1658703	-0.09303993	0.067666687	-1.2304292	0.092586815	0.078220725	-1.4555054	0.038313001	-0.34717706	0.75430399	0.041392524	0.10261016	-1.6583902	0.06800139
67	-0.034024041	0.031166842	-1.1864374	0.067964964	-0.011814078	0.81668544	0.055213284	0.044389661	-1.047634	0.092150316	0.001319115	-1.3717233	-0.018316424	0.053825326	-1.2013309	0.044807024	-0.00040892	1.4148799	0.076780386	-0.012893263	0.98471826	0.011219836	0.054679688	-1.3588815	0.61046994	0.16190869	-0.50219017	0.013043894	0.041962638	-0.82665551	0.1055019	0.10823211	-1.4776396	0.090115055	0.027099896	-1.1662807	-0.092447251	0.068341963	-1.2324103	0.090227671	0.078110598	-1.4550991	0.040635101	-0.3471441	0.75409544	0.040724151	0.10368218	-1.6576946	0.066268124
68	-0.033654533	0.031949829	-1.1881572	0.066471905	-0.011919114	0.81632864	0.051476475	0.045233794	-1.0472002	0.090503491	0.00206052	-1.3715141	-0.017828679	0.054558754	-1.2020472	0.042526875	-0.00109094	1.4136584	0.074759454	-0.014549457	0.98458242	0.009975551	0.055421792	-1.3590025	0.61288702	0.16091381	-0.50100029	0.012236645	0.042292688	-0.82697791	0.10275197	0.10926953	-1.4777986	0.088021137	0.028022859	-1.166628	-0.091817968	0.068961136	-1.23438	0.087664567	0.078064136	-1.4547472	0.042894792	-0.34722644	0.75390792	0.04008523	0.10491148	-1.6570201	0.064540416
69	-0.033341967	0.03252814	-1.1899484	0.064950839	-0.012072664	0.81595284	0.047313701	0.046234477	-1.0466307	0.088808522	0.002706578	-1.3713619	-0.017297234	0.055284899	-1.202836	0.040288869	-0.001861453	1.4122244	0.072833225	-0.016271289	0.98441535	0.00863552	0.056195732	-1.3591485	0.61531961	0.15978673	-0.49987343	0.011414181	0.042664587	-0.82731366	0.099895731	0.11036244	-1.4780327	0.085790128	0.029105663	-1.1668764	-0.091153085	0.069556288	-1.2363323	0.084880419	0.077844188	-1.4545448	0.045093864	-0.34720543	0.7537514	0.039398335	0.10620528	-1.6563082	0.062827408
70	-0.001706483	0.039539319	-1.1996231	0.043897718	-0.021463679	0.83373433	0.040873714	0.057924826	-1.0879791	0.079748929	0.020763675	-1.4017028	-0.002013916	0.063565761	-1.2131385	0.023258431	-0.032325402	1.4309137	0.061976381	-0.042790856	1.019864	0.00125672	0.072584353	-1.374929	0.61424273	0.14130914	-0.46964386	0.005679641	0.046121828	-0.84278041	0.086729586	0.12026621	-1.5097781	0.073465176	0.048596751	-1.1914995	-0.059744388	0.080431662	-1.2395622	0.053460769	0.084368765	-1.4863898	0.06921085	-0.3558622	0.77689314	0.024328915	0.11884817	-1.670204	0.066290691
71	-0.00352667	0.037712563	-1.1988871	0.046356227	-0.020453798	0.83222401	0.041427705	0.05693946	-1.0859634	0.081231602	0.01879164	-1.3990103	-0.003234887	0.063161276	-1.2123582	0.025181904	-0.03009179	1.4288056	0.06326329	-0.041719086	1.0165631	0.001727571	0.071452349	-1.3738987	0.61355436	0.14153068	-0.47172946	0.005889093	0.045796774	-0.84173363	0.087832138	0.11999687	-1.5063356	0.073953636	0.046746962	-1.1892432	-0.061841987	0.07971698	-1.2393609	0.055114757	0.083708987	-1.4849304	0.067269094	-0.35519072	0.77546	0.024953885	0.117331	-1.6691332	0.065666132
72	-0.005461243	0.036324766	-1.1981086	0.048598979	-0.019718057	0.83075154	0.041975565	0.055995945	-1.0838033	0.082658097	0.017564386	-1.396385	-0.00439078	0.062687896	-1.2116309	0.027096152	-0.028377777	1.4265896	0.064329229	-0.040388606	1.0135415	0.002198812	0.070374809	-1.3728825	0.61314601	0.14207911	-0.47373593	0.006091494	0.045425586	-0.84072661	0.088756271	0.11934399	-1.5032305	0.074140415	0.044659909	-1.1874942	-0.063869536	0.078968793	-1.239257	0.056750633	0.083126456	-1.4835161	0.065454021	-0.35452995	0.77405822	0.025462709	0.11591795	-1.668165	0.064959124
73	-0.007402788	0.03520732	-1.1973745	0.050519139	-0.018910483	0.82945073	0.042573739	0.054870386	-1.0816431	0.083862327	0.017594593	-1.3937677	-0.005506279	0.06226569	-1.2109346	0.028556639	-0.026602918	1.4248481	0.065202512	-0.038874283	1.0108051	0.002670704	0.069380239	-1.3718544	0.61296266	0.14279142	-0.47564632	0.006324719	0.045139533	-0.83972192	0.089522749	0.1186768	-1.5004762	0.074564002	0.043203253	-1.1856885	-0.065907098	0.078311957	-1.2391603	0.058364864	0.082668446	-1.4820716	0.063724078	-0.35388502	0.77271765	0.025981301	0.1146985	-1.6672791	0.06428244
74	-0.009307198	0.034249976	-1.1967132	0.052132823	-0.018001476	0.82834262	0.043198794	0.05362004	-1.0794309	0.084617488	0.017141946	-1.3914704	-0.006589459	0.061942816	-1.2102569	0.029700696	-0.02473826	1.4234344	0.06589064	-0.037214391	1.0083504	0.003139686	0.068590201	-1.3707275	0.61293745	0.14355288	-0.47749287	0.006593417	0.044959206	-0.83872586	0.090153478	0.11796673	-1.4980525	0.074985802	0.04196715	-1.1840923	-0.067850702	0.07746613	-1.2391932	0.059913766	0.082433909	-1.4805301	0.06214622	-0.35315847	0.77139771	0.026549816	0.11369161	-1.6664401	0.063666135
75	-0.01127074	0.033731487	-1.1960847	0.053508315	-0.017268451	0.82731372	0.043736469	0.052649118	-1.0768992	0.085038893	0.016159924	-1.3894975	-0.007626732	0.061646521	-1.2096078	0.030698307	-0.023002738	1.4221293	0.066477202	-0.035661455	1.0060241	0.003616238	0.067929968	-1.3695604	0.61303413	0.14432192	-0.47931197	0.006864293	0.044754669	-0.83775216	0.090762101	0.11738466	-1.4959029	0.075398766	0.040938817	-1.1827149	-0.069578581	0.076222956	-1.2395056	0.061346181	0.082533397	-1.4788586	0.060688004	-0.35239744	0.77010882	0.027207037	0.11291792	-1.6656319	0.063140005
76	-0.013163201	0.033261266	-1.1955494	0.054638423	-0.016712105	0.82636374	0.044202946	0.052172698	-1.0739769	0.085137799	0.014899343	-1.3878483	-0.008607746	0.061318338	-1.2090027	0.031536691	-0.02137747	1.420949	0.066946127	-0.03416096	1.0038407	0.004106898	0.067217112	-1.3684763	0.61325872	0.14511788	-0.48111323	0.007144478	0.04455455	-0.83679348	0.091405272	0.11694414	-1.4940007	0.075802468	0.040117983	-1.1815591	-0.071451612	0.075215556	-1.2396747	0.062657215	0.083003968	-1.4770766	0.059409026	-0.35154477	0.76882178	0.027859865	0.11231487	-1.6648741	0.062700599
77	-0.014919091	0.032546591	-1.1950839	0.055511668	-0.016282344	0.8255161	0.044701811	0.05174087	-1.0709411	0.08493197	0.013750108	-1.386439	-0.009527469	0.060935482	-1.2084588	0.032243416	-0.019905798	1.4198599	0.067310214	-0.032723144	1.0017872	0.004590014	0.066397846	-1.367517	0.61361092	0.14593896	-0.48291057	0.007443852	0.044396561	-0.83584666	0.091985971	0.11644496	-1.4923887	0.0761455	0.039429158	-1.1806625	-0.073487133	0.074503146	-1.2396594	0.064011276	0.083469264	-1.4753146	0.058344975	-0.3505511	0.76754904	0.028506456	0.11188234	-1.6641728	0.062334254
78	-0.016680414	0.032053582	-1.1946388	0.056121528	-0.015935959	0.82478875	0.045164585	0.051081706	-1.067847	0.084515989	0.012873788	-1.385142	-0.010387267	0.060516447	-1.2079852	0.032805424	-0.018557429	1.4188813	0.067597896	-0.031372938	0.99985152	0.005039584	0.065574311	-1.3666272	0.61415368	0.14687978	-0.48464301	0.007751896	0.044250246	-0.83491457	0.092528298	0.11593523	-1.491063	0.076474555	0.038939819	-1.1799886	-0.0755089	0.073865145	-1.2396531	0.06548927	0.083586551	-1.4736086	0.057392385	-0.34952942	0.76632059	0.029088309	0.11157768	-1.6635054	0.062039565
79	-0.017866302	0.031702328	-1.1943268	0.057085235	-0.015464724	0.82372761	0.045746837	0.050579138	-1.0664543	0.084581591	0.01214197	-1.3843395	-0.011159346	0.060079899	-1.207495	0.033709582	-0.017205864	1.4183184	0.067842059	-0.030269505	0.99826348	0.005316018	0.064848959	-1.3658485	0.61434752	0.14811325	-0.48630121	0.00793689	0.044122066	-0.8341822	0.092896454	0.11530679	-1.4895079	0.076898262	0.038254377	-1.1789213	-0.077020176	0.073435195	-1.2396672	0.06718386	0.083524384	-1.4714971	0.056449033	-0.34873298	0.76527566	0.030131336	0.11101183	-1.6624323	0.06182076
80	-0.01921577	0.031524312	-1.194011	0.058006801	-0.014990566	0.82268101	0.046087064	0.050032325	-1.0648079	0.084671378	0.011273571	-1.3833518	-0.011912636	0.059617683	-1.2070118	0.034527235	-0.015706096	1.4176767	0.068160929	-0.029157946	0.99658775	0.005577977	0.064043462	-1.3650813	0.61465394	0.14947073	-0.48785591	0.008150274	0.04399319	-0.83342475	0.093228117	0.11460423	-1.4880081	0.077403478	0.03748922	-1.1777613	-0.078571714	0.073026367	-1.2396303	0.068982132	0.083126947	-1.4694123	0.055288155	-0.34827313	0.76406056	0.031231489	0.11051527	-1.6614319	0.061642192
81	-0.02072005	0.031458035	-1.1936871	0.058890272	-0.014536677	0.8216418	0.046261191	0.04962799	-1.062884	0.084902383	0.010447998	-1.3821045	-0.012644876	0.05912121	-1.2065442	0.0351923	-0.014048081	1.4170232	0.068517767	-0.027957425	0.99487513	0.005826161	0.063169137	-1.36432	0.61500198	0.15083472	-0.48939162	0.008420564	0.043920219	-0.83265311	0.093591981	0.11392901	-1.4865433	0.078004092	0.036667399	-1.1765039	-0.080150366	0.072591737	-1.239567	0.070811845	0.082408875	-1.4673872	0.054070961	-0.34808093	0.76278198	0.032353111	0.11006246	-1.6604989	0.061481413
82	-0.022384262	0.031508315	-1.1933545	0.059736408	-0.01410621	0.82060933	0.046227124	0.049251083	-1.0606979	0.085266493	0.009666968	-1.3806368	-0.013362039	0.058617201	-1.2060759	0.035639279	-0.012220326	1.4164226	0.068902336	-0.026646061	0.99313623	0.006068566	0.062252369	-1.3635377	0.61537611	0.15216848	-0.4909423	0.008738924	0.043870412	-0.83187109	0.093985647	0.11326703	-1.4851152	0.07873337	0.035849266	-1.1751348	-0.08176592	0.072157733	-1.2394639	0.072630227	0.08169686	-1.4653201	0.052874088	-0.34807959	0.76146525	0.033452906	0.10961935	-1.6595982	0.061333079
83	-0.024210237	0.031352084	-1.1930366	0.060543999	-0.013693254	0.81958497	0.046008181	0.048953813	-1.0582399	0.085724488	0.008878482	-1.3789787	-0.01406429	0.058106277	-1.2056062	0.036030918	-0.010332971	1.4157031	0.06933929	-0.025256703	0.99134487	0.006301778	0.061282478	-1.3627447	0.6157819	0.15347894	-0.49250415	0.009086465	0.043802347	-0.83107233	0.094523266	0.11289629	-1.4836831	0.079583794	0.035031307	-1.1736566	-0.083413422	0.071691819	-1.2393378	0.07444942	0.080874562	-1.4632479	0.051720195	-0.3481963	0.76009148	0.03459822	0.10923932	-1.6587939	0.061206702
84	-0.026206408	0.032069404	-1.192647	0.061313462	-0.013299427	0.81856847	0.045629777	0.048796829	-1.0554892	0.086062104	0.00773547	-1.3772545	-0.014754619	0.057600353	-1.2051258	0.036516499	-0.008462509	1.414713	0.069781691	-0.023716636	0.98954123	0.006501625	0.060201388	-1.3620034	0.61622345	0.15477356	-0.49407101	0.009483501	0.043753289	-0.83025831	0.095110588	0.11261135	-1.4822767	0.080382347	0.033896931	-1.1721572	-0.085100971	0.071214169	-1.239177	0.076268956	0.079891354	-1.4611877	0.050601162	-0.34819773	0.75861204	0.035718281	0.10886499	-1.6580094	0.061108764
85	-0.028422551	0.033353824	-1.1920996	0.062048253	-0.012940646	0.81755674	0.044975668	0.048548002	-1.0524809	0.086356096	0.006350285	-1.3754168	-0.015426633	0.057073426	-1.2046536	0.037066929	-0.006590003	1.4134855	0.070240885	-0.022043023	0.98770958	0.006696243	0.05908009	-1.3612305	0.61671311	0.15610372	-0.49559623	0.009883687	0.043642033	-0.82941473	0.09570723	0.11229662	-1.4809128	0.081162199	0.032477077	-1.1706334	-0.086841047	0.070804417	-1.2389401	0.07812088	0.079118773	-1.4589876	0.049483091	-0.34789109	0.75701547	0.036787655	0.10847598	-1.6572151	0.06104558
86	-0.030787094	0.033661071	-1.1917052	0.062744096	-0.012597267	0.81655353	0.044009753	0.04811034	-1.0492613	0.086663753	0.00481334	-1.3734426	-0.016085647	0.056546751	-1.2041736	0.037588868	-0.004664492	1.4121164	0.07062009	-0.020118866	0.98596042	0.006928193	0.05801155	-1.3603299	0.61722839	0.15737474	-0.49716738	0.010253181	0.043421045	-0.82854289	0.096298881	0.11189709	-1.4796023	0.082154222	0.031225346	-1.1689543	-0.088633142	0.070530795	-1.238595	0.080010407	0.078566566	-1.4566476	0.048354942	-0.34741867	0.75535184	0.037801664	0.10806977	-1.6564142	0.06103408
87	-0.068820685	0.003843952	-1.177608	0.089801349	-0.003851834	0.79210186	0.064734444	0.035757545	-1.0107986	0.10237918	-0.027028222	-1.3337066	-0.034098066	0.044992983	-1.1967769	0.065740041	0.036484838	1.3880597	0.080430694	0.020373898	0.95876747	0.014236756	0.035191685	-1.3443227	0.602319	0.17580529	-0.54748744	0.018709119	0.034506049	-0.81222552	0.12303071	0.089462876	-1.4321897	0.091870695	0.009450503	-1.1351477	-0.14614071	0.051986273	-1.2175984	0.12088469	0.064657353	-1.4249796	0.019315731	-0.35097829	0.72765988	0.06588766	0.084134266	-1.6464615	0.061450139
88	-0.069425724	0.005691851	-1.1748351	0.089753948	-0.005526618	0.79422194	0.064606756	0.037014224	-1.0131505	0.10351673	-0.025038522	-1.3351074	-0.033292778	0.04543395	-1.1966048	0.066616528	0.034679424	1.3882991	0.082060166	0.019095065	0.9600746	0.015275255	0.036125451	-1.344647	0.60279512	0.17664737	-0.54494828	0.019014213	0.0351726	-0.81288576	0.12346082	0.092746563	-1.4340487	0.09279523	0.010646582	-1.1362596	-0.14464356	0.052579328	-1.2166851	0.12028364	0.066349909	-1.4265485	0.018401714	-0.34909391	0.72862548	0.0650784	0.085281216	-1.6473192	0.062647745
89	-0.070677355	0.008199039	-1.1726658	0.08935383	-0.00640263	0.79642588	0.064381234	0.037626527	-1.0157262	0.10414118	-0.02321096	-1.3368202	-0.032383639	0.045815904	-1.1965883	0.066852637	0.032650564	1.3890984	0.083153002	0.017803777	0.96160918	0.016053356	0.03690682	-1.3453374	0.60281175	0.17649107	-0.54219258	0.019171242	0.035732474	-0.8136847	0.12371398	0.093896188	-1.4370278	0.093438789	0.011730708	-1.1378644	-0.14286388	0.053425323	-1.2161884	0.11937334	0.067683131	-1.428458	0.017989885	-0.34735078	0.72948766	0.063888319	0.086329632	-1.6482327	0.063747346
90	-0.069965772	0.010050581	-1.1710448	0.088637032	-0.006934624	0.79841685	0.063888267	0.037933089	-1.0182159	0.10427149	-0.021592122	-1.3388271	-0.031411983	0.046179727	-1.1967075	0.066440165	0.030465616	1.3904611	0.083695285	0.016387602	0.96323484	0.016509535	0.037726589	-1.3460561	0.60297811	0.17567627	-0.5394755	0.019152189	0.03627931	-0.81454349	0.12311413	0.094813272	-1.4397856	0.093755774	0.012845675	-1.1397439	-0.14071986	0.054511152	-1.2161361	0.11823733	0.068458587	-1.4306387	0.01811051	-0.34593895	0.73065013	0.062424403	0.087382548	-1.6491046	0.064603254
91	-0.068563536	0.011900496	-1.1700749	0.087593578	-0.007238198	0.80020416	0.063159421	0.038202077	-1.0206642	0.10398724	-0.019928003	-1.3408909	-0.03038254	0.04655648	-1.196942	0.06535136	0.02830917	1.3925186	0.08376161	0.014801501	0.96492112	0.01670504	0.038627058	-1.3467765	0.60348767	0.17462587	-0.53666967	0.018986961	0.036833648	-0.81546408	0.12187257	0.095172472	-1.4426605	0.093765758	0.014276496	-1.1417242	-0.13802752	0.054968316	-1.2165042	0.11685486	0.06909126	-1.4328258	0.018746329	-0.34487262	0.732072	0.060727131	0.088514075	-1.6499244	0.065217949
92	-0.066730641	0.014049495	-1.1695845	0.086208768	-0.007458408	0.80181599	0.062246576	0.03843879	-1.0231609	0.10321426	-0.018465996	-1.3432169	-0.029280212	0.046912778	-1.1973113	0.063576221	0.026036648	1.3950983	0.083423875	0.01301245	0.96665132	0.016651658	0.039556675	-1.3475825	0.60427624	0.17342445	-0.53367001	0.018674178	0.037292823	-0.81650811	0.12008493	0.094881468	-1.4458034	0.09352424	0.01601376	-1.1439047	-0.1350026	0.055763382	-1.217316	0.11515676	0.069901608	-1.4349611	0.019896973	-0.34412178	0.73370832	0.058823366	0.089793541	-1.6507038	0.065602228
93	-0.063741282	0.015934225	-1.1698914	0.084472537	-0.007725403	0.80327171	0.061173439	0.038790878	-1.0257447	0.10197358	-0.017112102	-1.3457212	-0.028099926	0.047271416	-1.1977987	0.061158027	0.02329796	1.3979495	0.082739793	0.010989754	0.96840638	0.016371289	0.040547688	-1.3484436	0.60530019	0.17216702	-0.53039962	0.018218048	0.037709348	-0.81764174	0.11847048	0.095592633	-1.4492512	0.092910074	0.017318869	-1.1466725	-0.13165955	0.057351004	-1.2186344	0.11314833	0.070738688	-1.4371474	0.021527307	-0.34398234	0.73564726	0.056709096	0.091230549	-1.6514597	0.065794654
94	-0.059625711	0.017132627	-1.171223	0.082388096	-0.0080532	0.80456603	0.059940487	0.039327767	-1.0284197	0.10030732	-0.015670445	-1.3483046	-0.02686144	0.047764588	-1.198321	0.05814952	0.019978702	1.4010115	0.08176475	0.008674882	0.97013319	0.015866613	0.041599959	-1.3493679	0.6065191	0.17087729	-0.52684486	0.017640427	0.038168624	-0.81883758	0.11702874	0.097583055	-1.4528168	0.091990963	0.018778818	-1.1496843	-0.12780076	0.057969201	-1.2203128	0.11082765	0.071619883	-1.4393843	0.023717526	-0.34386784	0.73765296	0.054434504	0.092906453	-1.6521921	0.065807484
95	-0.055042394	0.018499719	-1.1730899	0.079973117	-0.008466673	0.8056342	0.058531281	0.039799903	-1.0311663	0.098268077	-0.014000569	-1.3509433	-0.025606632	0.048437323	-1.1988574	0.054669958	0.01594732	1.4040751	0.080442041	0.006110868	0.9718644	0.015139592	0.042744167	-1.3503304	0.60792607	0.16965219	-0.52301925	0.016929911	0.038618885	-0.82012749	0.11502531	0.099152468	-1.4564652	0.09072499	0.020252675	-1.1530071	-0.12348878	0.058115572	-1.2223647	0.10822187	0.072408848	-1.441704	0.026433147	-0.34378105	0.73987317	0.051978771	0.09475784	-1.6528932	0.065653898
96	-0.052689776	0.019602479	-1.1753684	0.078348659	-0.008846689	0.8066051	0.057696987	0.039867546	-1.0335015	0.096515603	-0.012284514	-1.3532611	-0.024922149	0.04897802	-1.1993549	0.051877506	0.013705118	1.4049909	0.07969521	0.004087828	0.97340465	0.014168161	0.044060055	-1.3513604	0.60919905	0.16881019	-0.52022642	0.016364112	0.038837522	-0.82069212	0.11260759	0.10003262	-1.4588399	0.089837588	0.021196764	-1.1546234	-0.12067275	0.058728106	-1.2240105	0.10605492	0.072480008	-1.4426609	0.028299235	-0.34409633	0.74155986	0.050135355	0.095918484	-1.6527842	0.0648885
97	-0.05022487	0.020930236	-1.1775705	0.076667219	-0.009203519	0.80761647	0.056593169	0.040052131	-1.0357236	0.094855525	-0.010650377	-1.3556125	-0.024175506	0.049617454	-1.199849	0.049306933	0.011519388	1.4058703	0.078831002	0.001952051	0.97497457	0.013225322	0.045465618	-1.3523573	0.61044258	0.16799101	-0.5174306	0.015756639	0.039133605	-0.82134885	0.11025974	0.10098235	-1.4612596	0.088954426	0.022163672	-1.1562576	-0.11761709	0.059676696	-1.2257298	0.10369734	0.072690159	-1.4437188	0.030277016	-0.34462982	0.74321514	0.048381403	0.097217247	-1.6527168	0.064145386
98	-0.047791392	0.022518927	-1.1796588	0.074933141	-0.009491654	0.80868971	0.055252466	0.040786047	-1.037688	0.093276389	-0.009100144	-1.3580233	-0.023341944	0.050312303	-1.2003641	0.046966061	0.009378586	1.4067039	0.077904463	-0.000374851	0.97647917	0.012296808	0.046910651	-1.3533806	0.61164391	0.1670936	-0.51465404	0.015125136	0.03955216	-0.82204694	0.10809812	0.1024958	-1.4635053	0.088244036	0.023507984	-1.1577333	-0.11434495	0.060782105	-1.2274896	0.10115749	0.072971053	-1.4449182	0.032352868	-0.34533843	0.74479192	0.047070984	0.098937571	-1.6527926	0.063380189
99	-0.045651339	0.024666835	-1.1814762	0.073144995	-0.009654577	0.80984503	0.053765535	0.042265151	-1.0392659	0.091842934	-0.007424579	-1.3603934	-0.022387849	0.051027328	-1.2009187	0.044926163	0.007197145	1.4074136	0.076960713	-0.0029384	0.97783941	0.011391517	0.048426528	-1.3543903	0.61280191	0.1661074	-0.51189303	0.014497526	0.040135108	-0.8227371	0.10608229	0.10421637	-1.4657248	0.087605126	0.024999771	-1.1591257	-0.11105502	0.06238329	-1.229234	0.098440349	0.073254392	-1.4463017	0.034531482	-0.34607485	0.74629551	0.045817364	0.10062085	-1.6530266	0.062664516
100	-0.043625079	0.027013978	-1.1831987	0.071302138	-0.00999541	0.81097543	0.052022669	0.04320832	-1.0408713	0.090564229	-0.005598655	-1.362705	-0.021514723	0.052010596	-1.2013773	0.04314078	0.005055117	1.4080746	0.076009884	-0.005738143	0.9790436	0.01054693	0.050121166	-1.3552287	0.61390698	0.16495749	-0.50916845	0.013873068	0.040829778	-0.8234551	0.10407804	0.10562184	-1.46814	0.086833328	0.026204837	-1.1606435	-0.10774	0.064453408	-1.2308803	0.095522761	0.073748089	-1.4477592	0.036830112	-0.34662682	0.74777907	0.044447221	0.10213671	-1.6533593	0.062156353
101	-0.041144203	0.028692458	-1.1852522	0.069410086	-0.01053683	0.81207627	0.050014816	0.04400542	-1.0424099	0.089587338	-0.003296374	-1.3647586	-0.020579103	0.053107169	-1.2018161	0.041585591	0.002978738	1.408709	0.074888662	-0.008590128	0.98036873	0.009772149	0.051995043	-1.355919	0.61496317	0.16367359	-0.50646621	0.013174677	0.04144986	-0.82433724	0.10220419	0.10719752	-1.4705577	0.085969299	0.02721243	-1.1622522	-0.10408669	0.066510029	-1.2324699	0.092386119	0.074818932	-1.4491025	0.039253749	-0.34695539	0.74926466	0.04309611	0.10362191	-1.6538118	0.061796781
102	-0.038557902	0.030307258	-1.1873435	0.067465633	-0.011102975	0.81320739	0.047782835	0.044944812	-1.043776	0.088839792	-0.000747945	-1.3666855	-0.019451478	0.054166678	-1.2023201	0.040216271	0.00100705	1.4093527	0.073655449	-0.011567033	0.98171115	0.008947848	0.053722803	-1.3569274	0.61595839	0.16216955	-0.50383013	0.012365569	0.04196484	-0.82538491	0.10040174	0.108737	-1.4730613	0.085103393	0.028215235	-1.1638601	-0.099756047	0.067775421	-1.2342829	0.089073136	0.07608591	-1.4505503	0.041805834	-0.34693235	0.75078917	0.041697156	0.1050318	-1.6543498	0.061432667
103	-0.03591748	0.03195475	-1.1894277	0.065467358	-0.011701029	0.81436497	0.045399897	0.046238683	-1.044878	0.088021629	0.001441916	-1.3688565	-0.018135065	0.055129871	-1.2029402	0.039049491	-0.000884896	1.4099838	0.072360888	-0.014724482	0.98299021	0.008100124	0.055406131	-1.3580676	0.61690152	0.16051169	-0.50123519	0.011510702	0.042525075	-0.82649517	0.098663472	0.11023472	-1.4756461	0.084261931	0.029272921	-1.1654438	-0.095263831	0.069386832	-1.2360433	0.08559107	0.077145346	-1.4522916	0.044462062	-0.34698105	0.75224066	0.040238183	0.10636393	-1.6549511	0.061172836
104	-0.03961321	0.031601589	-1.2227476	0.039598566	-0.004758547	0.78776085	-0.003110699	0.039771114	-1.027987	0.032492343	0.009874416	-1.3494666	-0.021702277	0.061620381	-1.2238561	-0.006276496	-0.002306758	1.3878627	0.021123208	-0.023733288	0.9660753	-0.022741189	0.057365932	-1.3529809	0.65668988	0.15322617	-0.51356196	-0.007459214	0.042253476	-0.82829666	0.046966448	0.11376822	-1.4437811	0.038156159	0.024919199	-1.1526999	-0.10540083	0.073861189	-1.2841054	0.054969262	0.057839949	-1.429489	0.083494172	-0.35751098	0.73179162	0.025543919	0.11649639	-1.6318976	0.01969317
105	-0.037122317	0.032132555	-1.2214527	0.038223464	-0.007032674	0.78922409	-0.002603588	0.042313237	-1.0280123	0.033339493	0.012824412	-1.3494474	-0.021241518	0.062236343	-1.2236056	-0.004055538	-0.005009703	1.3883251	0.022995401	-0.026107576	0.96625167	-0.022144681	0.058421928	-1.3528717	0.65696555	0.15568221	-0.51105958	-0.006972258	0.043046113	-0.82815719	0.046902642	0.11765105	-1.445981	0.038772285	0.027953334	-1.1524434	-0.10242272	0.076853618	-1.2842753	0.053845026	0.060632758	-1.4300103	0.084501117	-0.3554689	0.73290628	0.02600402	0.11835764	-1.6326994	0.020317521
106	-0.035418756	0.032567486	-1.2201219	0.037519034	-0.009019028	0.79057825	-0.001756871	0.04481307	-1.0278096	0.034463827	0.015018421	-1.3503948	-0.020669295	0.06259121	-1.2232975	-0.001847265	-0.007127735	1.3892872	0.024962954	-0.027819581	0.96724308	-0.021238422	0.059287358	-1.353013	0.6555689	0.15449151	-0.50793701	-0.006374013	0.043705992	-0.82812732	0.04730586	0.12065908	-1.4484993	0.039613869	0.03060866	-1.1529766	-0.099165268	0.078330927	-1.2838532	0.053154457	0.062798567	-1.4313049	0.085038491	-0.35408437	0.73455244	0.026487265	0.11981964	-1.6338987	0.021294912
107	-0.034220591	0.032900997	-1.2186816	0.037359033	-0.010911142	0.7918005	-0.000649881	0.046862204	-1.0283996	0.035778344	0.016286287	-1.3517727	-0.020153098	0.062759809	-1.2228906	0.000443693	-0.008449761	1.3906114	0.027083673	-0.028867967	0.96833479	-0.020077761	0.059988786	-1.3531713	0.65395534	0.15382244	-0.50618011	-0.005695634	0.044244636	-0.82808369	0.048112594	0.12242702	-1.4514188	0.040743239	0.032606401	-1.1541982	-0.097007178	0.079491459	-1.2827235	0.053219113	0.064247817	-1.4328786	0.084903292	-0.3530755	0.7362693	0.027141273	0.12086227	-1.6352792	0.022635289
108	-0.033480231	0.033388682	-1.2171521	0.03757941	-0.01211438	0.79337829	0.000739761	0.048017286	-1.0298223	0.037512068	0.016933089	-1.3531809	-0.019734008	0.062840112	-1.22236	0.002940371	-0.009092614	1.3920681	0.029399669	-0.029512998	0.96927232	-0.018639013	0.060583986	-1.3533216	0.65228468	0.15390065	-0.50476289	-0.004922789	0.044651203	-0.82809144	0.049695563	0.12397239	-1.4535753	0.042155769	0.03432209	-1.1553278	-0.095472075	0.080418304	-1.2809783	0.053939559	0.06549599	-1.4343559	0.084131442	-0.35219002	0.73794824	0.02813679	0.12165575	-1.636627	0.024366984
109	-0.033084437	0.033748046	-1.2154673	0.038266592	-0.012959581	0.79502493	0.002407405	0.048843674	-1.0314945	0.039980877	0.01742797	-1.354399	-0.019401552	0.062884115	-1.2216985	0.00567985	-0.009217755	1.3935864	0.031923767	-0.029877707	0.97007883	-0.016888276	0.061060905	-1.3535553	0.65040725	0.15429845	-0.50345737	-0.004056158	0.044904392	-0.82816541	0.051846571	0.12484129	-1.455642	0.043825973	0.035856932	-1.1564473	-0.094239511	0.080780201	-1.2786481	0.055141781	0.066861399	-1.4357126	0.082817867	-0.35119092	0.73956901	0.029363548	0.1221686	-1.638093	0.026525926
110	-0.033036888	0.033931889	-1.2136232	0.039404806	-0.013710248	0.7966193	0.004371489	0.049981639	-1.0331246	0.043126438	0.017706944	-1.3556035	-0.019130116	0.062874816	-1.2209142	0.008689982	-0.009000339	1.3950807	0.034662213	-0.029986862	0.970806	-0.014818843	0.06138014	-1.3539417	0.64827198	0.15489107	-0.50223911	-0.003116859	0.045091663	-0.8281911	0.054592155	0.12513223	-1.4575622	0.045747928	0.037086397	-1.1577801	-0.093299478	0.080562934	-1.2757403	0.056758542	0.068374194	-1.4370402	0.08103437	-0.34995762	0.74114972	0.030776044	0.12236217	-1.6397301	0.029090216
111	-0.033340842	0.034218434	-1.2116549	0.040982272	-0.014308995	0.79823428	0.006655915	0.051097058	-1.0350095	0.046920896	0.017751623	-1.3568084	-0.018915936	0.062810905	-1.2200091	0.012039481	-0.00879432	1.396185	0.03760425	-0.029768385	0.97153801	-0.012422633	0.061540544	-1.3544637	0.64584297	0.15560563	-0.50114715	-0.002086991	0.045234699	-0.82819861	0.057897851	0.12475633	-1.4594136	0.047929384	0.038220175	-1.1591506	-0.09269204	0.079902552	-1.272253	0.058761761	0.070082933	-1.4383398	0.078774191	-0.34858885	0.74273998	0.032383077	0.12224562	-1.6415269	0.03202932
112	-0.03399127	0.034572825	-1.2095562	0.043024577	-0.014727863	0.79990822	0.009282822	0.051957417	-1.037266	0.051078904	0.017110921	-1.3583238	-0.018767389	0.062694982	-1.2189841	0.015675688	-0.008705287	1.39661	0.040770594	-0.029230522	0.97224271	-0.01000816	0.061264265	-1.355514	0.64307356	0.15633236	-0.50025755	-0.000955518	0.045237474	-0.82828385	0.06191691	0.12407994	-1.4609754	0.050399531	0.039240606	-1.160615	-0.092540458	0.079187781	-1.2681228	0.061178207	0.07196945	-1.4395852	0.076008596	-0.34715214	0.74433726	0.034209941	0.12184799	-1.6434673	0.035294559
113	-0.034330323	0.034693547	-1.2078878	0.04515079	-0.014806972	0.80102682	0.012438846	0.05149119	-1.0378485	0.055027269	0.015349979	-1.3592862	-0.01852902	0.062429868	-1.2173647	0.018442655	-0.007954148	1.3970852	0.044556137	-0.028724311	0.97331029	-0.008113633	0.060659904	-1.3564874	0.64083147	0.15688795	-0.50033438	0.000558962	0.045011703	-0.82805079	0.065577373	0.1235202	-1.4627221	0.054811701	0.038830169	-1.1613165	-0.092887737	0.078440607	-1.2644479	0.06335111	0.07313057	-1.4415836	0.073577054	-0.3463515	0.74527901	0.035621248	0.12110942	-1.6448399	0.038487095
114	-0.034583244	0.034685992	-1.206146	0.047330357	-0.014885494	0.80227673	0.015830448	0.051442456	-1.0382733	0.059284043	0.014106134	-1.3600476	-0.018236265	0.061922751	-1.2157567	0.021063926	-0.00699614	1.3981669	0.04822899	-0.027975619	0.97450769	-0.006023622	0.060240969	-1.3570958	0.63844395	0.15735954	-0.50035119	0.002019604	0.04481576	-0.82783961	0.069172822	0.12255856	-1.4646245	0.058960177	0.038062189	-1.1621654	-0.093214005	0.077968851	-1.2607979	0.065540001	0.074393198	-1.4433707	0.070981599	-0.34558108	0.74617821	0.036915988	0.12009976	-1.646364	0.041657753
115	-0.034674335	0.034994356	-1.2043374	0.049568538	-0.014937988	0.80367905	0.01938617	0.051481809	-1.0387509	0.063576415	0.012922335	-1.3609978	-0.017934529	0.061267864	-1.2141486	0.023602108	-0.006105164	1.3994428	0.051713042	-0.026947794	0.97588617	-0.003944126	0.059878666	-1.3575392	0.63591123	0.15773603	-0.50031394	0.003417903	0.044531252	-0.82768804	0.072918802	0.12155569	-1.4664649	0.063118108	0.037683651	-1.1626533	-0.093483239	0.077662334	-1.2571414	0.067786425	0.075473197	-1.4451149	0.068183616	-0.34506166	0.74712354	0.037637562	0.11868017	-1.647893	0.044713486
116	-0.034671575	0.035040919	-1.2024287	0.05178171	-0.014693754	0.80527496	0.023030531	0.051274348	-1.0394615	0.067394368	0.011087276	-1.3624464	-0.017763542	0.060769912	-1.212432	0.026093317	-0.005311567	1.4008741	0.055079777	-0.025759015	0.97730684	-0.001903798	0.059565235	-1.3578403	0.63323849	0.15804084	-0.50021678	0.004764187	0.044384427	-0.82755601	0.076929532	0.12064139	-1.4681947	0.067049183	0.036993932	-1.1632767	-0.093349278	0.076608099	-1.2537763	0.070055567	0.07613381	-1.4468974	0.065185927	-0.34475654	0.74810845	0.037754737	0.11697827	-1.6492045	0.047597587
117	-0.034582492	0.03486044	-1.2004402	0.053977471	-0.014206228	0.80704063	0.026700992	0.050589364	-1.0405077	0.071130149	0.009176074	-1.3640525	-0.017593944	0.060157333	-1.2106805	0.028496025	-0.004565831	1.4025247	0.05832433	-0.024401141	0.97877944	4.64E-05	0.059181243	-1.3581538	0.63042885	0.15830271	-0.50004649	0.006059489	0.044245385	-0.82747841	0.08079797	0.11920934	-1.4701363	0.07055863	0.035672147	-1.1641744	-0.09308482	0.07551685	-1.2504915	0.072334677	0.076520175	-1.4486364	0.061988506	-0.34470043	0.74913788	0.037869841	0.11524493	-1.6504161	0.050421711
118	-0.034394447	0.034483962	-1.1983891	0.056204736	-0.013607488	0.808963	0.030521611	0.049929745	-1.0416389	0.075054459	0.007562765	-1.3656769	-0.017377036	0.059314553	-1.2089505	0.03087428	-0.003918133	1.4043336	0.061476842	-0.022896089	0.98027551	0.00191966	0.05871138	-1.3584894	0.62747806	0.15849222	-0.499814	0.007290156	0.043995507	-0.82745594	0.084366858	0.11697434	-1.472351	0.073960565	0.034377623	-1.1649623	-0.092615038	0.074133106	-1.2473851	0.074650809	0.076837912	-1.4502581	0.058599874	-0.34518188	0.75019854	0.037932094	0.11340294	-1.6515723	0.053176697
119	-0.034078237	0.034065772	-1.1962588	0.058501776	-0.012992682	0.81104076	0.03449006	0.049261153	-1.042879	0.079042844	0.006070593	-1.3674109	-0.017165774	0.05836086	-1.2071961	0.033281401	-0.003402992	1.4062667	0.064580314	-0.021273971	0.98175639	0.003724521	0.058156364	-1.3588356	0.62438071	0.15856086	-0.49955013	0.008486203	0.043808468	-0.82747763	0.088405676	0.11513586	-1.4743378	0.077273943	0.033120565	-1.1656632	-0.092074901	0.072945908	-1.244242	0.077015273	0.077095821	-1.4517694	0.055014279	-0.34585428	0.75127149	0.038065411	0.11147446	-1.6527765	0.055790011
120	-0.033661153	0.033886004	-1.1939517	0.060892399	-0.01245861	0.81326258	0.038564779	0.048428629	-1.0443004	0.083113723	0.004741925	-1.3692253	-0.016943304	0.057244617	-1.2054504	0.035653606	-0.002967069	1.4083883	0.067754209	-0.019649694	0.98308223	0.005484367	0.057583362	-1.3591142	0.62114143	0.15855794	-0.4992328	0.00966428	0.043649077	-0.82754308	0.092456631	0.11296289	-1.4764044	0.080282167	0.031462576	-1.1664739	-0.091364168	0.071691252	-1.2411662	0.07943821	0.077402219	-1.4531375	0.051227693	-0.34680414	0.75235415	0.038404904	0.10955305	-1.6541531	0.058383707
121	-0.04442301	-0.003072539	-1.231540918	0.044837154	0.03130484	0.776458442	-0.020673631	0.006737326	-1.02717936	0.006473159	-0.028184626	-1.33789289	-0.024180284	0.045143895	-1.229587674	-0.036123421	0.050714403	1.385884047	-0.010072289	0.017217573	0.971285522	-0.031130249	0.041070938	-1.36339581	0.652202845	0.116505563	-0.547272444	-0.009239325	0.033039652	-0.826976657	0.022552403	0.041684922	-1.42904222	0.021206105	-0.012767203	-1.155975103	-0.124168001	0.026386242	-1.301946044	0.063829295	0.01267048	-1.425868511	0.07320825	-0.392535061	0.71398896	0.006806839	0.091987275	-1.623438478	0.005953311
122	-0.04079121	0.00507105	-1.230867386	0.039662592	0.022243289	0.776524723	-0.020653924	0.017041689	-1.028483033	0.00822163	-0.017287048	-1.340406179	-0.022758782	0.050040141	-1.229277492	-0.035230242	0.033409245	1.38495779	-0.007765009	0.00431431	0.970510304	-0.031563099	0.046434935	-1.360936046	0.656929433	0.122426517	-0.536569178	-0.009679327	0.036090214	-0.828158736	0.021598795	0.062247451	-1.43067205	0.023268586	-0.000512894	-1.156124949	-0.115915887	0.039081737	-1.302703261	0.058038265	0.024251258	-1.428153157	0.080074742	-0.384928584	0.718376756	0.00801478	0.099796064	-1.624746203	0.006117693
123	-0.037457705	0.016285915	-1.229573965	0.035391603	0.010262394	0.7796067	-0.019924881	0.028251184	-1.031952143	0.013072968	-0.003155203	-1.34540534	-0.021396909	0.055848971	-1.228424668	-0.031381786	0.013602365	1.385803342	-0.002688926	-0.011733054	0.970044017	-0.03022396	0.053172201	-1.35917151	0.660665691	0.131876245	-0.523556769	-0.010053829	0.039567921	-0.829107523	0.02408017	0.085773654	-1.435896158	0.024970315	0.013504722	-1.157106876	-0.105910674	0.054960955	-1.301787615	0.050790612	0.03810779	-1.430248499	0.086500555	-0.374959528	0.724493802	0.010960476	0.109881975	-1.627316475	0.008276072
124	-0.036613863	0.024797874	-1.228761077	0.033391818	0.001694735	0.784006596	-0.017493358	0.036629096	-1.03467679	0.019449815	0.006894571	-1.350195646	-0.020935556	0.059671592	-1.227412462	-0.025106743	0.001310999	1.386804819	0.004225773	-0.022394778	0.971378803	-0.028268931	0.057878572	-1.357022166	0.661880434	0.139635459	-0.514597297	-0.009942054	0.041899007	-0.829460263	0.029393746	0.103351615	-1.441080213	0.026639786	0.022897895	-1.15789485	-0.101200834	0.067340493	-1.299965262	0.046598971	0.049021754	-1.430280685	0.088889316	-0.367148846	0.730627954	0.015032212	0.117343567	-1.629009604	0.010444354
125	-0.03681618	0.032361008	-1.226124167	0.032309033	-0.006911926	0.788218141	-0.012699074	0.046626505	-1.034843445	0.027263587	0.017390111	-1.351579189	-0.020849144	0.06266997	-1.225636005	-0.016169703	-0.007799963	1.386754751	0.013321988	-0.031418093	0.969213724	-0.024912233	0.061632015	-1.354802847	0.663319051	0.150632724	-0.509764254	-0.008690005	0.044219367	-0.829173923	0.035327081	0.120786093	-1.446321845	0.030326501	0.032362629	-1.156409025	-0.097541496	0.07844834	-1.295778394	0.044622552	0.060232811	-1.431033134	0.090671398	-0.355772704	0.733179152	0.020544382	0.124571085	-1.632439375	0.013621264
126	-0.030346114	0.033988137	-1.222739577	0.030787595	-0.013333597	0.795616746	-0.007501555	0.054582156	-1.045144558	0.035241738	0.023732791	-1.361369133	-0.018444363	0.063719384	-1.223600745	-0.01051027	-0.01694674	1.392619491	0.018758982	-0.038600791	0.975127816	-0.020936787	0.066332921	-1.356892109	0.658462882	0.150175452	-0.499231935	-0.007383719	0.046586365	-0.830441236	0.038595438	0.131317347	-1.457203031	0.034071587	0.042061947	-1.163409233	-0.086302646	0.084808052	-1.292070627	0.040876318	0.067643344	-1.441595674	0.090510666	-0.351969212	0.74099195	0.021586619	0.130387828	-1.639687538	0.019197047
127	-0.032769069	0.032117363	-1.229232788	0.02539908	-0.00777572	0.788593829	-0.026461003	0.049530268	-1.044959188	0.02042784	0.021410108	-1.356531978	-0.019552076	0.063140377	-1.227462888	-0.027685691	-0.012471129	1.389750838	0.002685118	-0.039338768	0.97579211	-0.027960218	0.065994933	-1.357457757	0.66759634	0.144003049	-0.50424242	-0.010133193	0.045688063	-0.830615342	0.022639254	0.125303864	-1.450041413	0.019691167	0.037980456	-1.162591219	-0.088277362	0.081662342	-1.308934569	0.033088028	0.060876757	-1.434247494	0.097558938	-0.357189834	0.734383285	0.013453256	0.131920427	-1.632284164	0.007466676
128	-0.030773217	0.033232253	-1.232174397	0.019091405	-0.009023528	0.789157271	-0.040372953	0.050820015	-1.052558303	0.018425476	0.024530252	-1.362956405	-0.018444616	0.06369219	-1.228837013	-0.038251482	-0.016913773	1.390730858	-0.006877128	-0.04753568	0.981089354	-0.03080919	0.069506817	-1.359700203	0.672016799	0.14078711	-0.499511331	-0.010963371	0.046629261	-0.832118154	0.011318899	0.131082341	-1.453631282	0.008757982	0.042682342	-1.166196823	-0.080901064	0.08447466	-1.321825743	0.023650767	0.060146809	-1.437521577	0.103563324	-0.358123958	0.736328006	0.006913505	0.138368428	-1.631559253	-0.000693551
129	-0.033123851	0.025608536	-1.231740594	0.027150916	0.000489149	0.784639955	-0.028769761	0.0401715	-1.040467978	0.014128234	0.01025367	-1.354801297	-0.01984214	0.060607292	-1.228522897	-0.033785719	-0.002611183	1.389992595	-0.003595592	-0.029171655	0.976100683	-0.03080548	0.061098386	-1.358314633	0.666260183	0.135816604	-0.509881556	-0.010945577	0.043492548	-0.830454648	0.018461665	0.107919671	-1.443357468	0.018295681	0.028426383	-1.161871672	-0.09354122	0.071073964	-1.3106879	0.037264563	0.049430583	-1.430281162	0.09581244	-0.367854536	0.731931686	0.009339869	0.124029435	-1.628111482	0.005551054
130	-0.03017465	0.02646284	-1.23625052	0.02018822	-0.001225104	0.783334851	-0.042602271	0.041717812	-1.047308564	0.006918876	0.015044529	-1.358238459	-0.018729795	0.061465397	-1.229860544	-0.045561023	-0.007388756	1.390620232	-0.013631944	-0.037218589	0.979788303	-0.034091692	0.064354479	-1.359748602	0.672478914	0.131832704	-0.504888833	-0.012214936	0.045048546	-0.831919312	0.005563134	0.112707049	-1.445456862	0.006679169	0.033630822	-1.164641261	-0.086208522	0.074920662	-1.324311018	0.026255339	0.048368916	-1.432441354	0.10431578	-0.368829936	0.73188144	0.001919254	0.131170139	-1.62594974	-0.003538353
131	-0.028012311	0.027188562	-1.240925074	0.014093168	-0.00158658	0.782065868	-0.052875794	0.040921047	-1.051244259	-0.000987961	0.01829177	-1.36098814	-0.018022737	0.061972961	-1.231236696	-0.056908105	-0.009442663	1.388942361	-0.021438645	-0.042561319	0.982456148	-0.036931116	0.06623169	-1.36099875	0.67787379	0.127879128	-0.500968456	-0.013645637	0.045988329	-0.833483934	-0.004769255	0.115528569	-1.448579192	-0.003095665	0.036117766	-1.166538596	-0.081015237	0.076486386	-1.334926248	0.01822618	0.045191977	-1.433188796	0.112046495	-0.370652199	0.731271863	-0.00476318	0.135893762	-1.622857094	-0.01156396
132	-0.033630636	0.01825382	-1.23597157	0.026697377	0.009122045	0.779939413	-0.032638051	0.031212175	-1.039439678	0.003476072	0.001202419	-1.351136446	-0.020043017	0.05779158	-1.229859829	-0.043242075	0.006882319	1.387749195	-0.012102335	-0.01957928	0.975953221	-0.033866551	0.056922585	-1.360634685	0.66726774	0.126521111	-0.516605675	-0.01173526	0.041731525	-0.830676317	0.009662479	0.090213574	-1.438349485	0.015813511	0.020124687	-1.162386417	-0.097433902	0.059883453	-1.314979315	0.038503937	0.037287761	-1.430608749	0.096137643	-0.376347661	0.725928664	0.003389421	0.117547773	-1.624966145	0.001762091
133	-0.029540822	0.019428482	-1.240743041	0.018909445	0.007767818	0.778825164	-0.044805661	0.032910433	-1.044297457	-0.005174567	0.005597579	-1.355334997	-0.019146267	0.059393704	-1.231193423	-0.05428395	0.000398572	1.387693286	-0.0199726	-0.026626136	0.979503751	-0.037224215	0.059857555	-1.361706495	0.673106074	0.12289539	-0.510845125	-0.013162839	0.043532539	-0.832202613	-0.001531818	0.093651496	-1.4408319	0.005774185	0.025232065	-1.164890409	-0.090841286	0.064790502	-1.32668221	0.027690426	0.035601251	-1.430682659	0.105470315	-0.377912641	0.726159811	-0.003386211	0.12401817	-1.621986866	-0.006306475
134	-0.026693882	0.021311231	-1.246845722	0.010062152	0.007333091	0.779771388	-0.056291897	0.032831538	-1.048722148	-0.01499384	0.01051	-1.358759046	-0.017762391	0.060710635	-1.233003139	-0.068718441	-0.003611758	1.386153936	-0.027200403	-0.032979656	0.981708348	-0.040748257	0.062431093	-1.362649441	0.680255413	0.119865894	-0.50680393	-0.015143627	0.045061219	-0.834100842	-0.010969837	0.096621372	-1.444358587	-0.005107632	0.028340423	-1.166877627	-0.084662527	0.068725333	-1.338434815	0.017283428	0.032811429	-1.429491639	0.116057172	-0.379963279	0.725450158	-0.010555715	0.129786	-1.617892623	-0.015757903
135	-0.036260646	0.009638215	-1.236809134	0.031104026	0.017959464	0.776353955	-0.030379631	0.021486208	-1.03460145	-0.000703378	-0.010218708	-1.346083641	-0.021156881	0.053645577	-1.230580449	-0.045668073	0.0226203	1.386275887	-0.015047421	-0.006084165	0.973895431	-0.034669839	0.051285826	-1.361905575	0.664717495	0.119644426	-0.527289033	-0.011740109	0.038829662	-0.829808533	0.007994867	0.071300901	-1.433541298	0.017831743	0.008560101	-1.160036325	-0.106377199	0.046235908	-1.312721014	0.046026021	0.026662758	-1.429002285	0.090232819	-0.382908076	0.720122755	0.002399166	0.107909866	-1.622928023	0.002582893
136	-0.028168257	0.034346662	-1.215991735	0.037417363	-0.015834434	0.801789701	0.006399033	0.055505551	-1.048647523	0.048187297	0.022373168	-1.364509702	-0.017491326	0.063128918	-1.219089508	0.001294522	-0.017936492	1.397643924	0.030481204	-0.036838923	0.97821337	-0.013960809	0.065857045	-1.357346058	0.648106575	0.153498858	-0.49468872	-0.004166	0.046859313	-0.830817401	0.051476251	0.12950325	-1.464585543	0.045048017	0.043983623	-1.167173505	-0.083128013	0.08458373	-1.279304028	0.047584888	0.072018884	-1.447596669	0.082227208	-0.346701503	0.746569097	0.027687643	0.128808022	-1.646109939	0.030039523
137	-0.028888581	0.033394922	-1.206426024	0.048829671	-0.015668541	0.808095574	0.022988256	0.053510047	-1.049044847	0.064296901	0.016321164	-1.366703629	-0.016128303	0.061444093	-1.212801337	0.015897343	-0.014534216	1.401582599	0.045738071	-0.033374172	0.9816221	-0.00528095	0.062931255	-1.359323859	0.633678675	0.155175477	-0.495320618	0.000597058	0.04615685	-0.830618918	0.071431473	0.124743581	-1.471884847	0.058856998	0.042313375	-1.168995976	-0.08440841	0.080441222	-1.262967944	0.059012625	0.075604908	-1.451266646	0.067679927	-0.345398515	0.751569688	0.034206707	0.121874452	-1.651722789	0.042659756
138	-0.016435813	0.031621631	-1.199445963	0.052660991	-0.015733425	0.821536481	0.035185281	0.052206762	-1.067643285	0.078583591	0.014850609	-1.382715702	-0.010149624	0.061855622	-1.210981965	0.024823148	-0.022086894	1.415149212	0.054805513	-0.036790207	1.001572371	0.000885934	0.065883838	-1.365876555	0.620079577	0.146243647	-0.487213373	0.003760508	0.045861967	-0.83610642	0.083604135	0.12245471	-1.489889383	0.066890396	0.044460543	-1.181287408	-0.071189433	0.077547796	-1.2510041	0.058832295	0.078669749	-1.469365358	0.061926577	-0.351398885	0.763424277	0.027915545	0.115918167	-1.660029531	0.054151282
139	-0.026083855	0.032304	-1.19821167	0.055543866	-0.014386036	0.816420794	0.036741197	0.05202923	-1.0551157	0.077862665	0.011459011	-1.3745116	-0.01399195	0.059977517	-1.208484769	0.027859671	-0.013499938	1.409781218	0.059479017	-0.030574651	0.989785075	0.00187789	0.062429596	-1.362160206	0.622349322	0.153098419	-0.493347704	0.005392706	0.044830821	-0.831650555	0.085159756	0.119415984	-1.481978893	0.071002521	0.039017953	-1.173316717	-0.0816392	0.076723255	-1.248450994	0.066789716	0.080069534	-1.459314704	0.058362104	-0.346822888	0.758114576	0.032824557	0.114741296	-1.656256437	0.054237843
140	-0.03929776	0.031383712	-1.192308068	0.06338685	-0.010608025	0.808861196	0.040660072	0.043951046	-1.038601041	0.079828583	0.002101808	-1.361735702	-0.018783823	0.055894375	-1.204437256	0.034793872	0.002736939	1.402374625	0.065919802	-0.013721774	0.977558196	0.004580489	0.054616064	-1.356083751	0.622582078	0.161867276	-0.50555104	0.009581784	0.042704534	-0.824676216	0.092591763	0.110800102	-1.469472766	0.078609921	0.029132022	-1.160145164	-0.099506222	0.0700996	-1.242555976	0.083263099	0.07375814	-1.446290731	0.047804195	-0.346053332	0.746645331	0.041960068	0.107015118	-1.649758339	0.055593334
141	-0.045259457	0.027172364	-1.186188579	0.068650223	-0.008178703	0.807095349	0.048031092	0.040706173	-1.034958243	0.082969345	-0.004712036	-1.356807113	-0.021501498	0.052939814	-1.202929378	0.040317539	0.009143136	1.40122354	0.071165115	-0.005570876	0.975905716	0.007470076	0.050017349	-1.354240537	0.618699074	0.165252149	-0.513103962	0.012497149	0.040828742	-0.822635829	0.099163689	0.105701804	-1.464190602	0.083336964	0.025023201	-1.155803084	-0.107163034	0.065862507	-1.237982988	0.092201874	0.070908427	-1.443505168	0.039489865	-0.345572591	0.742751837	0.045709014	0.101309687	-1.648960471	0.058259837
142	-0.039868791	0.032894179	-1.197533846	0.058638163	-0.011595366	0.805137694	0.033094574	0.044784661	-1.037178159	0.071624532	0.006275554	-1.358351707	-0.018559465	0.057702046	-1.2073704	0.027784042	0.000541672	1.39774406	0.057809256	-0.018316627	0.974480331	-1.75E-05	0.055884317	-1.355466366	0.627666771	0.160627231	-0.504772305	0.00607584	0.043376751	-0.824956715	0.083769858	0.114295661	-1.466435552	0.070770152	0.031975359	-1.158780813	-0.099534146	0.07252153	-1.250463367	0.076761924	0.073167659	-1.443157554	0.055190265	-0.345753372	0.745164752	0.040635109	0.1108789	-1.647229075	0.049015924
143	-0.030073361	0.028796762	-1.179140806	0.069715656	-0.013421766	0.822120488	0.060645137	0.044745713	-1.055143595	0.09875948	0.001401226	-1.379115343	-0.017035563	0.05346543	-1.200266838	0.050379448	-0.00391134	1.421207786	0.085538849	-0.01425207	0.990068853	0.014606295	0.056162957	-1.361528635	0.603352487	0.161649227	-0.498781919	0.015383743	0.040760931	-0.828353107	0.111998007	0.108810954	-1.485062957	0.093065105	0.028007271	-1.170269251	-0.087166362	0.066890828	-1.225982666	0.092123628	0.081405371	-1.463558674	0.034638371	-0.346647114	0.76102668	0.039263427	0.100329489	-1.664714813	0.071388721
144	-0.024180392	0.031746443	-1.185622811	0.064018004	-0.014352405	0.823822916	0.054681148	0.046659466	-1.059957385	0.093531266	0.005894973	-1.382120967	-0.014174621	0.056424625	-1.203187585	0.043874498	-0.009548124	1.421001554	0.079276726	-0.022421291	0.994466782	0.010921944	0.060342953	-1.363545537	0.607937217	0.156193659	-0.492783815	0.01235394	0.042078584	-0.831289291	0.103728034	0.111214168	-1.489819169	0.08705759	0.031700291	-1.174660921	-0.081520662	0.068907484	-1.231275797	0.082283959	0.082482032	-1.466789722	0.044756249	-0.347131342	0.763776958	0.034370765	0.104580082	-1.664543033	0.067977294
145	-0.016319046	0.032364205	-1.190254092	0.058468916	-0.016478041	0.826921463	0.051526856	0.049378693	-1.068771005	0.08977396	0.011309847	-1.387138486	-0.010563533	0.059485551	-1.206233859	0.038665403	-0.017341403	1.422757864	0.074109793	-0.030780453	1.00254643	0.007988405	0.065011658	-1.366574645	0.609857321	0.15039061	-0.48577258	0.009971462	0.043523524	-0.835153282	0.098157756	0.114261657	-1.496406794	0.081452072	0.03637781	-1.18101573	-0.074469283	0.071478255	-1.234196544	0.072529435	0.084655717	-1.473011732	0.053886253	-0.347794473	0.768505037	0.030362295	0.108607858	-1.666589856	0.066658996
146	-0.046744585	0.020600852	-1.169763207	0.077734731	-0.010869508	0.813669324	0.063550062	0.041773293	-1.040707231	0.102611221	-0.007442056	-1.365730762	-0.023797944	0.048348103	-1.196043253	0.058809191	0.007868045	1.413794518	0.088134751	0.000263625	0.979037225	0.018215176	0.046784502	-1.354681611	0.59999001	0.16790314	-0.516136289	0.018443001	0.038413957	-0.821558058	0.121644095	0.104374461	-1.467788935	0.097390324	0.020920197	-1.157984018	-0.102909401	0.064771779	-1.223639727	0.104594879	0.076521985	-1.452809453	0.018331869	-0.345195085	0.750605345	0.050112817	0.096210875	-1.660271406	0.074210584
147	-0.052507125	0.01842555	-1.170522571	0.079730697	-0.009882499	0.80906564	0.061686739	0.040222794	-1.03384304	0.100915104	-0.011346795	-1.35791111	-0.025425145	0.047562975	-1.19676888	0.058417905	0.012673783	1.408095717	0.084385447	0.004350542	0.974775255	0.016656339	0.044351611	-1.352420092	0.603198588	0.169776291	-0.522529364	0.01831647	0.038222264	-0.819664299	0.119033277	0.10138765	-1.46098423	0.095103852	0.018950291	-1.153259873	-0.111313924	0.061789919	-1.224933028	0.106614523	0.074434891	-1.446842194	0.019890394	-0.344596058	0.745089412	0.052782778	0.094716959	-1.656513214	0.070650011
148	-0.043426462	0.024551744	-1.178254962	0.073558882	-0.010628859	0.813271701	0.058247905	0.042507771	-1.041845202	0.096125588	-0.005410474	-1.365722179	-0.02172873	0.050877616	-1.199591756	0.049935676	0.006388407	1.411815763	0.081101485	-0.004028225	0.98026228	0.013611801	0.049735803	-1.35565412	0.607724547	0.166155636	-0.511378169	0.015810823	0.039874636	-0.823233902	0.110626087	0.105164655	-1.469943762	0.091858305	0.023706172	-1.160033703	-0.101685777	0.066277765	-1.22859323	0.098482393	0.075366877	-1.450945377	0.029365888	-0.346405327	0.749066889	0.046825513	0.099264041	-1.656420827	0.067323186
149	-0.054793134	0.02056833	-1.177533627	0.075364985	-0.007021925	0.802419662	0.054402005	0.037870359	-1.028301001	0.088467024	-0.011150829	-1.347572207	-0.02583841	0.049821585	-1.200795293	0.047339283	0.017584782	1.39750874	0.075521991	0.003573889	0.971058011	0.010809122	0.044713013	-1.350711584	0.613235593	0.168248028	-0.525522292	0.015568096	0.03855538	-0.819375336	0.105125673	0.101243287	-1.454698682	0.086831056	0.020229843	-1.149087548	-0.116943538	0.059479959	-1.230630279	0.102405399	0.070413306	-1.438732505	0.031059723	-0.346598327	0.736218572	0.050654773	0.094579309	-1.648355126	0.059998583
150	-0.067261837	0.014419629	-1.174475908	0.084979042	-0.006533278	0.797073424	0.060818523	0.037938524	-1.017747521	0.098348804	-0.018748106	-1.3400352	-0.030847291	0.047103863	-1.197992206	0.058730777	0.02695274	1.392490625	0.080129385	0.013390533	0.964098275	0.014150202	0.039348315	-1.346864104	0.605915904	0.173539534	-0.538273513	0.018427538	0.036679432	-0.815222323	0.116305508	0.096846618	-1.44151926	0.091290101	0.014430187	-1.141711354	-0.132591426	0.056827351	-1.221148014	0.113403723	0.068627268	-1.43190968	0.025402335	-0.347082794	0.729476988	0.05966904	0.08876846	-1.647734165	0.062028643
151	-0.039199527	0.034198847	-1.205901623	0.051962569	-0.013306471	0.800335407	0.023201721	0.04716735	-1.034407496	0.060306538	0.011412892	-1.355920792	-0.01865348	0.060078725	-1.212405801	0.017275566	-0.003275179	1.394147754	0.046975926	-0.024138717	0.971723735	-0.006346253	0.057505269	-1.355045557	0.636095226	0.159024209	-0.504300177	0.001370841	0.044057399	-0.826373398	0.072108142	0.11784257	-1.460799932	0.060154382	0.03422593	-1.15822947	-0.098694682	0.076007068	-1.262015581	0.06872879	0.072243005	-1.438686013	0.064840101	-0.346337706	0.743797839	0.038550086	0.115541808	-1.64411974	0.040311389
152	-0.037385639	0.033365309	-1.212806582	0.045514166	-0.012730197	0.795709133	0.01362979	0.047401372	-1.031769395	0.049500447	0.014701841	-1.355610132	-0.019310936	0.061695416	-1.216977239	0.008431355	-0.00525324	1.39206028	0.03707293	-0.025605764	0.968352437	-0.011859583	0.058390982	-1.353394032	0.644731939	0.157043159	-0.505834341	-0.002067573	0.044124894	-0.82718122	0.061592694	0.120363623	-1.454533458	0.05159615	0.034492277	-1.155807018	-0.099058412	0.077389874	-1.271734118	0.062723756	0.068527855	-1.435506344	0.073414229	-0.348178387	0.740310311	0.035058107	0.117975816	-1.639858961	0.03211464
153	-0.068640433	0.010623693	-1.165567279	0.094356969	-0.007691335	0.798721313	0.069867849	0.038425393	-1.015972495	0.111029051	-0.022693589	-1.33837688	-0.032406013	0.044260543	-1.194300413	0.071748868	0.026602363	1.394793153	0.088418908	0.020276535	0.961680889	0.02009733	0.036511373	-1.346185565	0.597839475	0.178045243	-0.542934895	0.021522973	0.035306692	-0.812889338	0.131102547	0.093414478	-1.438485146	0.099700712	0.012096053	-1.139009118	-0.136191279	0.056102943	-1.212724924	0.122510739	0.071851939	-1.434626102	0.010459034	-0.342931598	0.739503324	0.066144094	0.086225882	-1.652650118	0.070462584
154	-0.069737233	0.001579323	-1.175355554	0.09372744	-0.001200464	0.790713668	0.067528576	0.033729866	-1.008789659	0.105966128	-0.032091625	-1.332675815	-0.035367601	0.043125723	-1.196615815	0.067717344	0.038164981	1.388163328	0.081247576	0.025289202	0.955740988	0.015173877	0.032726143	-1.343360901	0.600367188	0.17576237	-0.551357269	0.019660404	0.033586513	-0.810829759	0.127939209	0.084807783	-1.428189158	0.093909822	0.005913314	-1.133579373	-0.14843899	0.049733914	-1.216323137	0.12436638	0.063235827	-1.424536109	0.015891157	-0.34920612	0.728983223	0.067959301	0.081194021	-1.646400452	0.062899105
155	-0.07287965	0.004933434	-1.166513324	0.10029906	-0.0053981	0.792780757	0.07381855	0.037066024	-1.007769108	0.115458347	-0.031646337	-1.331470966	-0.035086319	0.042052224	-1.194301486	0.075535767	0.034038763	1.389420867	0.08798299	0.027999876	0.955086052	0.02041452	0.03206405	-1.344411016	0.595771015	0.179090008	-0.552351832	0.022560224	0.033742543	-0.809950531	0.137843624	0.086721808	-1.428505659	0.101915888	0.006658798	-1.133267283	-0.147280216	0.052521363	-1.209601879	0.129860923	0.069520175	-1.42819798	0.007399266	-0.34344551	0.735612154	0.072234713	0.082038596	-1.650285959	0.069266133
156	-0.076193355	0.001255172	-1.162519336	0.108335122	-0.001251453	0.79184407	0.080674939	0.033876028	-1.00221622	0.124659754	-0.041498765	-1.326796055	-0.03600185	0.038971733	-1.19316864	0.080879517	0.040388141	1.389428377	0.090764552	0.03732276	0.951376498	0.023824433	0.027406985	-1.345470905	0.590304196	0.178290397	-0.559974015	0.025094338	0.031690687	-0.807722569	0.149481177	0.077910982	-1.42289412	0.108701162	0.000969624	-1.130986333	-0.153143764	0.048568957	-1.204348683	0.139204025	0.06929794	-1.426043987	0.001303392	-0.343710214	0.734056294	0.076801851	0.07616087	-1.651494503	0.072334796
157	-0.077262655	-0.002876142	-1.160682082	0.113094434	0.007525368	0.790570199	0.086647362	0.024788288	-1.00079608	0.129193187	-0.052871119	-1.324505687	-0.036025081	0.036049142	-1.192422152	0.082604565	0.049912535	1.391302347	0.091613911	0.047089569	0.953104019	0.024683807	0.021312114	-1.345969677	0.5853585	0.173979521	-0.566161156	0.026433818	0.02897278	-0.806167483	0.156106666	0.061929654	-1.423028827	0.112203024	-0.006480318	-1.130957007	-0.156624258	0.041340504	-1.201271892	0.147046834	0.063267708	-1.424812794	-0.002520837	-0.348846406	0.729634285	0.07739646	0.067744412	-1.652411222	0.074653022
158	-0.077256508	-0.007712183	-1.158667088	0.11881382	0.015511272	0.78921622	0.094406627	0.014261951	-0.998760521	0.131721765	-0.065317869	-1.325793386	-0.035885118	0.032876682	-1.191828609	0.084855616	0.062518992	1.393927813	0.093121521	0.058776565	0.955774963	0.025305839	0.014518911	-1.348344684	0.578336656	0.168161735	-0.573355019	0.02724622	0.025176914	-0.805482686	0.162384167	0.04016611	-1.421768665	0.115154631	-0.016667005	-1.132169604	-0.160269603	0.030219145	-1.196074009	0.156275243	0.054849006	-1.422881961	-0.009089155	-0.357753932	0.726345837	0.079341061	0.057940155	-1.650551438	0.076972842
159	-0.074319325	-0.005864331	-1.168754578	0.104813635	0.010414828	0.789533257	0.07561823	0.020846274	-1.00435555	0.114700377	-0.053718433	-1.328909516	-0.036491103	0.037256692	-1.196249127	0.07102906	0.053436991	1.393482924	0.082136199	0.043968655	0.954873562	0.018705536	0.023065856	-1.346683502	0.592902124	0.168000981	-0.563768804	0.022733567	0.029219827	-0.808459461	0.142488837	0.058005642	-1.425820589	0.101309538	-0.008931513	-1.13376689	-0.153685555	0.037039883	-1.211052418	0.138380289	0.055179823	-1.425166607	0.006139118	-0.354864866	0.726527929	0.069969371	0.068446577	-1.649416924	0.067455761
160	-0.071607575	-0.002230564	-1.172914028	0.098379165	0.003746071	0.790347517	0.070320144	0.028630896	-1.007030249	0.108826302	-0.041725758	-1.331116199	-0.036482628	0.040711161	-1.196812034	0.068377472	0.044455659	1.390166759	0.080269985	0.03339703	0.953936636	0.016479004	0.028799631	-1.345003009	0.598751605	0.172005937	-0.556545973	0.02079401	0.031831332	-0.809708476	0.133758202	0.073445886	-1.42583096	0.09667369	-0.000622575	-1.133564472	-0.150317177	0.04450462	-1.214939117	0.129776612	0.059966423	-1.424636364	0.012541553	-0.350960195	0.728432178	0.068439811	0.07605239	-1.648249865	0.064202435
161	-0.073877878	-0.010543335	-1.167156339	0.108518481	0.017863007	0.788671434	0.080392674	0.009172509	-1.004313111	0.114299387	-0.066632465	-1.329164267	-0.035201743	0.033967704	-1.196033478	0.071366571	0.065661944	1.395242929	0.082831867	0.055289328	0.957999945	0.019464353	0.017715408	-1.350537181	0.587103248	0.160373271	-0.570421755	0.023485776	0.025798757	-0.808475971	0.14636904	0.036436018	-1.426720619	0.103282504	-0.019870235	-1.136375546	-0.156331554	0.025737949	-1.207496643	0.145735398	0.04611811	-1.424238086	0.001167372	-0.364132196	0.724804759	0.06972494	0.05923393	-1.647966266	0.069517024
162	-0.067536235	-0.018146522	-1.170940161	0.104569778	0.028733877	0.794972658	0.075959533	-0.007408641	-1.011037707	0.100392774	-0.079961851	-1.336179733	-0.031913966	0.032089464	-1.198269486	0.06542635	0.079495341	1.39867878	0.078804299	0.06246205	0.966825068	0.017954472	0.017268561	-1.357906222	0.585322261	0.146039605	-0.571327806	0.02181848	0.022718145	-0.811561346	0.138866663	0.015499078	-1.43819499	0.099109553	-0.031786483	-1.146806359	-0.152810812	0.010788806	-1.208818436	0.14786306	0.030229731	-1.430209517	0.004318845	-0.379264235	0.726251066	0.060191479	0.050390638	-1.649975538	0.069331802
163	-0.064672016	-0.02560013	-1.173661828	0.103244923	0.037061621	0.799106956	0.069567315	-0.016623791	-1.016220331	0.08806745	-0.090486795	-1.341542244	-0.030866602	0.030929329	-1.200507402	0.059905119	0.091440625	1.406461	0.074518815	0.068797581	0.972007215	0.016364243	0.016114032	-1.361616492	0.583675802	0.138330743	-0.572952688	0.020492803	0.020501129	-0.812718213	0.130625889	0.001205637	-1.44231081	0.095292903	-0.039829347	-1.153791428	-0.151473105	0.000580244	-1.2105937	0.14957878	0.018903641	-1.433645725	0.00647603	-0.390054345	0.724606514	0.053599667	0.043681219	-1.651186228	0.067213111
164	-0.071565896	-0.013020325	-1.175505042	0.099070512	0.020919997	0.788631439	0.063444182	0.007734314	-1.006355166	0.098221093	-0.06579417	-1.331461191	-0.035857547	0.035650026	-1.201194406	0.056965802	0.067079931	1.395763278	0.071085185	0.048860241	0.958491445	0.012934888	0.021227453	-1.350175023	0.596833706	0.155000344	-0.566764057	0.018996425	0.027109716	-0.81049937	0.128808156	0.037556972	-1.428625345	0.090589963	-0.020420946	-1.137935996	-0.152555019	0.025296886	-1.221549392	0.133979067	0.039173823	-1.425650597	0.011459633	-0.368857503	0.722356856	0.059769332	0.062147327	-1.645535469	0.060966816
165	-0.07147	-0.008057106	-1.176165819	0.097282581	0.013443627	0.788756609	0.06441427	0.018106515	-1.006891012	0.10141515	-0.053429004	-1.331105232	-0.036890659	0.038709972	-1.200074911	0.059951261	0.056151342	1.393776298	0.073156491	0.040327448	0.956350565	0.012992802	0.025005361	-1.346781611	0.599692702	0.162969306	-0.560634136	0.018975211	0.029736279	-0.810272455	0.129551619	0.055592585	-1.426568627	0.091256194	-0.01039492	-1.135061026	-0.150552154	0.034418084	-1.220599174	0.129778534	0.048638459	-1.426141858	0.014892092	-0.360246003	0.724256575	0.062905774	0.069711827	-1.646718264	0.061130613
[truncated: 65 more columns]
