# Supplementary material for: Three-dimensional geometric morphometric analysis of the skull of Protoceratops andrewsi supports a socio-sexual signalling role for the ceratopsian frill
Source: Proc Biol Sci. 2021 Feb 3;288(1944):20202938. doi: 10.1098/rspb.2020.2938 (PMC7893235; doi:10.1098/rspb.2020.2938)
Supplement: Snout Landmarks [file rspb20202938supp8.csv]

	X1.Protoceratops_andrewsi_AMNH_6408	X2.Protoceratops_andrewsi_AMNH_6408	X3.Protoceratops_andrewsi_AMNH_6408	X1.Protoceratops_andrewsi_AMNH_6409	X2.Protoceratops_andrewsi_AMNH_6409	X3.Protoceratops_andrewsi_AMNH_6409	X1.Protoceratops_andrewsi_AMNH_6413	X2.Protoceratops_andrewsi_AMNH_6413	X3.Protoceratops_andrewsi_AMNH_6413	X1.Protoceratops_andrewsi_AMNH_6414	X2.Protoceratops_andrewsi_AMNH_6414	X3.Protoceratops_andrewsi_AMNH_6414	X1.Protoceratops_andrewsi_AMNH_6419	X2.Protoceratops_andrewsi_AMNH_6419	X3.Protoceratops_andrewsi_AMNH_6419	X1.Protoceratops_andrewsi_AMNH_6425	X2.Protoceratops_andrewsi_AMNH_6425	X3.Protoceratops_andrewsi_AMNH_6425	X1.Protoceratops_andrewsi_AMNH_6429	X2.Protoceratops_andrewsi_AMNH_6429	X3.Protoceratops_andrewsi_AMNH_6429	X1.Protoceratops_andrewsi_AMNH_6431	X2.Protoceratops_andrewsi_AMNH_6431	X3.Protoceratops_andrewsi_AMNH_6431	X1.Protoceratops_andrewsi_AMNH_6433	X2.Protoceratops_andrewsi_AMNH_6433	X3.Protoceratops_andrewsi_AMNH_6433	X1.Protoceratops_andrewsi_AMNH_6434	X2.Protoceratops_andrewsi_AMNH_6434	X3.Protoceratops_andrewsi_AMNH_6434	X1.Protoceratops_andrewsi_AMNH_6438	X2.Protoceratops_andrewsi_AMNH_6438	X3.Protoceratops_andrewsi_AMNH_6438	X1.Protoceratops_andrewsi_AMNH_6439	X2.Protoceratops_andrewsi_AMNH_6439	X3.Protoceratops_andrewsi_AMNH_6439	X1.Protoceratops_andrewsi_AMNH_6466	X2.Protoceratops_andrewsi_AMNH_6466	X3.Protoceratops_andrewsi_AMNH_6466	X1.Protoceratops_andrewsi_AMNH_6467	X2.Protoceratops_andrewsi_AMNH_6467	X3.Protoceratops_andrewsi_AMNH_6467	X1.Protoceratops_andrewsi_AMNH_6637	X2.Protoceratops_andrewsi_AMNH_6637	X3.Protoceratops_andrewsi_AMNH_6637	X1.Protoceratops_andrewsi_CMNH_9185	X2.Protoceratops_andrewsi_CMNH_9185	X3.Protoceratops_andrewsi_CMNH_9185	X1.Protoceratops_andrewsi_QMBC_1293
1	-0.13047485	-0.082740672	-1.0669613	0.226240468	0.076988915	0.80564427	0.20644467	-0.079383016	-0.91127527	0.26165983	-0.22989731	-1.2872982	-0.045857709	0.003675091	-1.1718382	0.22250864	0.2463588	1.4144181	0.18200584	0.19588841	0.93563479	0.068528026	-0.043532532	-1.3584607	0.45581466	0.16970173	-0.68279672	0.055179872	-0.002490649	-0.78762829	0.30002463	-0.18079361	-1.3955019	0.21404062	-0.14339137	-1.1120631	-0.26966995	-0.096518464	-1.0605452	0.31980112	-0.019158805	-1.4283394	-0.13865009	-0.39987901	0.71599048	0.1236957	-0.068351962	-1.6585146	0.14610355
2	-0.13057093	-0.034861647	-1.0739226	0.20952146	0.032433804	0.7963661	0.18632355	0.021073794	-0.92627722	0.24998027	-0.12011373	-1.2840099	-0.044931985	0.021335917	-1.1720108	0.22272323	0.13774905	1.3826745	0.17349146	0.12390851	0.93274099	0.067443624	-0.013533725	-1.3388335	0.48512453	0.21405129	-0.64511323	0.05278853	0.018477296	-0.79135376	0.30977917	-0.055855185	-1.3720802	0.21450436	-0.071822487	-1.0924422	-0.24331813	-0.002950133	-1.0873731	0.279138	0.064219229	-1.4116343	-0.099495418	-0.34233087	0.73030466	0.14752233	-0.006417214	-1.6694221	0.14081049
3	-0.10983422	-0.010168101	-1.0955195	0.17291099	-0.006752293	0.7973302	0.16353707	0.050913107	-0.95693749	0.23113145	-0.071836844	-1.2946653	-0.04049468	0.029603427	-1.1750267	0.18382491	0.067302562	1.3800761	0.16233608	0.083735332	0.93958688	0.061502099	0.004973464	-1.3351898	0.52015406	0.22017834	-0.60051429	0.046797551	0.026399981	-0.79695153	0.26319182	0.044575855	-1.3926587	0.1905605	-0.028775495	-1.1055951	-0.20161068	0.042050391	-1.1201634	0.22281452	0.099400051	-1.418239	-0.070842564	-0.33311713	0.73930085	0.13486966	0.039792173	-1.6723931	0.12834483
4	-0.077596113	0.007058573	-1.1272395	0.1446925	-0.019396242	0.80235165	0.12170489	0.054705694	-1.0005305	0.18610866	-0.030163389	-1.3237981	-0.03417439	0.037493508	-1.1806424	0.13392887	0.020472789	1.3925998	0.14036667	0.049490497	0.95695096	0.046834949	0.028409399	-1.341694	0.5491221	0.20184436	-0.56189573	0.03798233	0.033536457	-0.8061617	0.21193427	0.089635856	-1.4275795	0.15878013	0.008902771	-1.1231797	-0.16172932	0.065003403	-1.1504494	0.16488573	0.10013446	-1.4385662	-0.032548808	-0.33452928	0.75033987	0.10088256	0.074370712	-1.673862	0.11190449
5	-0.047424901	0.017409598	-1.1557862	0.091777705	-0.012558562	0.82086402	0.085036002	0.043215491	-1.0423391	0.12144504	-0.010472397	-1.3721309	-0.025153816	0.044966705	-1.1898204	0.081656568	0.007913889	1.4167598	0.10996355	0.008723781	0.97926217	0.027235538	0.046202134	-1.3564414	0.57724094	0.17640461	-0.52322292	0.025154637	0.036915507	-0.8203972	0.14680235	0.10907786	-1.4718983	0.11569323	0.022079021	-1.1579945	-0.10391036	0.060918912	-1.2012296	0.11755998	0.088465594	-1.4612578	0.003322385	-0.34449968	0.75775844	0.054348305	0.091074519	-1.6700799	0.088591889
6	-0.11974765	-0.081302516	-1.09466	0.19734669	0.068281442	0.79708374	0.16541208	-0.068313688	-0.93864405	0.20252214	-0.20605277	-1.3088882	-0.044757374	0.007133439	-1.1805823	0.16873862	0.21176003	1.4121335	0.13427536	0.17718099	0.95089155	0.051227134	-0.031691782	-1.3581051	0.49131775	0.15446407	-0.66510129	0.045318447	0.000135387	-0.79179287	0.25952291	-0.13762797	-1.3906997	0.17651898	-0.12705076	-1.1193501	-0.23739302	-0.079621904	-1.1147326	0.27399114	-0.00995884	-1.4231977	-0.10213249	-0.40143427	0.71114266	0.10234822	-0.041955512	-1.6475143	0.1177723
7	-0.10194582	-0.017356992	-1.1182274	0.16607398	0.017357605	0.79340822	0.14468117	0.018207259	-0.96017867	0.19022074	-0.091242678	-1.3041147	-0.043826301	0.0256109	-1.1788902	0.1583911	0.094622619	1.3857355	0.13731439	0.089077421	0.9425177	0.050033189	-0.000226573	-1.3418113	0.53624105	0.19428116	-0.60517287	0.04049433	0.021052726	-0.79860556	0.24199477	-0.014756759	-1.3902686	0.1628806	-0.041357245	-1.1142173	-0.20233139	0.01090423	-1.1385875	0.2106287	0.063492864	-1.4162676	-0.058259584	-0.35098845	0.72799021	0.11621035	0.029744135	-1.6626314	0.10503846
8	-0.11422794	-0.039942306	-1.0957296	0.19324632	0.037590735	0.79625154	0.16545139	-0.009141504	-0.94649255	0.21653081	-0.13480215	-1.3005357	-0.04576451	0.020260202	-1.1763743	0.18535618	0.13314439	1.3930428	0.15329933	0.12528484	0.94096667	0.058333863	-0.012115334	-1.3453182	0.50841987	0.19478917	-0.62231421	0.047548138	0.014610215	-0.79423445	0.26752257	-0.057494119	-1.3889107	0.1881679	-0.071224503	-1.1096663	-0.23276846	-0.020053944	-1.106392	0.25512934	0.042532753	-1.4184998	-0.084887967	-0.36083284	0.72523534	0.12858409	-0.003104024	-1.6637387	0.11983019
9	-0.10342908	-0.010153775	-1.112202	0.16927493	0.005825665	0.79311872	0.15298991	0.034610774	-0.96242845	0.2078546	-0.076308653	-1.298848	-0.043283347	0.026755393	-1.1761674	0.16715679	0.068174802	1.381675	0.14784491	0.079119675	0.94065475	0.05548605	0.004723127	-1.3379897	0.53582382	0.20963761	-0.59595221	0.041942611	0.026512355	-0.79859549	0.25171682	0.021030454	-1.3858042	0.17350419	-0.028796043	-1.1100082	-0.20152888	0.027581479	-1.1302199	0.21299385	0.08201915	-1.4171212	-0.060765721	-0.33763039	0.73412859	0.12459436	0.037597485	-1.6650817	0.11082661
10	-0.13222215	-0.076655895	-1.0660228	0.228555469	0.06955254	0.803472721	0.20746405	-0.065376967	-0.90654582	0.26549044	-0.21893558	-1.2818078	-0.046965241	0.005621392	-1.1709816	0.22847587	0.23446491	1.4077317	0.18368208	0.18475932	0.93272036	0.070725404	-0.042452615	-1.3546247	0.45692164	0.17795053	-0.68128031	0.056306336	6.71E-05	-0.78710175	0.30937582	-0.16628069	-1.3882035	0.21890485	-0.13643241	-1.1057416	-0.2730225	-0.08536122	-1.0586487	0.32181871	-0.010518624	-1.4232842	-0.13924117	-0.39083552	0.71570641	0.13115038	-0.062485609	-1.6603787	0.14862573
11	-0.13366379	-0.070762239	-1.065392	0.227872361	0.061111154	0.801459487	0.20512976	-0.050138228	-0.9073559	0.26730156	-0.2037876	-1.2794733	-0.047135968	0.008396399	-1.1706444	0.23129392	0.22011499	1.4028672	0.18410015	0.17436169	0.93101496	0.072055213	-0.038084503	-1.3499516	0.46038783	0.18506007	-0.67733198	0.056552757	0.003270463	-0.78718752	0.31574112	-0.14606738	-1.3808987	0.22257616	-0.12622814	-1.0999813	-0.271584	-0.070237637	-1.061698	0.31867799	0.002114619	-1.4202365	-0.13462684	-0.37912101	0.71719617	0.13588335	-0.052077308	-1.6619807	0.14928988
12	-0.13467556	-0.065027781	-1.0652196	0.226159855	0.054077473	0.799873021	0.20352322	-0.036604393	-0.90732694	0.26813531	-0.19007227	-1.2775154	-0.047322836	0.010760536	-1.1703796	0.23185508	0.20626046	1.3986669	0.18436703	0.1649089	0.9296034	0.072070934	-0.033414148	-1.3466691	0.46311656	0.19163741	-0.67397797	0.056276426	0.006185572	-0.78761733	0.31816179	-0.12657823	-1.3761899	0.22282593	-0.11537746	-1.0966514	-0.2698338	-0.057911262	-1.0640925	0.31399241	0.01320012	-1.4182013	-0.12940753	-0.36996219	0.71944463	0.1418386	-0.044672459	-1.6635119	0.14905766
13	-0.13493691	-0.059529282	-1.0657229	0.22384778	0.048345893	0.798615955	0.20120847	-0.024407217	-0.90900803	0.26646236	-0.17714684	-1.2772218	-0.047277559	0.012902125	-1.1703973	0.23142272	0.19346926	1.3948199	0.18472862	0.15613846	0.92797726	0.071241818	-0.029305886	-1.3447653	0.46623334	0.19726583	-0.67005455	0.055962827	0.008710646	-0.78806865	0.31761551	-0.10976929	-1.3742471	0.22226807	-0.10631534	-1.0944724	-0.26814812	-0.046652857	-1.0663207	0.30901572	0.02289884	-1.416521	-0.12442967	-0.36276907	0.72165275	0.14459689	-0.036801968	-1.6648453	0.14827102
14	-0.13467109	-0.054285545	-1.0666777	0.22124087	0.043656297	0.797671176	0.19833837	-0.013768631	-0.91201907	0.26436412	-0.16510339	-1.2773888	-0.046969514	0.01475431	-1.1707731	0.23027594	0.18149048	1.3914001	0.18338375	0.1482861	0.92809302	0.0704327	-0.025808383	-1.3432883	0.4695766	0.20205042	-0.66574061	0.055553783	0.010975659	-0.78858525	0.31733957	-0.095762104	-1.3727337	0.22129153	-0.098397538	-1.093114	-0.26524529	-0.03621342	-1.0692835	0.30429706	0.032094579	-1.414778	-0.119335	-0.35725391	0.72386724	0.14579353	-0.029716264	-1.6660378	0.14784008
15	-0.13388257	-0.049310047	-1.068074	0.218646337	0.039658969	0.796884534	0.19564579	-0.003814473	-0.91469222	0.26082063	-0.15390176	-1.2789229	-0.046687514	0.016553435	-1.1709483	0.22898613	0.17001379	1.3884474	0.18196487	0.14104679	0.92817855	0.069971077	-0.022605838	-1.3416622	0.47306576	0.20627667	-0.66120827	0.055085491	0.013069952	-0.78913963	0.31654111	-0.083599813	-1.3718973	0.22016379	-0.091174208	-1.0922706	-0.26103944	-0.02679923	-1.0730478	0.2987383	0.040652797	-1.4135554	-0.11442536	-0.35262743	0.72569871	0.1477852	-0.023267748	-1.6671054	0.1465032
16	-0.13263404	-0.04458908	-1.0698762	0.2158888	0.03631141	0.796476607	0.1923639	0.004824938	-0.91852307	0.25740284	-0.14285146	-1.2807919	-0.046245057	0.01823771	-1.1712267	0.22731134	0.15891109	1.386021	0.18081708	0.13410859	0.9281311	0.069301769	-0.019494241	-1.3404059	0.4768838	0.20938818	-0.65609235	0.05452472	0.015046014	-0.78974676	0.31515482	-0.072970912	-1.3715764	0.21874392	-0.084407344	-1.0919338	-0.2556437	-0.018545363	-1.0776621	0.29236597	0.048589054	-1.4128401	-0.10955466	-0.34865016	0.72724271	0.14842568	-0.017232642	-1.6680251	0.1450984
17	-0.1314186	-0.039870724	-1.0718567	0.212920022	0.033745009	0.796388218	0.18908688	0.012942254	-0.92245835	0.25440821	-0.13129595	-1.2820607	-0.045663889	0.01983748	-1.171568	0.22504415	0.1481847	1.3841333	0.17738804	0.12865889	0.93024433	0.068541832	-0.01646648	-1.3393632	0.48085129	0.21228981	-0.65089148	0.053811271	0.016912697	-0.79043907	0.31280512	-0.063806005	-1.3719906	0.21699573	-0.077934459	-1.091921	-0.2500937	-0.010313448	-1.0821899	0.28599957	0.056555063	-1.4120985	-0.10473269	-0.34488857	0.72864044	0.14821815	-0.011608958	-1.668801	0.14321066
18	-0.12869456	-0.031577259	-1.0757893	0.20587941	0.02710028	0.79614282	0.18422312	0.025127904	-0.92877734	0.24782948	-0.1141386	-1.2856959	-0.044492215	0.022061124	-1.1722946	0.22074983	0.12918162	1.3811151	0.17241704	0.1194331	0.93316984	0.066962786	-0.011568187	-1.3381972	0.48871306	0.21579765	-0.64026368	0.052105341	0.019230571	-0.79204601	0.30581379	-0.042676896	-1.3727074	0.21294194	-0.067869984	-1.0934905	-0.23903789	0.002827033	-1.0911181	0.27342537	0.070683517	-1.4113222	-0.09584748	-0.34158048	0.7314496	0.1480716	-0.00060575	-1.6703588	0.13940789
19	-0.12626249	-0.028723091	-1.0779016	0.20222987	0.021918533	0.79605293	0.18170713	0.028635101	-0.93177849	0.24610138	-0.10783675	-1.2861606	-0.044086307	0.022887928	-1.1725138	0.21840568	0.12075389	1.3798404	0.17209202	0.11462477	0.93326461	0.066402823	-0.00957904	-1.3376623	0.49240837	0.21673465	-0.63518375	0.051290799	0.019847741	-0.79281271	0.30153048	-0.030014157	-1.3737452	0.2113345	-0.063597269	-1.0944651	-0.2350637	0.009166081	-1.0943046	0.26690406	0.075832337	-1.41164	-0.092419915	-0.34040675	0.73259306	0.14705612	0.005061431	-1.6712281	0.13801837
20	-0.12436578	-0.025527913	-1.0800884	0.1987994	0.016704736	0.79586679	0.1792458	0.032132678	-0.93484914	0.24472047	-0.10136875	-1.2857138	-0.04370157	0.023806773	-1.1726739	0.21563686	0.11241654	1.3788115	0.17123181	0.1100202	0.93374246	0.065703593	-0.007557813	-1.3373038	0.49618378	0.21755083	-0.63015646	0.050656561	0.020738443	-0.79342324	0.29698536	-0.017835481	-1.3751343	0.2094478	-0.058937047	-1.0948087	-0.23084079	0.014912753	-1.0977973	0.26052374	0.080464736	-1.4120302	-0.08913134	-0.33912963	0.73368299	0.14551434	0.01042657	-1.6720202	0.13661923
21	-0.12229902	-0.022488564	-1.0824233	0.19510461	0.011863814	0.79576349	0.17689621	0.035728119	-0.93797588	0.24246776	-0.09600538	-1.2874013	-0.043280825	0.024749439	-1.172884	0.21195677	0.10438248	1.3781853	0.17043702	0.10541532	0.93416268	0.065053225	-0.005521809	-1.3368875	0.50003737	0.21820122	-0.62516534	0.050148789	0.021783873	-0.79395688	0.29224497	-0.006088016	-1.3768281	0.20712	-0.054086868	-1.0951849	-0.22606689	0.019788673	-1.1016275	0.25483772	0.085661978	-1.4123182	-0.085926764	-0.33790234	0.7347191	0.14442882	0.015736796	-1.6725143	0.13522728
22	-0.11939584	-0.020279393	-1.0847498	0.19092442	0.007638964	0.79596174	0.17437415	0.03904986	-0.94137669	0.2403456	-0.090679534	-1.2886873	-0.042785492	0.025664801	-1.1732231	0.20727605	0.096772641	1.3781062	0.16960819	0.10082499	0.93452299	0.064481959	-0.003471047	-1.3363605	0.50390977	0.21899956	-0.62021434	0.049491685	0.022673892	-0.79457384	0.28715557	0.005140512	-1.3790236	0.20445997	-0.049306702	-1.0966574	-0.2214413	0.024800364	-1.1052678	0.2483286	0.089021668	-1.4131554	-0.082843989	-0.33661219	0.73569655	0.14298032	0.020856973	-1.672853	0.13384792
23	-0.11729223	-0.017375989	-1.0872959	0.1868386	0.003393499	0.79603028	0.17161126	0.041919332	-0.94512355	0.23837793	-0.085410111	-1.2896578	-0.04225032	0.026595831	-1.1736227	0.2019168	0.089444764	1.3785166	0.16818947	0.096405663	0.93539762	0.063910857	-0.001391703	-1.335806	0.50782353	0.21982698	-0.61526036	0.048788033	0.02353612	-0.79520214	0.28171995	0.01585052	-1.3816977	0.2014744	-0.044570774	-1.0989758	-0.21671565	0.029583868	-1.108918	0.24204777	0.092325866	-1.4141045	-0.079786479	-0.33549979	0.73664188	0.14097139	0.025705252	-1.6730664	0.13248627
24	-0.11489101	-0.014816524	-1.0899101	0.18267117	-0.000859057	0.79605943	0.16896959	0.044953384	-0.94891882	0.23581937	-0.080817059	-1.2916186	-0.041716445	0.027598143	-1.1740093	0.19672613	0.081746094	1.3786156	0.166425	0.092107236	0.93662077	0.063187853	0.000719376	-1.3354551	0.51185673	0.22022219	-0.6103158	0.048098687	0.024436137	-0.79581004	0.2761018	0.026209256	-1.3846776	0.19806518	-0.039775055	-1.1015973	-0.21161373	0.033709463	-1.1127735	0.23565263	0.094863623	-1.4153171	-0.076708235	-0.33470109	0.73757362	0.13884646	0.030435458	-1.6730514	0.13114496
25	-0.11235864	-0.012466204	-1.0926445	0.17803103	-0.004507227	0.79645383	0.16629215	0.047953814	-0.95285964	0.23329552	-0.076360188	-1.2933767	-0.041136529	0.028608356	-1.1744719	0.1906392	0.074398927	1.3791696	0.16437639	0.087956183	0.93818164	0.062362276	0.002844804	-1.3352762	0.51598924	0.22016905	-0.6054129	0.047457304	0.025415089	-0.79638255	0.26994684	0.035868771	-1.3883077	0.19438589	-0.034422297	-1.1034734	-0.20663907	0.037926834	-1.1165025	0.22937486	0.097906657	-1.4165897	-0.073707402	-0.33397037	0.73846489	0.13704841	0.035219401	-1.6727864	0.12975733
26	-0.10832588	-0.00879781	-1.0971346	0.17197436	-0.006915486	0.79747963	0.16125272	0.052708171	-0.95964891	0.22935049	-0.068953678	-1.2947652	-0.040252164	0.030027645	-1.1752678	0.18141046	0.06398458	1.3803785	0.16166513	0.081861272	0.94025099	0.06097661	0.006190999	-1.3351657	0.52188551	0.22004776	-0.59810096	0.046507135	0.026692498	-0.79736596	0.26136774	0.046687569	-1.3940445	0.18892166	-0.025918139	-1.1067249	-0.19940507	0.043641727	-1.1217285	0.22018388	0.099607259	-1.4192302	-0.069072515	-0.33259532	0.73966229	0.13403709	0.042204745	-1.6722676	0.12752616
27	-0.10683746	-0.007423423	-1.0987233	0.17090115	-0.007201348	0.79766804	0.1589673	0.053873632	-0.96247673	0.22737683	-0.066058099	-1.2952754	-0.039995421	0.030462781	-1.1755099	0.17897481	0.060743496	1.3806663	0.16093515	0.079934455	0.94089603	0.060420118	0.007456311	-1.3351564	0.52366924	0.2194864	-0.59571755	0.04612292	0.026937528	-0.79783493	0.25945643	0.049113218	-1.3954011	0.18732893	-0.02300922	-1.1076319	-0.19717689	0.045117538	-1.1233526	0.21741751	0.099795215	-1.4202502	-0.067278288	-0.33208737	0.74006331	0.13279669	0.044454288	-1.672204	0.1266969
28	-0.10522203	-0.006327355	-1.1003652	0.16972426	-0.00769052	0.79786021	0.1567066	0.054983668	-0.96506464	0.22489484	-0.06375394	-1.2965846	-0.03972549	0.030908534	-1.1757549	0.17650354	0.057596963	1.3809686	0.1601322	0.077969819	0.94155109	0.059826441	0.008769574	-1.335166	0.52540028	0.21843117	-0.59343743	0.04568322	0.027188748	-0.79834068	0.25714839	0.051477667	-1.3969668	0.18575647	-0.020087613	-1.1083732	-0.19493546	0.046486195	-1.1250179	0.21456267	0.10045147	-1.4211941	-0.065462604	-0.33157298	0.74050248	0.13122076	0.046526145	-1.6720641	0.12592925
29	-0.10366745	-0.005177513	-1.1019695	0.16842957	-0.008325198	0.79807538	0.15448633	0.055793054	-0.96757835	0.22256851	-0.061130695	-1.2979155	-0.039437808	0.031359203	-1.1760088	0.17398147	0.054566529	1.381315	0.15925094	0.075972565	0.94222599	0.059175398	0.010120086	-1.335264	0.52708906	0.21730347	-0.59119499	0.04530894	0.027592476	-0.79881036	0.254776	0.054165568	-1.3984985	0.18414947	-0.017224411	-1.1090509	-0.19271874	0.04784793	-1.1266714	0.21157531	0.10087553	-1.4222071	-0.063612826	-0.33109879	0.74098212	0.12983622	0.04866403	-1.672132	0.12515406
30	-0.10215773	-0.003976932	-1.1035327	0.16703139	-0.009131565	0.79830378	0.15213065	0.056627244	-0.96971965	0.21995768	-0.058878932	-1.2997384	-0.039128173	0.03181031	-1.1762754	0.17131595	0.051772773	1.3818898	0.15831681	0.073916286	0.94287032	0.058489751	0.011522695	-1.3353698	0.52877676	0.21627092	-0.58894116	0.04495379	0.02809283	-0.79927343	0.25235644	0.057184044	-1.4000077	0.18234397	-0.014666608	-1.11002	-0.19057173	0.049334165	-1.1282541	0.20846407	0.10131497	-1.4232503	-0.061724704	-0.33068442	0.7415036	0.12840879	0.050776161	-1.6723292	0.12437694
31	-0.1005947	-0.002951433	-1.1051282	0.16550504	-0.0100603	0.79857069	0.14979891	0.057112519	-0.97180706	0.21721148	-0.056699295	-1.3018438	-0.038794938	0.032260522	-1.176556	0.16867019	0.049007427	1.3823668	0.15732127	0.071809478	0.94350249	0.057755269	0.012968042	-1.3355399	0.53051138	0.21544568	-0.58663607	0.044566818	0.028629884	-0.79976249	0.2498572	0.060525924	-1.4015204	0.18061812	-0.012007224	-1.1106957	-0.18845658	0.050839353	-1.1298172	0.20519246	0.10129611	-1.4244155	-0.059793774	-0.33036059	0.74206811	0.1268892	0.052838515	-1.6726173	0.12361828
32	-0.098996885	-0.002067411	-1.1067542	0.16384511	-0.011108204	0.79888076	0.14767455	0.057108834	-0.97402859	0.21467288	-0.053913962	-1.3040093	-0.038430441	0.032698844	-1.1768577	0.16611448	0.046177872	1.3826073	0.15629114	0.069621883	0.94407803	0.056963135	0.014445121	-1.335807	0.5323025	0.21480177	-0.58428419	0.044185616	0.029256098	-0.80026305	0.24690244	0.063793264	-1.4032403	0.1789649	-0.009208468	-1.11102	-0.18640357	0.052450787	-1.1313193	0.20177008	0.10093673	-1.4256756	-0.057827793	-0.33009055	0.74267393	0.12514693	0.054756399	-1.6728709	0.12287503
33	-0.097442478	-0.001118303	-1.1083364	0.16199492	-0.0121761	0.79926413	0.14553766	0.056921121	-0.97607559	0.21222748	-0.050856527	-1.3064579	-0.038038157	0.033127777	-1.1771783	0.16355582	0.043406401	1.3827964	0.15514761	0.067439467	0.94473594	0.056121245	0.015959661	-1.336135	0.53413093	0.21425703	-0.58191109	0.043712765	0.029838877	-0.80081445	0.2436152	0.067087784	-1.4050916	0.17717916	-0.006624507	-1.1115059	-0.18441491	0.054170847	-1.1327534	0.1982073	0.09988188	-1.4270542	-0.055830128	-0.32984829	0.74331987	0.12337343	0.056656864	-1.673261	0.12215813
34	-0.096052453	0.000194698	-1.1097285	0.15998819	-0.013321326	0.79968393	0.14336637	0.056541771	-0.97793955	0.20930141	-0.048438918	-1.3094122	-0.037623983	0.033554792	-1.1775119	0.16092829	0.040776145	1.3830651	0.15388526	0.065274559	0.94546902	0.055239927	0.017523827	-1.3364909	0.53594923	0.21364529	-0.57955629	0.04310577	0.030288499	-0.80139625	0.23984736	0.070066847	-1.4071727	0.17528439	-0.004297579	-1.11222	-0.1823992	0.055746425	-1.1342545	0.19452672	0.09878099	-1.4284595	-0.053799406	-0.32963192	0.74400598	0.12147204	0.058470745	-1.6737102	0.12150261
35	-0.094400436	0.00155015	-1.1113687	0.15876685	-0.013953185	0.7996363	0.14016639	0.056184128	-0.98067254	0.20724528	-0.04636661	-1.3100969	-0.037260607	0.033950254	-1.1778493	0.1585736	0.038037948	1.3836415	0.15282929	0.063793615	0.9461692	0.054629177	0.018446073	-1.3366749	0.53756994	0.21286792	-0.57768255	0.042606857	0.03062134	-0.80179107	0.23775841	0.071343303	-1.4094005	0.17361139	-0.002623172	-1.1131518	-0.18027805	0.05756636	-1.1359192	0.19161184	0.099195063	-1.4291998	-0.052100483	-0.32946131	0.74475718	0.11961287	0.0606663	-1.6741053	0.12084524
36	-0.092585601	0.002609119	-1.1131557	0.15747118	-0.014678712	0.79965687	0.13716267	0.05592192	-0.98341584	0.20539635	-0.043859467	-1.310915	-0.036886629	0.034348425	-1.1781944	0.15609491	0.035377897	1.3842298	0.15168509	0.062201556	0.94698048	0.053953618	0.019467399	-1.3369271	0.53915262	0.21196391	-0.5757888	0.042105839	0.030987458	-0.80221897	0.23533176	0.072687291	-1.4116756	0.17185152	-0.001047694	-1.1142094	-0.17820475	0.05945519	-1.1374974	0.18864247	0.099089004	-1.4300978	-0.050276384	-0.32928148	0.74548471	0.11764152	0.062752314	-1.674403	0.1201051
37	-0.090738967	0.00367733	-1.1149991	0.15605231	-0.015405991	0.79976594	0.13465606	0.055446878	-0.98634124	0.20332532	-0.041469522	-1.3119692	-0.036511552	0.034763932	-1.1785377	0.15339606	0.032916497	1.3850155	0.1503842	0.060612485	0.94800246	0.053178385	0.020534785	-1.3373194	0.54070544	0.21096091	-0.57386225	0.041621361	0.03140644	-0.80267417	0.23285139	0.074644819	-1.4138978	0.17013711	0.000603058	-1.1151443	-0.17603181	0.061004281	-1.1391823	0.18557854	0.099061705	-1.4310927	-0.048273597	-0.32905695	0.74618286	0.11552338	0.064693704	-1.6745764	0.11926434
38	-0.088643901	0.004279254	-1.1168805	0.15451355	-0.016147433	0.79996186	0.1325603	0.05472178	-0.98930252	0.20106043	-0.039134379	-1.3132395	-0.036143854	0.035207976	-1.1788719	0.1507058	0.030393647	1.385739	0.14896297	0.058978867	0.94917792	0.052298382	0.021629596	-1.3378538	0.54221988	0.20982593	-0.57190865	0.041124441	0.031839773	-0.80316031	0.22998932	0.076574236	-1.4161689	0.16838862	0.002184414	-1.1161774	-0.17378803	0.062287364	-1.1409297	0.18234181	0.099457465	-1.4320601	-0.046062686	-0.32895994	0.74687946	0.11331567	0.066538885	-1.6746669	0.11831864
39	-0.086586796	0.00503393	-1.118826	0.15286024	-0.01693145	0.80024081	0.13026437	0.054389536	-0.9918862	0.19843443	-0.037228826	-1.3148934	-0.035778578	0.03567354	-1.1792012	0.14808221	0.027647991	1.3863842	0.14743803	0.057268027	0.95048267	0.051343765	0.022799948	-1.3384725	0.5436905	0.20853953	-0.56993532	0.040593266	0.032262892	-0.80368108	0.22669244	0.078346439	-1.4184676	0.16676828	0.004071325	-1.1169448	-0.17145577	0.06309668	-1.1427921	0.17914842	0.099126823	-1.4333342	-0.043675028	-0.32931471	0.74759036	0.1111022	0.068396136	-1.6747428	0.11726328
40	-0.084550612	0.005979734	-1.1208446	0.15106548	-0.017720483	0.80060899	0.12781556	0.054545816	-0.99417198	0.19568343	-0.035249449	-1.3167192	-0.035399824	0.036138132	-1.1795409	0.14519179	0.024993083	1.3873069	0.14580415	0.055484839	0.95192283	0.050308388	0.024034038	-1.3391922	0.54510677	0.20706525	-0.56796235	0.040016852	0.032663729	-0.80423933	0.22342421	0.08092168	-1.4207299	0.1649839	0.00590595	-1.1179526	-0.16910905	0.063593119	-1.1447246	0.17579943	0.099092618	-1.4346014	-0.041141227	-0.33015859	0.74829423	0.10877839	0.070170768	-1.6747243	0.11609618
41	-0.082322598	0.006557384	-1.1228889	0.14910826	-0.018468766	0.8010729	0.12556875	0.054751806	-0.99637777	0.19271666	-0.033377077	-1.318796	-0.035006698	0.036600433	-1.1798916	0.14170071	0.023035079	1.388816	0.14404951	0.053645846	0.95351046	0.049224515	0.025403311	-1.3399475	0.5464654	0.20539021	-0.56600362	0.039376784	0.032999255	-0.80484098	0.22009395	0.084103763	-1.4229676	0.16296442	0.00756622	-1.1193024	-0.16672634	0.064381257	-1.1465633	0.17219701	0.099732153	-1.4357423	-0.038509615	-0.33157298	0.74892437	0.10630363	0.071801938	-1.6745766	0.114813
42	-0.079959735	0.006731962	-1.1250305	0.14696954	-0.01904271	0.80165154	0.12358049	0.054768074	-0.99852335	0.18948007	-0.031955216	-1.3212696	-0.034599401	0.037058033	-1.1802551	0.13786419	0.021645889	1.3906558	0.14224231	0.051631764	0.95517707	0.048086636	0.026910502	-1.3407328	0.54779226	0.20360558	-0.56401169	0.038699858	0.033308052	-0.8054803	0.21623093	0.086928174	-1.4252434	0.16074295	0.009071901	-1.1209296	-0.16417146	0.0651806	-1.1483585	0.16852076	0.10025987	-1.4370266	-0.035647038	-0.33299476	0.74958676	0.10368497	0.073269501	-1.6743027	0.11341294
43	-0.07584703	0.007832834	-1.1289618	0.14172292	-0.019677538	0.80310929	0.1203304	0.05461755	-1.0017955	0.18304129	-0.029110366	-1.3262004	-0.033878535	0.037817191	-1.1809663	0.13087331	0.019588526	1.3932767	0.13845341	0.047062948	0.95866537	0.045643594	0.029729599	-1.342629	0.55083895	0.2002269	-0.56007767	0.037438087	0.0336724	-0.80671144	0.20786071	0.091940291	-1.4300045	0.15723214	0.009503489	-1.1244264	-0.15880753	0.065001234	-1.1525106	0.16172419	0.099729374	-1.4396714	-0.030824272	-0.33544463	0.750781	0.098352514	0.07519643	-1.6737856	0.1106993
44	-0.074071303	0.008423897	-1.1307155	0.13880368	-0.019812668	0.80389965	0.11878627	0.054430917	-1.0032867	0.17982882	-0.027657233	-1.328594	-0.033550166	0.038164325	-1.1813178	0.12780611	0.018734822	1.3941259	0.13668419	0.044469744	0.96022922	0.044459842	0.031021247	-1.3435395	0.55257016	0.19890265	-0.5580461	0.036876652	0.033838637	-0.80729991	0.20371059	0.09375833	-1.4327128	0.15556757	0.010175679	-1.1257516	-0.15590402	0.064346515	-1.1548389	0.15859967	0.09934134	-1.440855	-0.029062746	-0.33638218	0.75120366	0.095838971	0.076129399	-1.6737475	0.1094289
45	-0.072296828	0.009210842	-1.1324146	0.13594206	-0.019725595	0.80471981	0.11707129	0.05427473	-1.0050029	0.1763899	-0.026721289	-1.3312451	-0.033191368	0.038540509	-1.1816931	0.12472872	0.017921118	1.3951453	0.13500156	0.04174868	0.9615618	0.043280825	0.032205872	-1.3444936	0.55425113	0.19762096	-0.55597299	0.036300607	0.034041613	-0.80793124	0.200563	0.096807823	-1.4349161	0.15379366	0.010832448	-1.1271741	-0.15277107	0.06425228	-1.1572435	0.15558293	0.098618016	-1.4421529	-0.027251005	-0.33731014	0.75162423	0.093291499	0.077024035	-1.6736873	0.10808212
46	-0.070484839	0.009741681	-1.134135	0.13314167	-0.019575054	0.80555242	0.11517511	0.05432919	-1.0069546	0.17278668	-0.025631793	-1.333968	-0.032801945	0.038945597	-1.1820922	0.12163569	0.017324587	1.396355	0.13331833	0.039034002	0.9627617	0.042110283	0.033164103	-1.3455843	0.55589199	0.19639951	-0.55385804	0.035703648	0.034244023	-0.80860841	0.19716096	0.098999038	-1.4373714	0.15184841	0.011140409	-1.1287473	-0.14955713	0.064272322	-1.1598593	0.15259042	0.097981289	-1.4435201	-0.025365695	-0.33812004	0.75212151	0.090695806	0.077848427	-1.6735573	0.10681752
47	-0.068638824	0.010083378	-1.1358631	0.1303979	-0.019415619	0.80639881	0.11315534	0.054056674	-1.0091718	0.16899283	-0.02465502	-1.3368268	-0.032381024	0.039377671	-1.1825165	0.11853162	0.017057845	1.3977727	0.13157016	0.036470909	0.96403056	0.040966257	0.034124117	-1.3466079	0.5574311	0.19501474	-0.55181485	0.035066091	0.034350816	-0.80932939	0.19434182	0.10185355	-1.4392812	0.14982183	0.011825109	-1.1303455	-0.14626113	0.064258441	-1.1626798	0.14962627	0.097381115	-1.4449637	-0.023421409	-0.33884731	0.75267321	0.088152677	0.078870319	-1.6735886	0.10555977
48	-0.066797674	0.010630084	-1.1375489	0.12770846	-0.019223152	0.80726343	0.11100292	0.053479694	-1.0116459	0.16506003	-0.0232738	-1.3397365	-0.031921536	0.039816868	-1.182979	0.11542401	0.016866991	1.3993809	0.1298057	0.033972722	0.96528161	0.039839607	0.035067242	-1.3475877	0.55885738	0.19345428	-0.54983759	0.034400232	0.034426361	-0.81009358	0.19056368	0.10250464	-1.4424185	0.14760697	0.012172587	-1.1320889	-0.14290148	0.063381702	-1.1656265	0.14684133	0.09627977	-1.4465497	-0.021428252	-0.33953837	0.75324255	0.085582487	0.079902291	-1.6736484	0.10423753
49	-0.06493903	0.011137722	-1.1392335	0.12506549	-0.019041462	0.80815089	0.10872176	0.052579977	-1.0143666	0.16090357	-0.02229863	-1.3428297	-0.031427406	0.040273689	-1.1834728	0.11231302	0.016457185	1.4011405	0.12801959	0.031555966	0.96654254	0.038726456	0.035988681	-1.348531	0.56019723	0.19182043	-0.54787326	0.033713307	0.034504138	-0.81090194	0.18705401	0.10303489	-1.4455466	0.14532459	0.012811496	-1.1338769	-0.1393498	0.063963354	-1.1688488	0.14412752	0.095167175	-1.4482477	-0.019407876	-0.3403545	0.75371522	0.082967274	0.08090806	-1.6736889	0.10286154
50	-0.063078076	0.011778631	-1.1408714	0.12249175	-0.018665485	0.80905312	0.10633285	0.051305369	-1.0173163	0.15654363	-0.02165013	-1.3460854	-0.030900646	0.040753946	-1.1839939	0.10921276	0.01560109	1.4029614	0.12621298	0.029215636	0.96780175	0.037633419	0.036920428	-1.3494095	0.56147873	0.19018827	-0.54589099	0.033008419	0.034596208	-0.81175554	0.18383807	0.10361061	-1.4485106	0.14288248	0.013197683	-1.1358007	-0.1357232	0.063648872	-1.1721767	0.14130382	0.09448462	-1.4499516	-0.017339313	-0.34118143	0.75417888	0.080285303	0.081729628	-1.6734779	0.10139116
51	-0.061206713	0.012501246	-1.1424434	0.11998695	-0.018148888	0.8099671	0.10380088	0.049906995	-1.0205084	0.15202078	-0.020833045	-1.3494325	-0.030341085	0.041257329	-1.1845429	0.10613256	0.01459684	1.4048418	0.1243962	0.026925512	0.96901882	0.036600284	0.037941743	-1.3501393	0.56274575	0.18863465	-0.54386735	0.032291129	0.034724627	-0.81265402	0.18095112	0.10522879	-1.4507083	0.14038749	0.014150147	-1.1377136	-0.13212734	0.062827937	-1.1757187	0.13839038	0.093981147	-1.4516306	-0.015208241	-0.34190565	0.75470793	0.077606425	0.082512006	-1.6731639	0.099815816
52	-0.060164563	0.013117203	-1.1437664	0.11729904	-0.01759647	0.81084722	0.10104838	0.048677497	-1.0238743	0.14855026	-0.020265568	-1.3520881	-0.029863581	0.041712854	-1.1850401	0.10349541	0.013866408	1.4061027	0.12312926	0.025263349	0.96995848	0.035753466	0.038811766	-1.3507775	0.56395125	0.18754108	-0.54245967	0.031712726	0.034875166	-0.81332475	0.17747919	0.10745246	-1.4527398	0.13738942	0.0147306	-1.1402845	-0.1289611	0.062229563	-1.1785791	0.13559875	0.09282621	-1.4532925	-0.013415004	-0.34245881	0.75526714	0.074599311	0.082955509	-1.6726547	0.098447189
53	-0.058990888	0.013564983	-1.1451977	0.11451294	-0.016948391	0.81181198	0.098503545	0.047404207	-1.026979	0.14508273	-0.019607116	-1.3547518	-0.029366691	0.042176373	-1.1855496	0.10083392	0.013146546	1.4073817	0.1217448	0.023571199	0.97100818	0.034848206	0.039666794	-1.3514566	0.56532282	0.18651198	-0.540784	0.03108445	0.035065167	-0.81404299	0.17382629	0.10870043	-1.455261	0.13445637	0.0154265	-1.1427807	-0.12580854	0.061663907	-1.1814281	0.13307373	0.091398723	-1.4549053	-0.011541976	-0.34286031	0.75581521	0.071664311	0.083455212	-1.6720699	0.097122669
54	-0.0576974	0.014024535	-1.1466534	0.11164489	-0.016099773	0.81281346	0.096167244	0.046098474	-1.0298365	0.14164333	-0.018606354	-1.3573314	-0.028842855	0.042621903	-1.1860859	0.098151878	0.012388468	1.4086584	0.12027674	0.021790482	0.9721083	0.033898942	0.040546846	-1.3521383	0.56678498	0.18540178	-0.53889424	0.030402061	0.035276476	-0.81480819	0.17010958	0.10872053	-1.4577407	0.13159522	0.016243871	-1.1451869	-0.12248154	0.06208102	-1.1842595	0.13051449	0.090512358	-1.4562674	-0.009615053	-0.34327477	0.75626814	0.068858691	0.084274337	-1.6718423	0.095808983
55	-0.056271695	0.014385042	-1.1481535	0.10864379	-0.015362248	0.81391531	0.093992107	0.044941053	-1.0324717	0.13827309	-0.017098082	-1.3597393	-0.028290814	0.043043382	-1.1866508	0.09544868	0.011790074	1.4100282	0.11870555	0.0199682	0.97330654	0.032912068	0.041466605	-1.3528093	0.56834865	0.18425007	-0.53677839	0.029661616	0.035490736	-0.81562275	0.16637342	0.10905927	-1.4600899	0.12881738	0.017349785	-1.1474316	-0.11937372	0.061625089	-1.1871066	0.12804472	0.089892015	-1.4574623	-0.007621134	-0.34362003	0.7566669	0.066217326	0.085364938	-1.6718754	0.094530545
56	-0.054728147	0.014816516	-1.1496594	0.10552339	-0.014643066	0.81510395	0.091877431	0.04431114	-1.0349007	0.13491306	-0.015688974	-1.3621732	-0.02770878	0.043432891	-1.1872468	0.092729338	0.011157979	1.4114082	0.11705796	0.018044921	0.9745459	0.031897329	0.042451106	-1.353451	0.57001132	0.18305251	-0.53443515	0.028880754	0.035792038	-0.8164739	0.16261187	0.10895371	-1.4623884	0.12608461	0.018410245	-1.1496191	-0.11630342	0.061026834	-1.1899337	0.12569028	0.089437202	-1.4585019	-0.005576849	-0.34401608	0.7569679	0.063669726	0.086439706	-1.6717101	0.093284942
57	-0.053088658	0.015477359	-1.1511472	0.10228314	-0.013934589	0.81638515	0.089869834	0.04403989	-1.0370986	0.13159126	-0.014161296	-1.3645756	-0.027095674	0.04378657	-1.1878761	0.089991517	0.010455574	1.4127778	0.11538406	0.015903955	0.97570646	0.030825209	0.043426391	-1.3541304	0.57174832	0.18172224	-0.53188699	0.028056225	0.036169324	-0.81736261	0.15881757	0.10864915	-1.4647322	0.12339563	0.019585097	-1.1516905	-0.11307139	0.061665967	-1.1927971	0.12346356	0.089067683	-1.4593942	-0.003476742	-0.34449765	0.75716931	0.061121348	0.087294757	-1.6711243	0.092068881
58	-0.051312555	0.01603744	-1.1526823	0.098909803	-0.013343348	0.81778216	0.088121019	0.043536041	-1.039065	0.12822649	-0.012906175	-1.3670861	-0.026457181	0.044129107	-1.1885295	0.087232895	0.009642859	1.4141074	0.11364091	0.013641881	0.97688568	0.029674303	0.044334318	-1.3548918	0.57353574	0.18017292	-0.52916193	0.027144501	0.036405943	-0.81832653	0.15493332	0.10860105	-1.4671949	0.12074731	0.020536467	-1.1537901	-0.10995195	0.061715372	-1.1956325	0.12130452	0.088985942	-1.4600817	-0.001279061	-0.34473631	0.75737804	0.058801658	0.088578165	-1.6709285	0.09088292
59	-0.049415153	0.016632237	-1.1542419	0.095410623	-0.012829198	0.81928176	0.086488746	0.04334886	-1.0408078	0.12477749	-0.01195174	-1.3696878	-0.025805332	0.044507835	-1.1891865	0.08445394	0.008759871	1.4154122	0.11185159	0.011211185	0.97802949	0.028479734	0.045265507	-1.3556576	0.57533884	0.17831156	-0.52630371	0.026172172	0.036628116	-0.81934232	0.15093994	0.10871721	-1.4696745	0.1181599	0.021424968	-1.1558622	-0.10689362	0.061473295	-1.198442	0.11932377	0.088781953	-1.4606776	0.000999812	-0.34460697	0.75761348	0.056537036	0.08981654	-1.6705434	0.089723401
60	-0.10869769	-0.090376735	-1.1152089	0.16087359	0.083818942	0.80056429	0.13905935	-0.076069787	-0.95482266	0.17699988	-0.21108128	-1.3151445	-0.04097496	0.008532376	-1.1879442	0.13632275	0.20741917	1.4124968	0.11016598	0.17004326	0.95789242	0.042368986	-0.02393233	-1.3606344	0.50642496	0.1358107	-0.65877503	0.03812148	-0.001821967	-0.79640549	0.21186016	-0.13439116	-1.4010123	0.14878602	-0.12929145	-1.131363	-0.22221704	-0.085495129	-1.1382496	0.2468112	-0.032914322	-1.4305003	-0.080000415	-0.41360831	0.70769334	0.080724917	-0.032065187	-1.6404136	0.098612934
61	-0.11000635	-0.089100018	-1.1127322	0.1663624	0.082940042	0.79792953	0.14136212	-0.075641312	-0.95221949	0.18048978	-0.21066414	-1.3133192	-0.041798506	0.008440631	-1.1872215	0.14076833	0.20660099	1.4117368	0.11350361	0.17129174	0.95649201	0.04349659	-0.024696743	-1.3601547	0.50531727	0.13927388	-0.65884244	0.03892846	-0.001676903	-0.79562068	0.21682487	-0.13293658	-1.3989736	0.15158187	-0.12822288	-1.1290668	-0.22429352	-0.083207622	-1.1352988	0.24996996	-0.030410806	-1.4286621	-0.082177356	-0.41211253	0.707349	0.08354082	-0.031940844	-1.6412239	0.10102943
62	-0.11114997	-0.087837316	-1.1101743	0.17122996	0.080677591	0.79848701	0.14398989	-0.074769422	-0.95018238	0.18365569	-0.20939317	-1.3125147	-0.042524226	0.008323709	-1.1864419	0.14510886	0.20616075	1.4112005	0.11684222	0.1723329	0.95567071	0.044683643	-0.025445644	-1.3597567	0.50395292	0.14240232	-0.65905845	0.039770126	-0.001517217	-0.79489267	0.22249234	-0.1317635	-1.39818	0.15456967	-0.12737189	-1.1271083	-0.22675486	-0.081420712	-1.1325598	0.25320211	-0.027834538	-1.4271253	-0.084518112	-0.41062599	0.70769256	0.086358175	-0.032241747	-1.6419274	0.10367444
63	-0.11184566	-0.086400829	-1.1075801	0.17607972	0.078765444	0.79804105	0.14711083	-0.073485419	-0.94890445	0.18684803	-0.20691019	-1.313223	-0.043116517	0.008198142	-1.1855819	0.14930259	0.20620947	1.4106998	0.12008768	0.17313141	0.95528316	0.04589374	-0.026204461	-1.3594439	0.50237197	0.1452084	-0.65949404	0.040693801	-0.001253115	-0.79435325	0.22807482	-0.13142082	-1.3967742	0.15768181	-0.12681665	-1.1252326	-0.2286216	-0.080000609	-1.1296961	0.25650376	-0.025226211	-1.4257143	-0.086957432	-0.40919486	0.7083506	0.089334965	-0.032797538	-1.641937	0.10641285
64	-0.11281537	-0.085058548	-1.1050036	0.18073617	0.076800168	0.79763794	0.15040466	-0.072340123	-0.94727641	0.19011979	-0.20636204	-1.3122524	-0.043611992	0.008048555	-1.1846743	0.15333742	0.20677553	1.4102106	0.12326262	0.17374709	0.95523679	0.04709297	-0.02702303	-1.3592045	0.50053889	0.14768632	-0.66009015	0.041607589	-0.000990332	-0.7938059	0.23368734	-0.13170649	-1.3948721	0.16100703	-0.12647368	-1.1236107	-0.23010974	-0.078986868	-1.1266147	0.25986767	-0.022389883	-1.4248524	-0.089542374	-0.4077608	0.70907569	0.09212774	-0.033787563	-1.6425346	0.10915431
65	-0.11413736	-0.083891749	-1.1024038	0.18523596	0.074930407	0.79702491	0.15421224	-0.070774153	-0.94632059	0.19349968	-0.20557366	-1.3118457	-0.043965422	0.007899093	-1.1836935	0.15728267	0.2076728	1.410054	0.12635362	0.17447212	0.95490491	0.04826336	-0.027944298	-1.3590221	0.49850991	0.14985755	-0.66093761	0.042541068	-0.000701375	-0.7933079	0.23969194	-0.13243911	-1.3934389	0.16457896	-0.12630455	-1.1222713	-0.23099077	-0.078367695	-1.1230327	0.26329824	-0.019499851	-1.4240267	-0.092277378	-0.40630117	0.71001875	0.094663657	-0.035316303	-1.6440353	0.11099737
66	-0.11582076	-0.082923263	-1.099797	0.1895594	0.072967589	0.79655594	0.15776221	-0.069836877	-0.94395685	0.19702382	-0.20504279	-1.3115146	-0.044263639	0.007706695	-1.1826855	0.16119908	0.20871226	1.4104759	0.12924986	0.17542782	0.95383704	0.049377874	-0.029016044	-1.3588519	0.49621907	0.15172084	-0.66192549	0.043490592	-0.000402357	-0.79284048	0.24602252	-0.13366321	-1.3923322	0.1683047	-0.12641516	-1.1210015	-0.2324218	-0.078276165	-1.1196749	0.26680294	-0.01648858	-1.4233048	-0.095264085	-0.40473133	0.71084327	0.097175777	-0.037197493	-1.6455606	0.11308733
67	-0.11755972	-0.082016349	-1.0971383	0.19361538	0.070727691	0.79659951	0.16118647	-0.069571517	-0.94055635	0.20029029	-0.20520784	-1.3106403	-0.044533446	0.007451115	-1.181653	0.16502824	0.21004337	1.4112124	0.13167387	0.17642434	0.95188904	0.050336011	-0.030316971	-1.3585178	0.49380916	0.1532809	-0.6632883	0.044425812	-0.000126715	-0.79234207	0.25253591	-0.13541701	-1.3910074	0.17237967	-0.12653971	-1.1202335	-0.23479918	-0.078724548	-1.1170578	0.27038902	-0.013326172	-1.4228178	-0.098623507	-0.40305588	0.71091706	0.099757656	-0.039372321	-1.6466711	0.11526437
68	-0.12227527	-0.076441094	-1.0907489	0.198985	0.06446036	0.7965554	0.16785994	-0.063329369	-0.93409729	0.20866935	-0.20061249	-1.3035839	-0.046265822	0.008509667	-1.1795793	0.17943734	0.20657128	1.4070947	0.1406139	0.17698301	0.94700557	0.054142747	-0.031411357	-1.355903	0.48960122	0.16242377	-0.66536599	0.046670284	0.00205968	-0.79112411	0.26480111	-0.1327634	-1.3875655	0.18145452	-0.12151791	-1.114974	-0.24004611	-0.073118433	-1.1099807	0.27711281	-0.001089862	-1.4222933	-0.10561473	-0.3955915	0.71143484	0.10834672	-0.039394215	-1.65034	0.12048167
69	-0.12419961	-0.071421109	-1.0870034	0.20057148	0.060644653	0.79599696	0.17039689	-0.057054143	-0.93046451	0.21517919	-0.19389801	-1.2994237	-0.047309615	0.010059053	-1.1785495	0.189145	0.20044002	1.402868	0.14563937	0.17546386	0.94296163	0.056691073	-0.030741474	-1.353599	0.4881289	0.17012723	-0.66486317	0.048179023	0.004102043	-0.79097915	0.27018404	-0.1268429	-1.3849312	0.1861884	-0.1156479	-1.1111225	-0.24212836	-0.06611345	-1.1054337	0.27961195	0.007581306	-1.421008	-0.10814525	-0.38953963	0.71260989	0.11414573	-0.036453407	-1.6527896	0.12267826
70	-0.12572435	-0.066327319	-1.083588	0.20204446	0.056698807	0.79581684	0.172987	-0.049577888	-0.92766923	0.22057422	-0.18621823	-1.2950597	-0.04765179	0.011672313	-1.1773853	0.19759288	0.19372039	1.3989007	0.15073952	0.1724764	0.9399187	0.058879513	-0.02967676	-1.351231	0.48668808	0.17750634	-0.66356665	0.049385533	0.006091057	-0.79076469	0.27567303	-0.11976136	-1.3814113	0.19140948	-0.10932638	-1.1083826	-0.2445289	-0.0586881	-1.1024536	0.2813094	0.015986579	-1.4193835	-0.10975709	-0.38333631	0.71416104	0.11956265	-0.033285491	-1.6559113	0.12503095
71	-0.12725696	-0.061272297	-1.0809084	0.20345096	0.052720439	0.79577267	0.17501384	-0.040968791	-0.92520481	0.22724901	-0.17764963	-1.292706	-0.047821756	0.013236361	-1.1763285	0.20465383	0.18637837	1.3949997	0.15770945	0.16754477	0.9386521	0.061047886	-0.028050235	-1.3491696	0.4853234	0.1844608	-0.66159755	0.050249148	0.008084721	-0.7904501	0.28130081	-0.11163618	-1.3787265	0.19639307	-0.10308188	-1.1058173	-0.24617416	-0.050716061	-1.0996377	0.28271413	0.024513159	-1.4185472	-0.11040899	-0.37695211	0.71590668	0.12491256	-0.029605798	-1.6580014	0.12695208
72	-0.12935761	-0.056231841	-1.0793091	0.20486087	0.048786663	0.79533011	0.17699385	-0.030998351	-0.92349905	0.23270401	-0.16812244	-1.2901177	-0.047836468	0.014815531	-1.1753734	0.21026409	0.17839536	1.3907282	0.15953185	0.1621682	0.93514621	0.062844694	-0.026036298	-1.3470182	0.48473257	0.19113338	-0.65944588	0.050913993	0.010151176	-0.79017287	0.28644928	-0.10301626	-1.379583	0.20018522	-0.097052827	-1.1022557	-0.24762943	-0.042064011	-1.0975963	0.28285712	0.032474447	-1.416327	-0.11008299	-0.37030768	0.71780872	0.12991196	-0.025669562	-1.6604952	0.12930308
73	-0.1302575	-0.050943058	-1.077338	0.20650516	0.044658542	0.79429108	0.17930774	-0.019735195	-0.92284805	0.23746718	-0.15750431	-1.2875992	-0.047533628	0.016407115	-1.1744627	0.21507597	0.1694684	1.3868233	0.16268019	0.15488449	0.93272948	0.064256489	-0.023682071	-1.3445969	0.48464575	0.19763327	-0.65691048	0.051461883	0.012348841	-0.78995454	0.29221728	-0.092743695	-1.376899	0.2039502	-0.09081769	-1.0990142	-0.24861138	-0.032457951	-1.0955648	0.28261891	0.040511303	-1.4141527	-0.10879043	-0.36313766	0.7197389	0.13500564	-0.021257335	-1.6622894	0.13202839
74	-0.13124391	-0.04548895	-1.0758545	0.20868753	0.039813433	0.79351646	0.1818094	-0.007354025	-0.92327148	0.24197908	-0.14587352	-1.285562	-0.046948735	0.018019868	-1.1736062	0.2197735	0.15949641	1.383288	0.16700517	0.14556666	0.93076527	0.065571114	-0.020951634	-1.3417449	0.4845494	0.20370506	-0.65363723	0.05206256	0.014642313	-0.78999949	0.29767346	-0.081726313	-1.3760713	0.20723949	-0.084145024	-1.0941473	-0.24838318	-0.021970272	-1.0924307	0.28235728	0.0487957	-1.4128133	-0.10670627	-0.35546827	0.72237998	0.14035328	-0.016529523	-1.6639904	0.13447113
75	-0.1317672	-0.039860502	-1.0744981	0.21056901	0.034796353	0.79463053	0.1846939	0.008852391	-0.92115182	0.24622858	-0.13394043	-1.285619	-0.046165723	0.019722585	-1.172737	0.22398575	0.14856105	1.3822188	0.17437607	0.13323528	0.92805415	0.067125492	-0.017532982	-1.3394238	0.4847784	0.20966248	-0.64994401	0.052701466	0.017050594	-0.79024351	0.30412936	-0.069021769	-1.3726064	0.211604	-0.077408932	-1.0916597	-0.24809514	-0.00903948	-1.0877686	0.28170374	0.057070926	-1.411744	-0.10383343	-0.34795436	0.72616827	0.14510551	-0.011702889	-1.6665995	0.13754152
76	-0.12205308	-0.078858651	-1.0907552	0.199817992	0.068269951	0.797355933	0.16884314	-0.067514777	-0.93502742	0.20895767	-0.20924596	-1.3060969	-0.045186587	0.007215963	-1.1795818	0.17567125	0.21425496	1.4112357	0.13896354	0.17816792	0.94763899	0.053244002	-0.032845292	-1.3574054	0.48837963	0.15758742	-0.66704565	0.046271365	-0.000112788	-0.79125535	0.26538184	-0.14095333	-1.3889294	0.18056449	-0.12868723	-1.1177709	-0.24161026	-0.080487497	-1.1092818	0.27731425	-0.007113827	-1.4232138	-0.10584554	-0.40053511	0.71146053	0.10539352	-0.044513974	-1.6479732	0.12032781
77	-0.1242772	-0.07715445	-1.0871853	0.202607799	0.068568274	0.797811578	0.17259018	-0.067576967	-0.93121701	0.21661517	-0.21153457	-1.3044442	-0.045502998	0.007205375	-1.1785631	0.18228422	0.21735306	1.4103447	0.14329968	0.17935863	0.94403207	0.055566717	-0.033807971	-1.3572249	0.4849368	0.16039209	-0.66874075	0.047179725	-0.000412373	-0.79062015	0.27074671	-0.14467546	-1.3870941	0.18458031	-0.130455	-1.1162956	-0.24530245	-0.081608467	-1.1033226	0.28128657	-0.005237881	-1.4229339	-0.10968636	-0.39981756	0.71163714	0.1081139	-0.047184002	-1.64952	0.12329233
78	-0.126452	-0.076129645	-1.0840559	0.205645935	0.069183553	0.798307057	0.17608723	-0.068324663	-0.92716563	0.22250685	-0.21485247	-1.3013191	-0.04568442	0.007120089	-1.1774963	0.1887234	0.22064362	1.4099247	0.14771688	0.1808686	0.94076824	0.057514228	-0.035021268	-1.3568113	0.48137927	0.16279984	-0.67059684	0.048129287	-0.000721594	-0.79001272	0.27597475	-0.14866304	-1.3863589	0.18876207	-0.13207637	-1.1152483	-0.24911854	-0.082970865	-1.097515	0.28547296	-0.004407103	-1.4219179	-0.11358704	-0.39929786	0.71166426	0.11072869	-0.049905315	-1.6509459	0.12637554
79	-0.12855631	-0.075752743	-1.0812962	0.208867949	0.070059175	0.798852672	0.17978694	-0.069401786	-0.92339182	0.22904551	-0.21762112	-1.298829	-0.045918077	0.006833887	-1.1765428	0.19482541	0.22429413	1.4096733	0.15259857	0.18266593	0.93833488	0.059228089	-0.036462344	-1.3564441	0.47797444	0.16479491	-0.6728524	0.049196795	-0.00099636	-0.78954315	0.28054628	-0.15317291	-1.3856903	0.19293046	-0.13380893	-1.1143022	-0.25287122	-0.084573239	-1.0916681	0.28991929	-0.004616846	-1.4210107	-0.11754991	-0.39905494	0.71142846	0.11333871	-0.052747797	-1.6515385	0.12917551
80	-0.13022399	-0.07597883	-1.0785179	0.212249476	0.071265733	0.799389422	0.1836407	-0.070930392	-0.91969794	0.23514117	-0.22082718	-1.2959756	-0.046218477	0.006307845	-1.1757247	0.20039354	0.22858064	1.4091086	0.15753376	0.18486975	0.93594581	0.060972184	-0.037957061	-1.3563604	0.47473451	0.16636768	-0.6757291	0.050279967	-0.001299957	-0.78905785	0.28454468	-0.15837514	-1.3853751	0.19713628	-0.13556208	-1.1135471	-0.25708225	-0.086541921	-1.086162	0.29476073	-0.005989966	-1.420348	-0.12162752	-0.39901748	0.71152389	0.11576822	-0.055743467	-1.65238	0.13177332
81	-0.13217257	-0.076943472	-1.0758293	0.215868539	0.072778325	0.800138453	0.18837458	-0.072755061	-0.91654694	0.24169147	-0.22352836	-1.2935746	-0.046366032	0.005695385	-1.1748277	0.20596974	0.23329765	1.4089087	0.16296783	0.18756741	0.93367952	0.062682375	-0.03963064	-1.3565212	0.47095564	0.16755569	-0.6789518	0.051416989	-0.001621875	-0.78860086	0.28859922	-0.16391724	-1.3864096	0.20106873	-0.13820186	-1.112524	-0.26132515	-0.08906585	-1.0804083	0.30027214	-0.008678526	-1.4202068	-0.12584686	-0.39916599	0.71203566	0.11801042	-0.058883369	-1.6535416	0.13458771
82	-0.1337359	-0.078626715	-1.0723575	0.219787709	0.074646219	0.801358528	0.19381323	-0.075192101	-0.91342247	0.24854457	-0.22548273	-1.2916205	-0.046364158	0.005009977	-1.1738503	0.21186459	0.23844163	1.40938	0.16952696	0.19043644	0.93288648	0.064585716	-0.041195132	-1.3570266	0.46589321	0.16832325	-0.68261093	0.052627254	-0.001947725	-0.78820264	0.29246944	-0.17026615	-1.3882982	0.20524187	-0.14100109	-1.1119081	-0.2657862	-0.092740268	-1.0740379	0.30681035	-0.012680682	-1.4211586	-0.13022792	-0.39951476	0.71291977	0.12010027	-0.062330075	-1.6547962	0.13813747
83	-0.1326713	-0.080555148	-1.0687296	0.223724044	0.076482807	0.803343639	0.20044887	-0.07774619	-0.91130811	0.25507113	-0.22798266	-1.2893194	-0.046239451	0.004249065	-1.1728313	0.21818657	0.24390574	1.4107634	0.17688768	0.19354291	0.93304247	0.066609398	-0.042526018	-1.357748	0.45931429	0.16893786	-0.68438607	0.05396945	-0.002479306	-0.78771114	0.29653919	-0.17667128	-1.3915998	0.20976856	-0.14252378	-1.1119839	-0.26865834	-0.096573956	-1.0662621	0.31443921	-0.017655008	-1.4236588	-0.13493231	-0.40025783	0.71404964	0.12199736	-0.066079199	-1.6564368	0.14231414
84	-0.085512638	-0.018445807	-1.1416333	0.14071588	0.030526582	0.79187268	0.12039517	0.008748054	-0.97979963	0.15784396	-0.082660615	-1.3185956	-0.039265674	0.028137365	-1.1865983	0.10936354	0.080229886	1.3930639	0.11017337	0.076473817	0.95216858	0.034657504	0.003874342	-1.3483649	0.55891669	0.17446992	-0.59067684	0.032972723	0.020166986	-0.80251032	0.19097295	0.019942712	-1.409207	0.1334668	-0.026602911	-1.1260561	-0.17364873	0.022753187	-1.1736783	0.18608132	0.048962325	-1.4220546	-0.033437114	-0.36612961	0.72543412	0.091228127	0.037208095	-1.6521499	0.088998415
85	-0.085363835	-0.011286124	-1.1417605	0.14153928	0.027683128	0.79169726	0.12016246	0.015680209	-0.97767347	0.16048473	-0.07794629	-1.3157312	-0.039377451	0.029449901	-1.1854117	0.11037941	0.069421075	1.3903629	0.11245099	0.071028695	0.94983143	0.035357464	0.006343146	-1.3461316	0.56197786	0.17908587	-0.58566195	0.033263601	0.021829922	-0.80209851	0.19382179	0.030056	-1.406508	0.13561179	-0.019292267	-1.1240554	-0.17112157	0.033270609	-1.1754507	0.18084799	0.05764157	-1.4212554	-0.029477227	-0.35972571	0.72682399	0.09347941	0.043965537	-1.6543578	0.091434106
86	-0.085867412	-0.006115532	-1.1409981	0.14301927	0.025171325	0.79143304	0.12178668	0.020949254	-0.97620255	0.16373819	-0.07496924	-1.3141415	-0.039487813	0.030143639	-1.184202	0.11295254	0.062167931	1.3884697	0.11540936	0.067490697	0.94870633	0.03656444	0.008037447	-1.3446094	0.56340206	0.18312326	-0.5826416	0.033807803	0.023034941	-0.80173784	0.19846565	0.035946727	-1.4054066	0.13832676	-0.014572179	-1.1226621	-0.16922155	0.040088229	-1.1747246	0.17818637	0.064530157	-1.4214427	-0.027536452	-0.35460025	0.72793561	0.095872752	0.048525751	-1.6565206	0.093541056
87	-0.086340733	-0.003080824	-1.1390133	0.14516367	0.02299986	0.79123515	0.12441956	0.024451148	-0.97491241	0.16717567	-0.073765166	-1.3134441	-0.03985494	0.030508665	-1.1831377	0.11703882	0.058497008	1.3874067	0.11864806	0.066001832	0.94817752	0.038156722	0.008894919	-1.3435924	0.56294626	0.18644096	-0.58141255	0.034606516	0.02376497	-0.80151516	0.20388293	0.037667479	-1.4042271	0.14137574	-0.012503954	-1.1211383	-0.16922154	0.043469381	-1.1724381	0.17780915	0.069298662	-1.4213222	-0.027644506	-0.35088199	0.72903794	0.0986256	0.050887041	-1.6581976	0.095362402
88	-0.087471202	-0.0020736	-1.1362435	0.14799267	0.021180797	0.79133415	0.12757242	0.026269162	-0.97331864	0.17076544	-0.074283555	-1.3135115	-0.040392235	0.03046366	-1.1821584	0.12250289	0.058455579	1.3867612	0.12200501	0.066577464	0.94763064	0.039996382	0.008861166	-1.3428079	0.56065273	0.18900333	-0.58198762	0.035533283	0.024061872	-0.80121255	0.20989163	0.035327211	-1.4023168	0.14500883	-0.013048612	-1.1202937	-0.17103197	0.043377046	-1.1685605	0.17972586	0.07202509	-1.4209539	-0.029768655	-0.34853819	0.72993594	0.10164197	0.051050797	-1.6595908	0.097154647
89	-0.089588203	-0.002999377	-1.1328149	0.15149516	0.019714456	0.79176426	0.13109136	0.02651903	-0.97110009	0.17483996	-0.076204099	-1.3120949	-0.041077197	0.029970817	-1.1812435	0.12930697	0.062089883	1.3857639	0.12550719	0.069184124	0.94686925	0.042067576	0.007926927	-1.3421921	0.5569337	0.19109708	-0.58471215	0.036550768	0.023953456	-0.80069697	0.21662806	0.028943034	-1.399742	0.1489304	-0.016221037	-1.1190066	-0.17526798	0.040031295	-1.1633469	0.18394579	0.072756745	-1.4203862	-0.033869591	-0.34747294	0.73040187	0.10485706	0.049020145	-1.660838	0.09898442
90	-0.092889749	-0.005808869	-1.1287583	0.15566555	0.01858763	0.79225093	0.13500947	0.025280703	-0.96808398	0.17948659	-0.079629406	-1.3101114	-0.041922994	0.02903245	-1.1803887	0.13762501	0.069358818	1.3848215	0.12918603	0.073799431	0.94559407	0.044350967	0.006016431	-1.3415264	0.55180281	0.19282961	-0.58965725	0.037671015	0.023454223	-0.79992098	0.22421455	0.018475901	-1.3968189	0.15321657	-0.021996444	-1.1175239	-0.18186775	0.033456571	-1.1566752	0.19046116	0.071567021	-1.4192125	-0.039944395	-0.34756884	0.73025644	0.10875867	0.044783089	-1.6610096	0.10065706
91	-0.097111478	-0.010572578	-1.1239337	0.16059205	0.017792588	0.7924993	0.13942941	0.022597976	-0.96414536	0.1846664	-0.0845512	-1.3052068	-0.0427122	0.027463116	-1.1796011	0.14753784	0.080247618	1.3842427	0.13308598	0.080432497	0.94362152	0.047015429	0.003256673	-1.3413116	0.54514086	0.19421405	-0.59682137	0.038980041	0.022504168	-0.79916376	0.23272491	0.003994059	-1.3926011	0.15787914	-0.030372079	-1.1159338	-0.19307631	0.024745636	-1.1489112	0.19934909	0.068495147	-1.4177018	-0.048057519	-0.34869286	0.72935349	0.11313315	0.038360722	-1.6606901	0.10267752
92	-0.1034726	-0.022035101	-1.1165791	0.16801941	0.022127265	0.79323989	0.14541914	0.013003863	-0.9587999	0.19015829	-0.097024284	-1.3039187	-0.044137672	0.02502525	-1.1790676	0.15937957	0.10073204	1.3867067	0.13722868	0.093805	0.9425866	0.050303113	-0.001755522	-1.3424553	0.53373438	0.19256218	-0.60831147	0.040904894	0.020119773	-0.79828256	0.24387194	-0.020017482	-1.3904647	0.16318576	-0.046003632	-1.1142981	-0.20531355	0.005558968	-1.1367884	0.21419849	0.060162053	-1.4157976	-0.061294597	-0.3533504	0.72698647	0.11542703	0.025470462	-1.6615243	0.10487304
93	-0.10466915	-0.026200753	-1.1146246	0.17023376	0.026255665	0.79319787	0.14661187	0.008328467	-0.95739794	0.190945	-0.10258059	-1.3033669	-0.044348586	0.024395684	-1.1791489	0.16088974	0.10635042	1.387894	0.13763823	0.098364346	0.94268888	0.05074019	-0.003234657	-1.3430443	0.53104329	0.19125451	-0.61109513	0.041412674	0.019236952	-0.7979449	0.2458289	-0.025190072	-1.3911844	0.16418961	-0.050326023	-1.1143134	-0.20820381	0.000612796	-1.1344819	0.21816687	0.05709558	-1.4156015	-0.064294502	-0.35543269	0.72621733	0.11474102	0.021294285	-1.6611695	0.10537043
94	-0.10574079	-0.029824138	-1.1124369	0.17264679	0.029772712	0.79342538	0.14817728	0.00405379	-0.95658678	0.19244039	-0.10786966	-1.3030887	-0.044508763	0.023759328	-1.1791254	0.1626211	0.11146482	1.3892903	0.13849072	0.10271697	0.94291282	0.051336732	-0.004640158	-1.343599	0.52820092	0.19032755	-0.6135059	0.042020835	0.018392019	-0.79762346	0.24818876	-0.030181702	-1.3913165	0.16581285	-0.054287001	-1.1143473	-0.21077508	-0.004098949	-1.1317794	0.22242314	0.054231141	-1.4157188	-0.067243569	-0.35726327	0.72571063	0.11493165	0.017311024	-1.6607687	0.10629181
95	-0.10673519	-0.032905865	-1.110016	0.17535087	0.032660704	0.79372078	0.15009671	0.000344438	-0.95565146	0.19453406	-0.11291835	-1.3031287	-0.044644818	0.023127567	-1.1789883	0.16447227	0.11612205	1.390902	0.13976574	0.10685939	0.94331723	0.052086037	-0.005927142	-1.3442086	0.52521431	0.18978775	-0.61556536	0.042731322	0.017584806	-0.79729879	0.25070089	-0.035076052	-1.3914815	0.16802302	-0.057901353	-1.1142937	-0.21335642	-0.00840977	-1.1286713	0.22677746	0.051426813	-1.4165299	-0.070171855	-0.35879025	0.72538817	0.1157769	0.013508723	-1.6605884	0.10774089
96	-0.10800128	-0.035424754	-1.1074762	0.17829256	0.034956828	0.79425621	0.15241703	-0.002813397	-0.95458472	0.19719437	-0.11782636	-1.3036494	-0.044799089	0.022511242	-1.1787231	0.16669156	0.12043768	1.3926214	0.1415012	0.11084419	0.94375128	0.052999917	-0.007146352	-1.3448309	0.52197921	0.18945213	-0.6171487	0.043524478	0.01685412	-0.79685259	0.25337768	-0.039908431	-1.3916535	0.17086925	-0.061193597	-1.1144847	-0.2157729	-0.012427721	-1.1250571	0.23150715	0.048914872	-1.4173833	-0.073102362	-0.35998154	0.72520542	0.11720577	0.009873574	-1.660676	0.10958644
97	-0.1092186	-0.037415508	-1.1046836	0.18154564	0.036642216	0.79491127	0.15524285	-0.00552778	-0.95366311	0.20063329	-0.12276423	-1.3045166	-0.044961177	0.021902274	-1.1783302	0.16952489	0.12466334	1.3947591	0.14375629	0.11473613	0.94419014	0.054094952	-0.008398877	-1.3452938	0.51846707	0.18958953	-0.61853331	0.044417493	0.016174691	-0.79635406	0.25631019	-0.044701871	-1.391772	0.1746121	-0.064372845	-1.1153934	-0.21909344	-0.015502336	-1.1208977	0.23657316	0.046631724	-1.4187076	-0.076051526	-0.36079544	0.72511125	0.11875728	0.006198067	-1.6613456	0.11179207
98	-0.11033745	-0.038912021	-1.1015567	0.18512966	0.037732247	0.79574132	0.15862058	-0.007661535	-0.952299	0.20528686	-0.12758566	-1.3044971	-0.04513073	0.021295797	-1.1778059	0.17405389	0.12934896	1.3975614	0.14657302	0.1185559	0.94395882	0.055384137	-0.009655771	-1.3457788	0.51437855	0.19007112	-0.61970764	0.045422874	0.015537178	-0.7958129	0.25972694	-0.049296867	-1.3913927	0.17979406	-0.06791988	-1.1164815	-0.22279711	-0.017935883	-1.1161675	0.24229211	0.044820566	-1.4198351	-0.079014838	-0.36126959	0.72515321	0.12101986	0.002669542	-1.6622769	0.11430328
99	-0.11193036	-0.039814547	-1.0984312	0.18909611	0.038128525	0.7964204	0.16207495	-0.008799756	-0.94958591	0.21101294	-0.13219787	-1.3038629	-0.04537981	0.02072761	-1.1771457	0.18120298	0.1329245	1.3969854	0.14984281	0.12216935	0.94292736	0.056842685	-0.01097713	-1.3458973	0.51015043	0.19159625	-0.62112182	0.046501093	0.014988467	-0.79513633	0.26350409	-0.053841587	-1.3909241	0.18555275	-0.071203336	-1.1147625	-0.2274982	-0.019360518	-1.111246	0.24867301	0.043573946	-1.4197028	-0.081988059	-0.36132833	0.72524405	0.12437841	-0.000442953	-1.6631074	0.11772308
100	-0.10194188	-0.016644722	-1.1179762	0.16600211	0.016464651	0.79330033	0.14404964	0.020709701	-0.96111786	0.19082585	-0.087755948	-1.3039421	-0.043651149	0.025769513	-1.178588	0.15769829	0.090475574	1.3849462	0.13795041	0.087713681	0.94246626	0.050331078	0.000538959	-1.3414857	0.53736401	0.1952734	-0.60355526	0.040236335	0.021754162	-0.79881454	0.24169137	-0.010511204	-1.3904794	0.16325754	-0.039469577	-1.1141161	-0.20136589	0.012621272	-1.1390486	0.20939256	0.065545827	-1.4165511	-0.057623334	-0.3495082	0.72881109	0.11676524	0.030695163	-1.6628224	0.10510613
101	-0.10193104	-0.015910031	-1.1176023	0.16610724	0.015468053	0.79303795	0.14383101	0.022999644	-0.96203566	0.19179846	-0.084719241	-1.3039527	-0.043466229	0.025901575	-1.1782935	0.15753886	0.086629994	1.3840356	0.13872218	0.086408526	0.94241595	0.050704919	0.001271637	-1.3411833	0.53818697	0.19643523	-0.60206962	0.040080842	0.022439932	-0.79893965	0.24164176	-0.006334164	-1.3908291	0.16380025	-0.037662037	-1.1139133	-0.20060392	0.014404884	-1.1391399	0.20853887	0.067606054	-1.416742	-0.057223875	-0.34796062	0.72952658	0.11758053	0.031606026	-1.6628038	0.10512237
102	-0.10194641	-0.015149517	-1.1171176	0.16634315	0.014370947	0.7927379	0.14399643	0.025166254	-0.96264982	0.19310625	-0.082159601	-1.3036866	-0.043301113	0.026025735	-1.1779972	0.15781875	0.083118446	1.3830183	0.13962075	0.085178755	0.94216746	0.051155515	0.001942767	-1.3408388	0.53874373	0.19781809	-0.60077947	0.04003625	0.023103967	-0.79899412	0.24197732	-0.002213148	-1.3908193	0.16452621	-0.036022525	-1.1134845	-0.20034227	0.016302552	-1.1389565	0.20805666	0.06966161	-1.4169103	-0.057097536	-0.3463783	0.73012096	0.11847281	0.032475524	-1.6628425	0.10532973
103	-0.1021544	-0.014371184	-1.1165843	0.1666048	0.013186632	0.79265356	0.1445314	0.027129922	-0.96315062	0.19469704	-0.080009729	-1.3035239	-0.043196257	0.02615501	-1.1776963	0.15847541	0.079953581	1.3820258	0.14065142	0.084017128	0.94187951	0.051683038	0.002552662	-1.3404531	0.53902328	0.19939779	-0.59966975	0.040094536	0.023735795	-0.79902875	0.24285527	0.001821979	-1.3900554	0.16547674	-0.034578133	-1.1128912	-0.20028965	0.018188141	-1.1384386	0.20793071	0.071708061	-1.4171371	-0.057232071	-0.34480742	0.73064488	0.11935306	0.033354685	-1.6630385	0.1057584
104	-0.10244339	-0.013576973	-1.1159601	0.16690522	0.011905034	0.79276413	0.14542456	0.028740311	-0.96391833	0.19661823	-0.078292891	-1.3032253	-0.043155473	0.026287468	-1.1773938	0.15948066	0.077094041	1.3813056	0.14181927	0.082914136	0.94163907	0.052295133	0.003138866	-1.3400972	0.5389992	0.20113297	-0.59869212	0.040243048	0.02433644	-0.79910672	0.24378034	0.005837665	-1.3900776	0.16665782	-0.033296078	-1.1122184	-0.20025983	0.020045908	-1.1375258	0.20818166	0.073762625	-1.4173086	-0.057552975	-0.34329665	0.73124051	0.12022923	0.034259159	-1.6633769	0.10639504
105	-0.10273768	-0.012760448	-1.1152159	0.16728444	0.010511079	0.79298633	0.146798	0.030159118	-0.9647038	0.19892123	-0.077160917	-1.3022057	-0.043159075	0.026416922	-1.1770915	0.16085099	0.074524075	1.3808869	0.14313146	0.081861839	0.94147557	0.053012162	0.003704137	-1.3397665	0.53864598	0.20299836	-0.59778553	0.040498998	0.024926649	-0.79918498	0.24503718	0.009850583	-1.3902153	0.16805716	-0.032189477	-1.1114229	-0.2007564	0.021888932	-1.1363493	0.20880596	0.075826392	-1.417475	-0.05804557	-0.34183794	0.73192799	0.12116836	0.035153743	-1.6637815	0.10720453
106	-0.10298117	-0.011915606	-1.1143324	0.1677693	0.008995837	0.79326302	0.14862189	0.031779084	-0.96442652	0.2015409	-0.07641425	-1.301298	-0.043199483	0.026542136	-1.1767894	0.16259359	0.072211444	1.380805	0.14458576	0.08086668	0.94131613	0.053813875	0.004165737	-1.3393104	0.53791171	0.20497611	-0.59678864	0.040885925	0.025510069	-0.79915768	0.24696398	0.013699337	-1.3890941	0.16965386	-0.030958621	-1.1109685	-0.20101273	0.023727806	-1.1346925	0.20981781	0.07790371	-1.4175655	-0.058720581	-0.34041974	0.73269385	0.12219016	0.036021195	-1.6642319	0.10821693
107	-0.10319366	-0.011044757	-1.1133211	0.16844612	0.007411472	0.79330289	0.15076526	0.033296783	-0.96369618	0.20456848	-0.076071598	-1.3003494	-0.043243416	0.026655907	-1.1764827	0.16467497	0.070000976	1.3812481	0.14617671	0.079935946	0.94111532	0.054654233	0.00450121	-1.3387049	0.536955	0.20721516	-0.59609264	0.041385785	0.02605225	-0.7989493	0.24925385	0.017320938	-1.3869929	0.17146787	-0.029788895	-1.1105564	-0.20123319	0.025619481	-1.1326321	0.21121974	0.079986565	-1.417529	-0.059616227	-0.33902463	0.7334649	0.12332979	0.03683554	-1.6646768	0.10940602
108	-0.10499637	-0.011284872	-1.1070042	0.17167862	0.004796371	0.79319859	0.15873355	0.034186143	-0.9585138	0.21379958	-0.080345616	-1.2964861	-0.043578766	0.025989797	-1.1756152	0.17290728	0.071369693	1.3840132	0.15221237	0.084291577	0.93966454	0.057059307	0.002680513	-1.337353	0.52968293	0.21128216	-0.59900838	0.043028969	0.026319336	-0.79787582	0.2608678	0.016642392	-1.3867261	0.17791499	-0.030999243	-1.1081516	-0.20449558	0.028445914	-1.1265887	0.2196092	0.08344575	-1.4165308	-0.066757634	-0.3377507	0.73442596	0.12777191	0.035105713	-1.666677	0.11457082
109	-0.10811614	-0.012118385	-1.1033269	0.17371257	0.003840391	0.79291469	0.16250491	0.034309782	-0.95409769	0.21871455	-0.083378725	-1.2943051	-0.043819688	0.025513945	-1.1751896	0.1791746	0.077868193	1.3782998	0.15564497	0.088498123	0.9380179	0.058334593	0.001097958	-1.3366781	0.52500665	0.21272112	-0.6026026	0.043827381	0.026011074	-0.79699045	0.26692429	0.012776	-1.3814765	0.18147597	-0.033325341	-1.1051208	-0.2078439	0.0292225	-1.1238041	0.22480889	0.084822968	-1.4153166	-0.07173115	-0.33757308	0.73403847	0.13088317	0.033019088	-1.6672853	0.11783037
110	-0.11022571	-0.012652402	-1.100225	0.17522962	0.002872887	0.79246724	0.1643323	0.034879804	-0.95028639	0.22273189	-0.085306056	-1.2922738	-0.043950658	0.025325881	-1.1748757	0.18383241	0.081224345	1.3749079	0.15836334	0.09144529	0.9364177	0.059489302	0.000116522	-1.3362385	0.52151459	0.21399157	-0.60544777	0.044587616	0.025846243	-0.79642278	0.27139243	0.011237941	-1.3789585	0.18433852	-0.034819975	-1.1019307	-0.21068501	0.030465741	-1.1219133	0.2286073	0.086311296	-1.4143364	-0.075398199	-0.33719328	0.73372525	0.13345176	0.031689882	-1.6675407	0.12072875
111	-0.11140554	-0.012954866	-1.0976287	0.17618951	0.001761904	0.79211098	0.16542284	0.036058124	-0.94794101	0.22605759	-0.086002104	-1.2909786	-0.043930467	0.0254211	-1.1746583	0.18687364	0.082521036	1.3743148	0.16050884	0.093118243	0.93537825	0.060429726	-0.000336202	-1.3359296	0.51919216	0.21515651	-0.60746527	0.04517258	0.025703959	-0.79597706	0.27411127	0.011785099	-1.3777524	0.18676673	-0.035462826	-1.1003619	-0.21188822	0.031919796	-1.1203349	0.23102066	0.087974727	-1.4137206	-0.077730268	-0.33652493	0.73350316	0.13536164	0.031174455	-1.6678684	0.12316772
112	-0.11236694	-0.01288339	-1.0959139	0.17660417	0.000395412	0.79201001	0.16615233	0.037896514	-0.94708985	0.22864649	-0.085509583	-1.2907027	-0.043728758	0.025794255	-1.1745249	0.18861341	0.082440302	1.3746911	0.16209878	0.093587153	0.93505675	0.061114941	-0.000293101	-1.33567	0.51793927	0.21633543	-0.60852456	0.045596443	0.025611397	-0.79565918	0.27510819	0.014463786	-1.3776072	0.18867628	-0.035548896	-1.1002079	-0.21172559	0.033419661	-1.1191341	0.23204303	0.08986333	-1.4133927	-0.078820005	-0.33586526	0.73387253	0.13664019	0.031451508	-1.6683564	0.12509774
113	-0.11235582	-0.012700115	-1.0946741	0.17650302	-0.001325921	0.79231155	0.16640736	0.04038671	-0.94757706	0.23039213	-0.083888359	-1.2910522	-0.04326532	0.026400961	-1.1744802	0.18923627	0.080888048	1.3751355	0.16309084	0.092942119	0.93554938	0.061552346	0.000249357	-1.335441	0.51763541	0.21770181	-0.60851038	0.045915257	0.025640192	-0.79546535	0.27451536	0.019442312	-1.3784112	0.18996894	-0.035025377	-1.1007841	-0.21064633	0.035152894	-1.118554	0.23169728	0.092111789	-1.4134425	-0.078703143	-0.33534238	0.73481745	0.13718536	0.032449983	-1.6692308	0.12660617
114	-0.11197078	-0.012201863	-1.094241	0.17590854	-0.003412169	0.79324681	0.16618113	0.043459065	-0.94939381	0.23154899	-0.080939941	-1.2911522	-0.042627539	0.027295033	-1.1745055	0.18869033	0.077804781	1.3760226	0.16344681	0.091093905	0.93646693	0.061762951	0.001300707	-1.3352101	0.51775575	0.21916237	-0.60696572	0.046309073	0.025950273	-0.79548478	0.27265847	0.026590034	-1.3810561	0.19067724	-0.033711176	-1.1017542	-0.20860764	0.037135419	-1.1185713	0.23000634	0.094988637	-1.4138825	-0.077329874	-0.33498758	0.73616874	0.13693425	0.034117561	-1.6703483	0.12762205
115	-0.11110042	-0.011410225	-1.0945443	0.17477167	-0.005501795	0.79501969	0.16528952	0.047045305	-0.95248914	0.23203076	-0.076762125	-1.292146	-0.041697949	0.028378284	-1.1746585	0.18675557	0.073405989	1.3780352	0.1631978	0.088009641	0.93777144	0.061762687	0.002882789	-1.3351051	0.51835889	0.22008076	-0.60407561	0.046716891	0.026201526	-0.79624909	0.269169	0.035111383	-1.3861181	0.19080986	-0.031722371	-1.1034976	-0.20564577	0.039485689	-1.1191295	0.22711368	0.097891361	-1.4157038	-0.074669629	-0.3342534	0.73758918	0.13620889	0.036583614	-1.6713299	0.12821695
116	-0.11461716	-0.035311367	-1.0940111	0.19320112	0.032345247	0.79694641	0.1685653	-0.002494686	-0.94595355	0.22204915	-0.12883654	-1.2991627	-0.045458257	0.020684324	-1.1759274	0.1890541	0.12715603	1.3907624	0.1563824	0.12003419	0.94085956	0.059834778	-0.011087316	-1.3445772	0.50802338	0.19837333	-0.61880034	0.047757078	0.016090542	-0.79456687	0.27253884	-0.049098331	-1.3891718	0.1911228	-0.067029558	-1.107691	-0.23115402	-0.013271198	-1.1049932	0.25411147	0.051384173	-1.4180143	-0.085815445	-0.35716602	0.72792703	0.13104297	0.000793902	-1.6682825	0.12326583
117	-0.11439651	-0.030969707	-1.0928639	0.19243562	0.027422456	0.79704046	0.16943298	0.004427086	-0.9447791	0.22492899	-0.12177344	-1.2966648	-0.045082573	0.021133637	-1.1755704	0.18985894	0.1201841	1.387485	0.1578754	0.1143669	0.93924177	0.06029151	-0.00962523	-1.3423595	0.50921601	0.20180339	-0.61526686	0.047451075	0.017700642	-0.79467666	0.27510169	-0.03974383	-1.3876531	0.19221401	-0.062158413	-1.10576	-0.22956622	-0.006590871	-1.1051806	0.25203091	0.059119284	-1.4167266	-0.085429616	-0.35296896	0.72913766	0.13371575	0.006090271	-1.669227	0.12007876
118	-0.11403417	-0.026988206	-1.0929768	0.19090329	0.023024628	0.79674959	0.1685919	0.01069855	-0.944318	0.22602832	-0.11495709	-1.2947406	-0.044715125	0.021666851	-1.1753082	0.18974456	0.11335902	1.3848654	0.1585905	0.10895844	0.93818325	0.06041887	-0.008139597	-1.3407279	0.51175225	0.20450546	-0.61220974	0.047090948	0.019149708	-0.7949757	0.2752158	-0.03078776	-1.3863441	0.19190916	-0.057375789	-1.1042918	-0.22750999	-0.000364376	-1.1065067	0.24883652	0.065508202	-1.4151677	-0.084014475	-0.34930742	0.72980541	0.1349723	0.011083256	-1.6693393	0.11950086
119	-0.11318807	-0.023306172	-1.0938536	0.18876465	0.019115472	0.79638016	0.16696629	0.016173868	-0.9449231	0.22642002	-0.10844105	-1.2939684	-0.044403702	0.022301214	-1.1751682	0.18897291	0.10636894	1.3831846	0.15869345	0.10371756	0.93773699	0.060279399	-0.006507323	-1.3395197	0.51468253	0.20654909	-0.60939848	0.046755489	0.020474358	-0.79547435	0.27508694	-0.022010313	-1.3859189	0.19061527	-0.052781094	-1.1034325	-0.22457992	0.005371399	-1.1082386	0.24484541	0.070816733	-1.4142362	-0.08196488	-0.34626454	0.73063529	0.13529506	0.01572646	-1.6696342	0.11886777
120	-0.11211851	-0.020090882	-1.0959007	0.18620339	0.015498843	0.79623163	0.16596997	0.021078942	-0.9468084	0.22590941	-0.10192077	-1.2940682	-0.044186588	0.023040174	-1.1751763	0.18710998	0.0990915	1.3820999	0.15808704	0.098585121	0.93770236	0.05983334	-0.004708045	-1.3386167	0.51794207	0.20809594	-0.60666078	0.046451457	0.021741802	-0.79619426	0.2730079	-0.01337913	-1.3854569	0.18887973	-0.048113819	-1.1034095	-0.22120212	0.010664594	-1.1110483	0.24017774	0.075220317	-1.41412	-0.07931082	-0.34368291	0.73169494	0.1348487	0.020244071	-1.6697713	0.11785357
121	-0.11017901	-0.016891811	-1.0982182	0.18299744	0.012285295	0.7959643	0.16470727	0.025460843	-0.94980186	0.22416566	-0.095309377	-1.2948989	-0.044012286	0.023863859	-1.1753	0.18379818	0.091758683	1.3811353	0.15678696	0.093534328	0.93810552	0.059229821	-0.002631024	-1.338079	0.52167588	0.20916273	-0.60402012	0.045784418	0.023034994	-0.79688543	0.27061182	-0.004471543	-1.3856115	0.18629001	-0.043415502	-1.1040193	-0.21741082	0.015466061	-1.1148583	0.23471908	0.078625232	-1.4145441	-0.075992964	-0.34150711	0.73308575	0.13348906	0.024638591	-1.6690192	0.11638383
122	-0.10818741	-0.01430319	-1.1019471	0.17896576	0.009787596	0.79498869	0.16254453	0.029210888	-0.95389354	0.22039065	-0.088792682	-1.2959639	-0.043837622	0.024764495	-1.1755105	0.17954034	0.083951771	1.3810865	0.15466776	0.088585421	0.93880385	0.058213197	-0.000430054	-1.3377306	0.52575278	0.2098686	-0.60116595	0.04483166	0.024314864	-0.79761076	0.2670216	0.004657752	-1.3865918	0.18320601	-0.038350966	-1.105674	-0.21256422	0.019965393	-1.1189717	0.22839706	0.080954738	-1.4153923	-0.071693122	-0.33980504	0.73401511	0.13141781	0.029000232	-1.6681907	0.11492676
123	-0.10536263	-0.011959805	-1.1063318	0.17442797	0.007472213	0.79442233	0.1583689	0.032182295	-0.95828581	0.21471924	-0.082516424	-1.2971344	-0.043600839	0.025730805	-1.17579	0.17423737	0.073590621	1.3845928	0.15175177	0.083732098	0.93986148	0.057012711	0.002053443	-1.337728	0.53032827	0.210096	-0.59810537	0.043609187	0.02556175	-0.79837507	0.26215586	0.014357985	-1.3904214	0.17920586	-0.032988213	-1.1084886	-0.20631641	0.024306959	-1.1237267	0.22119148	0.082197972	-1.4167529	-0.066523246	-0.33856693	0.73444682	0.12842298	0.033387966	-1.6671308	0.11315158
124	-0.046784334	0.019871779	-1.1598766	0.08627519	-0.012766549	0.81961906	0.077201664	0.042495176	-1.043076	0.11533643	-0.008447596	-1.3721828	-0.024383096	0.046075124	-1.1914909	0.073853239	0.007018029	1.4175968	0.10303387	0.004872335	0.98031074	0.02451903	0.046614524	-1.3558435	0.58370733	0.17254749	-0.5195213	0.022680152	0.037425127	-0.82099366	0.13888401	0.10718298	-1.471827	0.11002067	0.02081077	-1.1593751	-0.10084438	0.060599059	-1.2100494	0.11235046	0.085353903	-1.4595598	0.007412174	-0.34397611	0.75647873	0.051876385	0.092909276	-1.6675597	0.084037498
125	-0.046988964	0.020580603	-1.1631272	0.082477279	-0.012307431	0.81808853	0.071204886	0.042029351	-1.0426054	0.11071533	-0.007497572	-1.3711293	-0.024119617	0.046856698	-1.1927241	0.068183988	0.00668421	1.4172362	0.097547516	0.00258014	0.98023796	0.022390516	0.046494082	-1.3551337	0.58909529	0.17045093	-0.51732397	0.020817673	0.037624881	-0.8210808	0.13281043	0.10590924	-1.4703341	0.10528608	0.021124544	-1.1589849	-0.099656947	0.06140995	-1.2165889	0.10928522	0.081717253	-1.4580798	0.010381276	-0.34367675	0.75502628	0.050612923	0.093901142	-1.6652009	0.080366567
126	-0.047871888	0.01962701	-1.1652983	0.080363318	-0.011635426	0.81625766	0.067044929	0.041854676	-1.0409125	0.10760856	-0.007499674	-1.3689568	-0.024357857	0.047259469	-1.1935622	0.064660445	0.007274636	1.4159392	0.093424559	0.002015674	0.97924495	0.020845929	0.045810658	-1.3543843	0.59318155	0.16961992	-0.51686174	0.019685481	0.037700612	-0.8206805	0.12859613	0.10503954	-1.4676692	0.10189714	0.021127746	-1.1577228	-0.10080206	0.063261271	-1.2200533	0.10751351	0.079480514	-1.4557241	0.012079231	-0.34379733	0.75340694	0.050770063	0.09456642	-1.6632752	0.077759549
127	-0.050302476	0.01925423	-1.1662685	0.079902701	-0.011153581	0.81408906	0.064757302	0.041746411	-1.0380164	0.10596753	-0.008611484	-1.3657664	-0.025060264	0.047159541	-1.1940491	0.063284114	0.008789416	1.4136908	0.090696901	0.003108657	0.97724652	0.019919362	0.044653095	-1.3535389	0.5958547	0.16952838	-0.51837701	0.019333342	0.037670281	-0.81980008	0.12638541	0.10374818	-1.4640305	0.099881731	0.020134032	-1.1559308	-0.10412744	0.063347206	-1.2216355	0.10750266	0.077611864	-1.4530932	0.01254011	-0.34376833	0.75176674	0.052224051	0.094581477	-1.6615427	0.076163724
128	-0.053563893	0.017635446	-1.1661496	0.081077695	-0.010939828	0.81156123	0.064518295	0.040977925	-1.0340745	0.10578323	-0.010973257	-1.3617146	-0.026224235	0.046563216	-1.1941779	0.064046271	0.011238639	1.4104561	0.08928971	0.006080039	0.97453129	0.019653751	0.043214381	-1.3523549	0.59715819	0.1702994	-0.52181137	0.019700376	0.037451878	-0.81840754	0.12607738	0.10251506	-1.4592652	0.099174611	0.018575365	-1.153409	-0.1092472	0.061612062	-1.2215908	0.10915098	0.076325566	-1.4500566	0.011828532	-0.3433862	0.75013649	0.054894987	0.093751304	-1.6599025	0.075443201
129	-0.057770886	0.015161894	-1.164904	0.083993219	-0.010207366	0.80879205	0.066350356	0.039878905	-1.0291154	0.1073002	-0.013757945	-1.356326	-0.027850246	0.045485452	-1.1939417	0.066916056	0.014746008	1.4062691	0.0892094	0.010984316	0.97120559	0.020023152	0.041490618	-1.3507844	0.59725326	0.17241758	-0.52704138	0.02057234	0.036715228	-0.81650752	0.12789193	0.10035144	-1.4535905	0.099746346	0.016868638	-1.1499336	-0.1162843	0.059302833	-1.2191331	0.11272869	0.075207315	-1.4469415	0.009998084	-0.34256521	0.74850428	0.058383774	0.091298379	-1.6583426	0.075478397
130	-0.064250737	0.013203353	-1.1629255	0.088671543	-0.009092555	0.80579442	0.070162885	0.039056201	-1.0230433	0.11043664	-0.017001301	-1.3494856	-0.030325763	0.044286475	-1.1932656	0.071867645	0.019490514	1.4012821	0.090642385	0.017216645	0.96646035	0.020987254	0.039334394	-1.349012	0.59604394	0.17539412	-0.53425652	0.022004426	0.035400201	-0.81421924	0.13168164	0.097969584	-1.4468551	0.10157437	0.015139999	-1.1453992	-0.12623794	0.05826579	-1.2136574	0.11814313	0.074488357	-1.4436111	0.007046601	-0.34137341	0.7468394	0.063141979	0.088245869	-1.6572272	0.07617294
131	-0.071460351	0.009704144	-1.1598225	0.09492176	-0.008666329	0.80236292	0.074819952	0.040766582	-1.0148846	0.11505073	-0.020827619	-1.3411319	-0.033392485	0.042471036	-1.1922598	0.07889583	0.025229586	1.3951714	0.093674891	0.024207719	0.95937753	0.022580437	0.036291018	-1.3477973	0.59343731	0.17904943	-0.54344845	0.024261739	0.034298576	-0.8112666	0.13755797	0.094994366	-1.4392787	0.10469975	0.012795254	-1.1401545	-0.13802524	0.055958342	-1.2061627	0.12455831	0.075288966	-1.4390919	0.002967814	-0.33983961	0.74511713	0.069856286	0.085685261	-1.6560017	0.077698894
132	-0.077729583	0.004143928	-1.1549474	0.1024593	-0.009731195	0.79823667	0.081627153	0.041524388	-1.0057852	0.12123942	-0.026544103	-1.3326995	-0.035581235	0.039489519	-1.1910112	0.088194542	0.032623544	1.3896111	0.097872332	0.03377552	0.95261735	0.024811592	0.033058669	-1.3460459	0.58878905	0.18267989	-0.55433899	0.02712906	0.032711718	-0.80790991	0.14522958	0.092414491	-1.4303114	0.10923355	0.009398256	-1.1345671	-0.15250401	0.05375379	-1.1967268	0.13234262	0.076947391	-1.4338676	-0.00234417	-0.33828393	0.74336493	0.077704929	0.082046427	-1.6547111	0.081651047
133	-0.079208747	0.001603039	-1.1537346	0.10718951	-0.00824217	0.79454643	0.084971502	0.039091595	-1.0014427	0.12528023	-0.03007515	-1.329623	-0.03596206	0.038112678	-1.1902176	0.089860201	0.036592744	1.3888142	0.09872885	0.037827227	0.95093763	0.025957214	0.029602867	-1.3443624	0.5869146	0.18284509	-0.55783701	0.028036509	0.031748496	-0.80690676	0.15000464	0.088770248	-1.4259501	0.11328146	0.006641475	-1.1313204	-0.15508093	0.051378358	-1.195226	0.13652548	0.077066407	-1.4304038	-0.003212018	-0.3389107	0.74062592	0.080606483	0.078348547	-1.6539534	0.082580999
134	-0.08037214	-0.001385541	-1.1523753	0.11240393	-0.003404183	0.79253072	0.08967077	0.034392267	-0.99840772	0.12931029	-0.034426004	-1.3270607	-0.036174849	0.03665828	-1.1895454	0.091774434	0.041418128	1.388841	0.099455103	0.042878445	0.95039272	0.027406581	0.025837842	-1.3444965	0.58438444	0.18226427	-0.56173384	0.028897846	0.030585675	-0.80608547	0.15493914	0.082836844	-1.4224982	0.11701137	0.002606839	-1.1290226	-0.15764458	0.048207622	-1.1932943	0.14142744	0.076039918	-1.4274237	-0.004755195	-0.34001696	0.73817354	0.082455948	0.073112331	-1.6544504	0.083483562
135	-0.080956921	-0.004673541	-1.150755	0.11721944	0.001622863	0.79165548	0.09477406	0.029643998	-0.99632013	0.13336545	-0.039652083	-1.3251776	-0.036404684	0.035197344	-1.1889726	0.09388826	0.046909504	1.3893378	0.10055982	0.048297551	0.95140725	0.028530831	0.022311777	-1.3439913	0.58105624	0.1810492	-0.56567627	0.029662285	0.029322872	-0.80528575	0.16012226	0.075384468	-1.4202174	0.12063123	-0.002016642	-1.1281513	-0.15983051	0.044176139	-1.1907616	0.14727145	0.073616318	-1.4259105	-0.007034089	-0.34154725	0.73550797	0.084169447	0.067709692	-1.6547357	0.084121361
136	-0.081127979	-0.008088967	-1.1488893	0.12166078	0.006493545	0.79124635	0.099848464	0.025199376	-0.99454391	0.13736545	-0.045668483	-1.3235546	-0.036664452	0.033732168	-1.1884943	0.096147142	0.053082954	1.3899466	0.10189083	0.05366255	0.95241642	0.029539349	0.018687837	-1.3438355	0.57711673	0.17950922	-0.56968063	0.030320011	0.027932554	-0.80449235	0.16545381	0.066878721	-1.4187812	0.12382262	-0.006752722	-1.1276896	-0.16220611	0.039670359	-1.1879281	0.15355563	0.070399486	-1.4245846	-0.010188332	-0.34395707	0.73264366	0.085976146	0.062504254	-1.6538589	0.084643506
137	-0.081888527	-0.011613368	-1.1471958	0.12583914	0.011405038	0.79103625	0.10462816	0.020779543	-0.99247223	0.14128895	-0.052555013	-1.322225	-0.036972146	0.032259807	-1.1881127	0.09860684	0.059907217	1.3909882	0.10309724	0.059214767	0.95274907	0.03069287	0.015152478	-1.3445899	0.57298774	0.17788497	-0.57419413	0.030840117	0.026404807	-0.80366737	0.17052016	0.057276823	-1.4171482	0.12650067	-0.011788008	-1.1274278	-0.1652903	0.034778144	-1.1850706	0.16032676	0.066236116	-1.4230375	-0.014269844	-0.34760591	0.72999406	0.087705307	0.057072897	-1.6520722	0.085188732
138	-0.082732916	-0.015311949	-1.1454699	0.12967296	0.016605258	0.79202902	0.10955203	0.016330538	-0.9906069	0.14528941	-0.060333114	-1.3217628	-0.037377	0.030781053	-1.1878463	0.10123634	0.067427605	1.3922617	0.10434041	0.065009341	0.95311034	0.031945426	0.011746763	-1.346071	0.56853551	0.17604871	-0.57913506	0.031276163	0.024666004	-0.80298418	0.17526747	0.046361234	-1.415262	0.12865637	-0.01725328	-1.1273744	-0.16829436	0.029199978	-1.1817801	0.16778934	0.06095273	-1.4223251	-0.019262351	-0.35268021	0.72821075	0.08819019	0.050198443	-1.6527028	0.085685946
139	-0.083593085	-0.019190848	-1.1436707	0.13344567	0.02197838	0.79224783	0.11489677	0.011777326	-0.98902309	0.1494409	-0.068950169	-1.3221724	-0.037887745	0.029296992	-1.1877055	0.10397964	0.075735748	1.3935088	0.10584068	0.07094577	0.95394349	0.032883566	0.008113642	-1.3474616	0.56396472	0.1740288	-0.58475971	0.031677388	0.022702154	-0.80254149	0.18000069	0.034169205	-1.4138021	0.13019803	-0.023257729	-1.1273334	-0.17168094	0.02306651	-1.1783425	0.17585771	0.054576628	-1.4220562	-0.025117774	-0.35892984	0.72722393	0.088723131	0.043325007	-1.6520885	0.08614625
140	-0.08477971	-0.023283126	-1.1420076	0.13713342	0.02767629	0.79190665	0.11831342	0.006154582	-0.98514807	0.15353635	-0.07843636	-1.3228596	-0.038466178	0.027800716	-1.1876794	0.10696462	0.084684953	1.3953229	0.10712016	0.077256769	0.9543373	0.03367921	0.004381931	-1.349128	0.55917537	0.17176254	-0.59094387	0.032408979	0.020418176	-0.80283356	0.18469086	0.020678947	-1.4126737	0.13146485	-0.029566832	-1.128148	-0.17419225	0.016161622	-1.1739379	0.18458103	0.047203053	-1.4226681	-0.031825382	-0.36587012	0.72557729	0.089282162	0.036100935	-1.6505768	0.086578749
141	-0.087480493	-0.012992423	-1.139185071	0.145881847	0.024897179	0.791298151	0.12266314	0.012612024	-0.975419998	0.162982583	-0.08114057	-1.314514041	-0.040346887	0.028873155	-1.185290217	0.114679612	0.076024123	1.390495658	0.114181459	0.074798711	0.949184835	0.037056301	0.005518673	-1.345414162	0.558744371	0.179664418	-0.589471817	0.034219272	0.022080639	-0.801536083	0.196501344	0.019323733	-1.405433774	0.137351096	-0.024283668	-1.123569131	-0.175280929	0.024134263	-1.170545101	0.185368508	0.056206729	-1.420603991	-0.032131676	-0.357827723	0.726709545	0.095680013	0.041332841	-1.654835105	0.091527961
142	-0.09048517	-0.023302961	-1.134975314	0.148444504	0.030349754	0.791426837	0.126310408	0.004350298	-0.973111093	0.164661407	-0.090159468	-1.314627171	-0.041191366	0.02648655	-1.185462832	0.121035114	0.092238136	1.392154694	0.115346536	0.084600568	0.94989264	0.038455103	0.000818172	-1.347633243	0.550875127	0.17694141	-0.598619103	0.034699921	0.019486148	-0.801016212	0.201320544	0.003256304	-1.4036448	0.139596537	-0.035639573	-1.124441504	-0.182699069	0.011197269	-1.16289854	0.197152272	0.046293482	-1.420294762	-0.042402849	-0.365682274	0.724765062	0.09611173	0.029867806	-1.652857184	0.091912113
143	-0.09469717	-0.031846918	-1.128603339	0.154634565	0.035590246	0.791936338	0.131443873	-0.004088502	-0.969119787	0.169647142	-0.103484489	-1.312964439	-0.042304002	0.02431076	-1.184779048	0.129790813	0.107492551	1.392392278	0.119339317	0.096133895	0.949852943	0.041225504	-0.003315575	-1.3484267	0.542464316	0.176530421	-0.607608199	0.036045846	0.017252441	-0.800047457	0.209721342	-0.015538331	-1.400797963	0.144403905	-0.048129614	-1.123732209	-0.191901609	-0.001650031	-1.155052304	0.208991677	0.03906117	-1.420421004	-0.05142846	-0.370168746	0.723379374	0.098953433	0.020022433	-1.651806712	0.094466098
144	-0.097353891	-0.040136263	-1.124278307	0.158686176	0.041974235	0.793005943	0.134377271	-0.014407262	-0.967334509	0.171858788	-0.118539266	-1.312390447	-0.042403031	0.022266326	-1.184630752	0.133371592	0.122370429	1.395121217	0.120921686	0.107699275	0.951555133	0.042525001	-0.006635066	-1.34990263	0.535733759	0.173651397	-0.615194201	0.036921754	0.014800452	-0.799546123	0.21322751	-0.034260586	-1.400948286	0.146880209	-0.060545083	-1.124218941	-0.198252335	-0.015010099	-1.150750279	0.217275783	0.030432442	-1.422091365	-0.056519698	-0.375720382	0.722245097	0.098894641	0.011715306	-1.65075314	0.095898546
145	-0.099756427	-0.051200043	-1.119164586	0.162283391	0.050712503	0.794391692	0.138955787	-0.027999265	-0.965747774	0.174901396	-0.138924003	-1.3130337	-0.042531017	0.019375751	-1.185037494	0.136614531	0.141989544	1.399443388	0.121639274	0.122795656	0.954212308	0.043531515	-0.010853777	-1.352320671	0.526884198	0.167776465	-0.624443471	0.037712205	0.011253729	-0.798744977	0.217801526	-0.05788682	-1.405144215	0.149642691	-0.076219805	-1.125990748	-0.203771725	-0.031517159	-1.145328999	0.226724163	0.018575583	-1.427021861	-0.062610492	-0.383938909	0.720562875	0.096989334	0.001229532	-1.649651885	0.098442465
146	-0.101943411	-0.061902527	-1.11537385	0.164090842	0.05893876	0.796178639	0.140404478	-0.040895149	-0.961804986	0.178054139	-0.15755409	-1.315143704	-0.04249274	0.016460406	-1.185545564	0.139057741	0.160383165	1.403623939	0.120529287	0.136965051	0.955581784	0.04414703	-0.01480879	-1.354662538	0.518546283	0.160583362	-0.632840693	0.038253739	0.007754002	-0.797991097	0.221944794	-0.079330109	-1.409535289	0.151793376	-0.090659738	-1.128016472	-0.207386985	-0.046268687	-1.14055109	0.234427258	0.006483715	-1.431309581	-0.068412907	-0.391769558	0.717796445	0.093906119	-0.008407894	-1.648779869	0.099808395
147	-0.108647451	-0.077290885	-1.112038016	0.166972667	0.071328707	0.798357248	0.142058551	-0.059343185	-0.952576637	0.181032062	-0.187718049	-1.311630011	-0.043001883	0.011826342	-1.186339855	0.142280459	0.188029319	1.406429648	0.117656603	0.15801017	0.954564929	0.044862885	-0.021175697	-1.35730207	0.509539902	0.150062725	-0.64930284	0.039215349	0.002424639	-0.796331823	0.225003541	-0.111555286	-1.405284643	0.153856054	-0.112636857	-1.127209544	-0.218557596	-0.067444727	-1.13591373	0.245414883	-0.013275853	-1.42841208	-0.078428328	-0.40202412	0.711922228	0.08976011	-0.022951417	-1.645483136	0.103346944
148	-0.114341266	-0.074306794	-1.101683378	0.183335945	0.066144422	0.795631468	0.153426245	-0.055954274	-0.943696022	0.193219721	-0.187856793	-1.305869818	-0.044767827	0.01102555	-1.182929397	0.159054548	0.191275477	1.404390216	0.129902542	0.163445234	0.95041573	0.04951562	-0.024615111	-1.355783343	0.502223969	0.159300968	-0.653737485	0.042594556	0.003002778	-0.793860674	0.244540855	-0.113946997	-1.395552397	0.166167378	-0.112691067	-1.119325161	-0.228533924	-0.06405101	-1.124756455	0.258132279	-0.004735615	-1.4227525	-0.089659438	-0.39582473	0.712034941	0.099955618	-0.027221503	-1.64838171	0.11217273
149	-0.109085761	-0.061191741	-1.104402781	0.178448245	0.056288082	0.794569194	0.151394621	-0.038632639	-0.950540066	0.191987365	-0.162285209	-1.306667447	-0.044639464	0.015498095	-1.182368159	0.157162681	0.165771529	1.40074718	0.131972358	0.144127339	0.948872983	0.0497365	-0.017985957	-1.352753758	0.508779883	0.168991759	-0.638219357	0.041858543	0.007926617	-0.795201719	0.241180077	-0.085879944	-1.397688031	0.164877862	-0.093610667	-1.120040536	-0.220598638	-0.045262091	-1.127383709	0.24850899	0.011535809	-1.426723719	-0.080652595	-0.384987146	0.716719627	0.104152292	-0.013677758	-1.652166009	0.108493805
150	-0.106741846	-0.049997617	-1.107801676	0.176287889	0.047960807	0.793766975	0.149252623	-0.024494706	-0.953682542	0.190797493	-0.143017963	-1.304659367	-0.044939391	0.018776217	-1.181564569	0.156354278	0.145523012	1.395127058	0.134284049	0.128718644	0.947808862	0.04985616	-0.013239412	-1.349541783	0.517317772	0.177284673	-0.628325582	0.041818585	0.01182211	-0.796196103	0.239701957	-0.06368424	-1.394765854	0.164194033	-0.078705974	-1.118310213	-0.218568042	-0.030911636	-1.131078959	0.240915403	0.024875075	-1.422510505	-0.074732043	-0.375632286	0.72056067	0.10902907	-0.003472382	-1.653606772	0.106943041
151	-0.105180979	-0.04247313	-1.111598253	0.173076883	0.042266302	0.793417931	0.14678672	-0.015002571	-0.955880165	0.188505024	-0.129511923	-1.304086685	-0.044943068	0.020860173	-1.181228638	0.154072866	0.131425738	1.391877651	0.133922011	0.117923558	0.946508884	0.049313445	-0.010028223	-1.347336411	0.52403307	0.181510314	-0.621994615	0.041290119	0.014449065	-0.797053337	0.237756863	-0.047345359	-1.393090487	0.161945999	-0.068477593	-1.11743331	-0.214274868	-0.020525733	-1.134665966	0.233967379	0.033593956	-1.419024944	-0.070064612	-0.36953342	0.72213769	0.110278808	0.004148178	-1.655055404	0.105469882
152	-0.103237785	-0.034456141	-1.116277099	0.168539345	0.035536282	0.792972088	0.144082293	-0.004953219	-0.958634496	0.185539007	-0.114696294	-1.304535747	-0.044683564	0.022814196	-1.181032896	0.151826888	0.11644119	1.389351606	0.132341191	0.106517918	0.944928467	0.048518788	-0.006484631	-1.345639944	0.531058669	0.184651092	-0.615395606	0.040253393	0.017029677	-0.797943473	0.23466906	-0.029981809	-1.392174959	0.158988357	-0.057301354	-1.117426038	-0.208084837	-0.008334575	-1.139858365	0.225286081	0.042751689	-1.416829109	-0.064803369	-0.363913506	0.723427415	0.110375911	0.012755505	-1.655972242	0.103293419
153	-0.10069596	-0.026027808	-1.120291948	0.16442354	0.028486419	0.79260987	0.141226918	0.004726928	-0.960609436	0.182919592	-0.10110765	-1.305757403	-0.044282511	0.024517925	-1.181028724	0.149076596	0.10267882	1.387265325	0.130876213	0.095623046	0.944257557	0.047325086	-0.003104567	-1.344232917	0.537575781	0.187346771	-0.608769536	0.039187785	0.019247144	-0.798673093	0.230834976	-0.015294049	-1.392562151	0.156175613	-0.046347432	-1.117477536	-0.201284289	0.004045997	-1.144381762	0.21556446	0.050798096	-1.415766001	-0.058872461	-0.359039873	0.724823296	0.110093221	0.021567121	-1.657011509	0.101252265
154	-0.097762473	-0.018465132	-1.123927832	0.161088586	0.023264173	0.792351544	0.138205349	0.012513807	-0.962939262	0.180948183	-0.092193693	-1.307457805	-0.043622915	0.026139783	-1.181095004	0.144552767	0.09218879	1.386425018	0.129553869	0.087197818	0.944758356	0.045926873	8.59E-05	-1.343268275	0.542942464	0.188944131	-0.602692246	0.038454194	0.020768503	-0.799236536	0.226792857	-0.006221882	-1.393917441	0.154293507	-0.0379721	-1.117816806	-0.195010215	0.013153625	-1.148865461	0.205659777	0.057562582	-1.416175127	-0.051808249	-0.354998022	0.726372182	0.109519973	0.030059485	-1.658506155	0.100311749
155	-0.118636779	-0.070822403	-1.093972921	0.193339393	0.061069481	0.795843899	0.161804855	-0.05156583	-0.936865032	0.204130054	-0.185921803	-1.302204251	-0.046114914	0.011093576	-1.18053484	0.172700077	0.192944333	1.403418899	0.140687928	0.165812135	0.946498275	0.053182978	-0.026717724	-1.354203343	0.49570182	0.166741267	-0.656655073	0.045148365	0.00391253	-0.792550623	0.258619875	-0.114915229	-1.390069723	0.175958067	-0.111419551	-1.114319086	-0.233899578	-0.061337225	-1.114998221	0.267358661	0.003386039	-1.422809839	-0.097773731	-0.390538096	0.712949276	0.107644431	-0.029974561	-1.651302934	0.117406718
156	-0.114528447	-0.060019463	-1.094565272	0.19013162	0.053584449	0.794425726	0.16082105	-0.036157504	-0.941487253	0.205536187	-0.16506955	-1.301862478	-0.046155419	0.014909149	-1.179857135	0.174349546	0.171319485	1.399497867	0.143079817	0.149802908	0.944111109	0.054341648	-0.020912226	-1.351264119	0.499931425	0.175999552	-0.643641531	0.04513194	0.008002143	-0.793501735	0.256426781	-0.091981739	-1.388091445	0.176919892	-0.095745414	-1.113954067	-0.230145708	-0.044541374	-1.115702629	0.260420829	0.016920125	-1.424313545	-0.091245882	-0.380286485	0.717381537	0.11268837	-0.018697932	-1.655628085	0.11609073
157	-0.113161176	-0.04882225	-1.098311424	0.188255355	0.045371976	0.794357896	0.159097329	-0.021202238	-0.945266664	0.205840021	-0.145909101	-1.299964428	-0.04604692	0.018323263	-1.178759098	0.174538165	0.149111077	1.393577218	0.145592809	0.133689046	0.943298578	0.054556809	-0.015702864	-1.347422481	0.509126127	0.185527071	-0.632534623	0.0452656	0.012060577	-0.79417336	0.257585526	-0.069505006	-1.389723063	0.177718848	-0.080655865	-1.111947179	-0.229583353	-0.029973477	-1.116517544	0.253605634	0.030145872	-1.4201864	-0.084519736	-0.369793028	0.7204386	0.119413584	-0.008086357	-1.656957507	0.115443721
158	-0.120278418	-0.047947124	-1.087407112	0.198668376	0.043491822	0.79482913	0.170102209	-0.016610116	-0.936119437	0.222205579	-0.147446454	-1.295347571	-0.046874445	0.017867332	-1.176482677	0.193710312	0.156370357	1.391163826	0.156591535	0.138327911	0.937991083	0.059629727	-0.018454587	-1.345760107	0.498130411	0.193696827	-0.640117943	0.048423473	0.012283353	-0.792296708	0.275483072	-0.075796813	-1.382835746	0.190868139	-0.083361447	-1.104900122	-0.237981617	-0.027606009	-1.103845477	0.26685074	0.035503425	-1.419113278	-0.095164135	-0.364549369	0.721623123	0.127830416	-0.012442878	-1.662356973	0.123925835
159	-0.127785683	-0.047149524	-1.081459522	0.204504088	0.042045955	0.794089556	0.177451015	-0.009779668	-0.928429842	0.233447388	-0.145554006	-1.28841424	-0.046982322	0.017869761	-1.174868345	0.207767636	0.161723629	1.387645483	0.164428711	0.139155596	0.933162332	0.063180216	-0.020070577	-1.343806982	0.49060297	0.200301856	-0.648148239	0.050441343	0.013097974	-0.790956795	0.289161205	-0.077157006	-1.376613855	0.199965686	-0.084398128	-1.09892571	-0.244336098	-0.023129845	-1.097458959	0.27605468	0.040488519	-1.415790319	-0.102059685	-0.359029293	0.721921206	0.135183662	-0.014723954	-1.663398623	0.129930034
160	-0.125180826	-0.038133871	-1.084367394	0.202462688	0.035414122	0.79358232	0.17420876	0.005137391	-0.931096494	0.233645111	-0.12847808	-1.28978467	-0.045828242	0.020324793	-1.174465656	0.20482631	0.140831813	1.383460641	0.163762912	0.126695096	0.933521092	0.062948279	-0.014661142	-1.341443896	0.498085022	0.205315724	-0.637790799	0.049953405	0.01639854	-0.792074502	0.289048731	-0.057551246	-1.377833962	0.199365377	-0.072664782	-1.097622633	-0.239520326	-0.010940854	-1.098033905	0.268218637	0.053004388	-1.413500786	-0.094324842	-0.351096839	0.725270748	0.138565704	-0.004838992	-1.66541028	0.127942443
161	-0.117173411	-0.038453165	-1.091448903	0.196320161	0.035925936	0.795737326	0.169762	-0.003030344	-0.941541255	0.223630711	-0.130961448	-1.297233939	-0.045706566	0.02044628	-1.175626993	0.190826312	0.134260535	1.388905883	0.157182321	0.125023201	0.939384341	0.060242597	-0.012808453	-1.344215989	0.506786168	0.198603004	-0.62661171	0.048434362	0.015377906	-0.793741226	0.27516979	-0.055594448	-1.386007786	0.19137685	-0.070525222	-1.10503459	-0.234125376	-0.015477256	-1.103475928	0.258446962	0.047826916	-1.416680694	-0.088338494	-0.357008338	0.726347208	0.131856069	-0.002461367	-1.665154576	0.122080162
162	-0.122404411	-0.030043891	-1.086291432	0.198502094	0.026609696	0.794023395	0.171841517	0.017521385	-0.933912635	0.233988315	-0.114692904	-1.28867054	-0.044976354	0.022025028	-1.174186468	0.202053472	0.122021206	1.380388141	0.163660467	0.116126858	0.933991134	0.06263034	-0.010641615	-1.339094162	0.503611565	0.209499508	-0.62844485	0.048854336	0.018951673	-0.792860985	0.287602872	-0.036950301	-1.376979232	0.197856784	-0.062151004	-1.0965482	-0.234184101	0.000901589	-1.100858569	0.260278523	0.065320753	-1.412180424	-0.089265257	-0.345410138	0.727918804	0.140556693	0.004731591	-1.667101145	0.126693025
163	-0.119916171	-0.022115031	-1.08942318	0.191843882	0.014848876	0.793152452	0.170302391	0.028315177	-0.938045621	0.235027179	-0.101072185	-1.288198352	-0.044502135	0.023709437	-1.174111128	0.198820323	0.103939094	1.37689352	0.164108515	0.105845645	0.933118999	0.062505141	-0.006542672	-1.337214947	0.509304285	0.214165747	-0.619261801	0.048190899	0.021677783	-0.794161558	0.283646107	-0.013467183	-1.375405788	0.196141571	-0.050712548	-1.096648812	-0.227307096	0.014635323	-1.106251836	0.250625819	0.078216419	-1.411737084	-0.085135601	-0.340508997	0.730284274	0.141114339	0.015634391	-1.669130325	0.126339152
164	-0.115735598	-0.0165345	-1.093710899	0.183140859	0.006365085	0.792657435	0.167493299	0.033273064	-0.943576634	0.231300145	-0.091523498	-1.290596008	-0.044179454	0.024808414	-1.174506187	0.191721752	0.091436587	1.375851989	0.16284579	0.098354049	0.933955967	0.061532017	-0.003011676	-1.336373925	0.514594018	0.215587288	-0.612140477	0.046941999	0.023911802	-0.795561612	0.277325392	0.002739099	-1.376792789	0.190999895	-0.042163249	-1.098935008	-0.218605638	0.024459835	-1.114371777	0.239638746	0.084968284	-1.412729025	-0.081071652	-0.338101	0.732081473	0.138883621	0.024961235	-1.668718219	0.124196738
165	-0.122983128	-0.057054859	-1.084452629	0.200586781	0.04962609	0.795413435	0.172157496	-0.029767795	-0.931034684	0.224005997	-0.164107487	-1.296691298	-0.047347229	0.015031084	-1.17696321	0.195600703	0.176707283	1.395965695	0.156712979	0.152533382	0.938113987	0.059809592	-0.023736337	-1.348596215	0.490212709	0.186602145	-0.651565671	0.048697699	0.008816309	-0.791633844	0.276443839	-0.095542677	-1.381101966	0.19125469	-0.096142545	-1.106847882	-0.240143105	-0.040036216	-1.102642179	0.274197549	0.024544576	-1.421592951	-0.102804251	-0.373164594	0.718508184	0.123595156	-0.02277381	-1.659754038	0.124710865
166	-0.123913474	-0.066268437	-1.086106539	0.200569749	0.056233387	0.795517981	0.17087771	-0.045572095	-0.929173231	0.217716053	-0.182456553	-1.295936346	-0.047372952	0.011799941	-1.178156137	0.189143166	0.193795815	1.401525736	0.1534473	0.166885421	0.940949142	0.057613205	-0.028418634	-1.351680636	0.488972068	0.176290587	-0.660470545	0.047876913	0.005070448	-0.791367292	0.272228926	-0.115107447	-1.38252008	0.1871126	-0.109266065	-1.110432029	-0.241436094	-0.056218535	-1.104777336	0.276741445	0.011500733	-1.421283841	-0.106324568	-0.38405636	0.714337409	0.116575591	-0.03178779	-1.654730678	0.123312712
167	-0.129792348	-0.03726187	-1.078346372	0.207204655	0.034615897	0.793148816	0.18003954	0.012535359	-0.925180912	0.241982594	-0.125263393	-1.284596682	-0.045752596	0.020607293	-1.173279285	0.215771377	0.143372893	1.380757809	0.169494674	0.126973927	0.929444551	0.065320186	-0.015265552	-1.33944416	0.490524471	0.210482016	-0.644149482	0.051323906	0.017405484	-0.790896416	0.301176548	-0.058064789	-1.373972535	0.207411975	-0.073325425	-1.093888521	-0.243729904	-0.007126589	-1.092701197	0.275598168	0.057892937	-1.411717772	-0.098456554	-0.346308351	0.726502061	0.144101277	-0.006552003	-1.666409731	0.134415045
168	-0.083526604	-0.00508327	-1.145050883	0.138659686	0.01965314	0.792243838	0.114677593	0.019332001	-0.983311296	0.157489806	-0.070613652	-1.317803741	-0.038101416	0.030831527	-1.185825706	0.10579665	0.060289692	1.389667153	0.109994456	0.064252995	0.950460434	0.034881141	0.010575972	-1.344687343	0.567072809	0.180793405	-0.579327524	0.032967672	0.024427006	-0.802308381	0.186971813	0.039136413	-1.410089135	0.132929966	-0.013376797	-1.125063539	-0.1667182	0.037735324	-1.180662036	0.172519639	0.063979365	-1.421982884	-0.022911614	-0.351233274	0.728920162	0.092606939	0.052467123	-1.654357195	0.088957258
169	-0.083470292	0.000383733	-1.143698215	0.136466429	0.011065384	0.792493463	0.111062288	0.029108943	-0.985713661	0.158393577	-0.060420413	-1.31752789	-0.037773903	0.032950792	-1.185265541	0.107940637	0.048811637	1.387570262	0.112550691	0.056886915	0.949173629	0.035529442	0.014702808	-1.342658043	0.569346309	0.186363712	-0.574247301	0.033209577	0.026995406	-0.802957118	0.188183576	0.056509197	-1.410986185	0.134602621	-0.005901549	-1.123773932	-0.163400382	0.047578089	-1.179775	0.166364774	0.07352636	-1.422465444	-0.021107351	-0.343874425	0.732157052	0.094234914	0.060991976	-1.656475663	0.090191007
170	-0.081800252	0.005281156	-1.143532634	0.130403966	-0.00375372	0.792791665	0.103799753	0.041453246	-0.990580142	0.156166866	-0.043757517	-1.318734288	-0.037263434	0.036191065	-1.185796738	0.107495777	0.035715546	1.386657715	0.11403314	0.046563044	0.948948264	0.035590347	0.021616304	-1.34123385	0.571658194	0.191277936	-0.56682533	0.032560203	0.03079484	-0.804683745	0.184646845	0.080345087	-1.413632393	0.133955702	0.002612059	-1.123778224	-0.159584582	0.055869218	-1.180398345	0.157513425	0.083033577	-1.424576402	-0.018217072	-0.336741954	0.738031209	0.09253899	0.071535192	-1.65984869	0.090308055
171	-0.079885609	0.009494606	-1.143490791	0.12720947	-0.011921986	0.793968379	0.100533582	0.048173562	-0.994931161	0.154764771	-0.033181395	-1.321681499	-0.036109477	0.038333725	-1.185572147	0.107625745	0.026950169	1.386912704	0.116943009	0.03998277	0.950253189	0.036033213	0.026390394	-1.341165423	0.572191834	0.194150135	-0.560942829	0.032075491	0.032906871	-0.806043029	0.182464465	0.094738029	-1.416846037	0.134108379	0.008419997	-1.124937654	-0.155561224	0.061819535	-1.180254579	0.151301399	0.088668518	-1.427125573	-0.017657865	-0.334659278	0.742874861	0.091395825	0.077956833	-1.661198616	0.092024513
172	-0.074628137	0.012258868	-1.143733621	0.121988438	-0.017428892	0.797815502	0.098779008	0.049713477	-1.004025817	0.151495069	-0.024166938	-1.328036547	-0.034187723	0.040153071	-1.185724616	0.105943628	0.019820947	1.390551448	0.118383385	0.033559605	0.954908907	0.035864592	0.030952273	-1.343322396	0.572438538	0.194102272	-0.553841293	0.031332597	0.03436562	-0.808338046	0.177933469	0.106235527	-1.425438643	0.132639289	0.013856173	-1.127980232	-0.147881716	0.065642826	-1.181435227	0.14524661	0.09154135	-1.434150696	-0.01590942	-0.33568576	0.747106135	0.086672656	0.082233019	-1.664260507	0.093685307
173	-0.06605079	0.014112336	-1.144317746	0.11552842	-0.017663473	0.805941224	0.09766794	0.048859224	-1.01643157	0.147856966	-0.020443663	-1.342074752	-0.031358164	0.041711032	-1.185899138	0.102963917	0.015106441	1.398849845	0.119606882	0.027856205	0.963739395	0.035291549	0.035770353	-1.347520232	0.57039839	0.189334989	-0.544923067	0.030601725	0.034932889	-0.811893702	0.173997343	0.111853465	-1.443177104	0.13160643	0.016708283	-1.137083888	-0.135575891	0.064029954	-1.182119846	0.139243975	0.092128821	-1.444725633	-0.013131754	-0.339453042	0.751764655	0.078545041	0.084615767	-1.668773055	0.095592029
174	-0.073452234	0.011646147	-1.137318492	0.128923386	-0.020750387	0.801607907	0.107766964	0.05299224	-1.006231546	0.164871395	-0.022686735	-1.329695225	-0.03318103	0.039766271	-1.183691382	0.11683321	0.017929194	1.392912865	0.128420681	0.036710545	0.958118021	0.040426061	0.031880643	-1.343846917	0.562713802	0.196327686	-0.554475963	0.033809796	0.034658972	-0.808487833	0.191215947	0.10626784	-1.43099165	0.14343901	0.015370439	-1.128036857	-0.148948386	0.067868628	-1.169031024	0.150200129	0.096604116	-1.438734531	-0.021817079	-0.33612898	0.74957937	0.090287723	0.080963671	-1.669532895	0.102272868
175	-0.083159275	0.009054045	-1.128151178	0.144248053	-0.01919445	0.796980143	0.120440774	0.053662531	-0.992990315	0.18314746	-0.02992213	-1.315828204	-0.035681639	0.036969785	-1.181245327	0.132947505	0.020367155	1.385514259	0.137511224	0.047613245	0.950464904	0.045735594	0.025922144	-1.339166164	0.553778589	0.205410376	-0.565429389	0.037384342	0.033946201	-0.804530025	0.211325243	0.09299992	-1.416766763	0.156102791	0.009981395	-1.117587805	-0.165877402	0.066662647	-1.155833006	0.165931866	0.098380819	-1.431703568	-0.03218554	-0.331956744	0.746307194	0.10417714	0.074850485	-1.670027137	0.10778331
176	-0.090542994	0.005859225	-1.120244145	0.153283581	-0.015515905	0.795754015	0.132524565	0.052369375	-0.983473122	0.195792556	-0.03863509	-1.308656335	-0.037365064	0.034715131	-1.179430962	0.145098418	0.030426877	1.382120132	0.14404811	0.055779517	0.946291029	0.050146166	0.020831488	-1.336727858	0.546344221	0.210768849	-0.574146569	0.039877784	0.032554355	-0.802257597	0.228002235	0.081639081	-1.410401106	0.165067673	0.002172385	-1.112586737	-0.175629064	0.06115146	-1.146075368	0.180034459	0.097314119	-1.428272486	-0.041070767	-0.329817027	0.744361222	0.114410512	0.06826704	-1.671100259	0.11216677
177	-0.100370117	0.000308725	-1.111608386	0.162080199	-0.009775322	0.794343829	0.146709144	0.052752681	-0.972290218	0.207754612	-0.052335657	-1.300000191	-0.039675206	0.032043245	-1.177583933	0.158748984	0.046223495	1.379309177	0.150129437	0.0664993	0.941821396	0.054705471	0.01362939	-1.335808992	0.537744045	0.214957267	-0.585995376	0.042459067	0.030947926	-0.799439907	0.243077576	0.065136932	-1.39600265	0.173857123	-0.010140424	-1.107969403	-0.188656524	0.05287936	-1.137278676	0.196987063	0.097741403	-1.421709061	-0.052225687	-0.32995075	0.740348041	0.123965785	0.056562025	-1.669127941	0.116564743
178	-0.105905361	-0.004526693	-1.105605125	0.167523876	-0.005995629	0.793532729	0.153976277	0.05008994	-0.96375221	0.216053322	-0.062827535	-1.29505527	-0.041071098	0.030014699	-1.176423073	0.169132397	0.057815813	1.378611922	0.154137164	0.075008325	0.939670205	0.057291735	0.008527182	-1.335200191	0.53145951	0.216814935	-0.593890309	0.042957824	0.0286	-0.797173262	0.253030509	0.050503258	-1.389445782	0.180183873	-0.019197449	-1.104968429	-0.197482198	0.045553129	-1.13081646	0.209218115	0.096619651	-1.417705059	-0.06072624	-0.33122012	0.737859547	0.129388288	0.047645856	-1.668204069	0.119313948
179	-0.110983312	-0.010495238	-1.097328663	0.173508614	-0.004106641	0.792982996	0.162822768	0.046009582	-0.953490615	0.227808937	-0.075300053	-1.291666389	-0.042318739	0.028158952	-1.175013423	0.182923481	0.071070984	1.376965404	0.160578907	0.085951462	0.937612295	0.060591802	0.003305083	-1.335047603	0.521654844	0.219246164	-0.602867663	0.045763191	0.026935875	-0.79571414	0.266473234	0.035057671	-1.383550525	0.187538952	-0.03025244	-1.102714419	-0.206372976	0.039371617	-1.122193694	0.224391371	0.095755085	-1.414511204	-0.072132319	-0.333619475	0.736854911	0.135101542	0.038074993	-1.669537187	0.125039801
180	-0.085101873	0.008085596	-1.133677363	0.140512154	-0.011968464	0.793399394	0.114477687	0.050202187	-0.98805213	0.172573045	-0.036558185	-1.313554764	-0.037021805	0.03630732	-1.182611227	0.123533443	0.028348509	1.382637501	0.128893971	0.047881737	0.947395205	0.042045623	0.023013284	-1.339025974	0.560889781	0.201337799	-0.567803383	0.035472915	0.032593478	-0.803649843	0.202189356	0.089044079	-1.407356143	0.147617489	0.006175877	-1.118147016	-0.16617012	0.062741749	-1.165842891	0.164023951	0.092689157	-1.425734639	-0.027943064	-0.332333118	0.741743863	0.101745218	0.072963126	-1.664824963	0.099849656
181	-0.091407277	0.004605998	-1.125383019	0.150807217	-0.0085815	0.792801321	0.126976773	0.04882995	-0.979932368	0.186199158	-0.045096289	-1.307917595	-0.038559407	0.03404079	-1.180528522	0.136978373	0.036345679	1.38041532	0.136525661	0.056638878	0.944419265	0.04668282	0.018116655	-1.337208867	0.55241406	0.206355065	-0.57630533	0.038052201	0.031461138	-0.80144465	0.219321609	0.076117121	-1.400458813	0.157368839	-0.000689368	-1.112784505	-0.176191017	0.057912722	-1.15463841	0.177818522	0.092028074	-1.424178123	-0.037446577	-0.33173576	0.73947382	0.111128911	0.065757252	-1.66596663	0.105169713
182	-0.098772682	-0.001376546	-1.117029548	0.160201728	-0.00275284	0.79227829	0.140422687	0.04559724	-0.971287191	0.197898835	-0.057908423	-1.301917076	-0.040610462	0.031152599	-1.178515196	0.150879323	0.050827801	1.378137708	0.143078133	0.067567974	0.941693544	0.051358938	0.011821353	-1.337068558	0.543686509	0.20956251	-0.586766183	0.04024373	0.029484231	-0.799251437	0.235469818	0.055553354	-1.392765284	0.166309595	-0.012465276	-1.108828068	-0.187674716	0.047742065	-1.143666029	0.194040477	0.090128697	-1.420834661	-0.048517883	-0.333129466	0.736287296	0.119752847	0.054243937	-1.665721297	0.109733775
183	-0.103762463	-0.006752742	-1.112294436	0.166114047	0.001943617	0.792247772	0.148769215	0.040638581	-0.965450048	0.205029607	-0.06839361	-1.298696756	-0.042407028	0.028677983	-1.177136183	0.161367327	0.062857062	1.378631473	0.146818578	0.076008499	0.940229297	0.05416863	0.006889586	-1.337126374	0.537948608	0.210596189	-0.594115794	0.041385673	0.027686222	-0.798409045	0.246315107	0.035775103	-1.387421966	0.171737358	-0.022897286	-1.107425451	-0.197248623	0.03715397	-1.135857105	0.206279457	0.086880602	-1.418053269	-0.056984488	-0.335415125	0.734402597	0.124688745	0.044246454	-1.664701819	0.111794241
184	-0.086111911	0.003562854	-1.135742188	0.141663358	0.000327053	0.793214321	0.115609467	0.040664047	-0.98332423	0.168685064	-0.050764211	-1.313413262	-0.038282756	0.034099117	-1.183219194	0.119882129	0.040417906	1.384613037	0.12291424	0.05426354	0.947237194	0.040062554	0.017493544	-1.340134859	0.562968969	0.195685476	-0.573327005	0.03505715	0.029535236	-0.802705944	0.200741872	0.070664942	-1.406380773	0.143901974	-0.001386811	-1.119500995	-0.166699335	0.054028247	-1.169229627	0.168712348	0.083692349	-1.42317152	-0.027245559	-0.336919278	0.736075699	0.100604206	0.065223984	-1.661766648	0.095781364
185	-0.092581734	-0.000377065	-1.127808213	0.152823672	0.005552685	0.792631388	0.128122106	0.037989236	-0.975165427	0.180043325	-0.061253626	-1.307682037	-0.039998017	0.031552482	-1.180858731	0.133889139	0.050734963	1.38267684	0.130865306	0.063990362	0.944524646	0.044867702	0.012482112	-1.340257168	0.554043531	0.199444443	-0.58223623	0.037315048	0.027770964	-0.800747335	0.217538416	0.053279459	-1.398470044	0.15332365	-0.009796267	-1.115005612	-0.177484944	0.047158994	-1.157622695	0.182625338	0.082105227	-1.421131968	-0.037756275	-0.338432759	0.733547509	0.109377004	0.056174647	-1.662523031	0.101081446
186	-0.098881498	-0.006234259	-1.120956779	0.160989225	0.009218273	0.792217731	0.138216347	0.034167927	-0.968222678	0.189200908	-0.071138807	-1.304264784	-0.041931607	0.028980691	-1.179056048	0.146985769	0.064458266	1.380322933	0.136973262	0.073840305	0.942263484	0.048751567	0.007080781	-1.339299083	0.545840442	0.20154871	-0.591184914	0.039011046	0.026081625	-0.79951781	0.232185602	0.031651616	-1.392286777	0.161058873	-0.021083353	-1.112410188	-0.190378949	0.03603977	-1.147708893	0.196284801	0.078966677	-1.418514609	-0.048182067	-0.340559006	0.731559157	0.11670097	0.045920443	-1.661632776	0.104618549
187	-0.059984289	0.016767867	-1.152450681	0.10126476	-0.013879854	0.809553146	0.085410662	0.044793151	-1.025982499	0.129264876	-0.016719647	-1.35261476	-0.02927587	0.043322291	-1.18884778	0.087666318	0.014021453	1.40499723	0.10860227	0.018686265	0.968937576	0.029319217	0.039833095	-1.350080132	0.57984221	0.182427272	-0.535620391	0.026585907	0.035418026	-0.815223634	0.154221922	0.107582942	-1.452207685	0.118592009	0.016725348	-1.145575643	-0.122511797	0.061334435	-1.197383523	0.127180353	0.086037241	-1.449368	-0.003549436	-0.341598809	0.752825797	0.06686601	0.088608101	-1.666242599	0.08812765
188	-0.053528927	0.018097214	-1.158572674	0.089539953	-0.01237685	0.813441277	0.076367803	0.042150561	-1.03480792	0.116153426	-0.013190169	-1.362576723	-0.026715782	0.045013573	-1.191332817	0.075640127	0.011329306	1.41125989	0.101066433	0.010052815	0.97442615	0.024910761	0.043354273	-1.352556586	0.586475015	0.175693721	-0.52637291	0.023251545	0.036415283	-0.818271577	0.140004516	0.105497725	-1.461313605	0.109393209	0.018764555	-1.152785182	-0.110436976	0.060218494	-1.209254503	0.116386458	0.082413219	-1.453186989	0.004433533	-0.343035221	0.753536165	0.057517923	0.092078738	-1.664983273	0.083503723
189	-0.068653136	0.01371711	-1.150649667	0.110001311	-0.014443482	0.801770031	0.088582136	0.045856204	-1.013320208	0.13595055	-0.022499783	-1.337997198	-0.032482807	0.041965537	-1.188234925	0.093070626	0.018167473	1.395671964	0.10884355	0.026138058	0.960292101	0.030848309	0.034546353	-1.346281171	0.580303133	0.187002912	-0.546067774	0.028044131	0.034437522	-0.811385214	0.160518974	0.105724096	-1.436134696	0.121760584	0.013706909	-1.136299253	-0.13682434	0.061616145	-1.192901373	0.135551661	0.08585424	-1.439895153	-0.007741771	-0.338285476	0.74908489	0.076196902	0.085095659	-1.662974596	0.087521642
190	-0.063175745	0.014597087	-1.156871915	0.098622575	-0.011659478	0.805144608	0.078344293	0.043394435	-1.021588802	0.122022972	-0.019186629	-1.346580148	-0.030362653	0.043320533	-1.190713525	0.081457011	0.01704501	1.400936484	0.100027323	0.019017695	0.965796947	0.026003215	0.037795469	-1.348817348	0.587343812	0.180227667	-0.538466454	0.024596777	0.034859132	-0.814296722	0.144788742	0.103209198	-1.445263982	0.111503802	0.01470025	-1.142894864	-0.126898974	0.059694164	-1.204444051	0.12560299	0.080775507	-1.444025278	4.90E-05	-0.340559989	0.750130951	0.067126311	0.088417545	-1.66137445	0.082209609
191	-0.074485943	0.010278865	-1.151244879	0.114772156	-0.012759464	0.796096265	0.089583002	0.045523982	-1.004196763	0.138007343	-0.02831546	-1.328086615	-0.034701366	0.040306773	-1.188600898	0.094629876	0.025216857	1.390969992	0.106358863	0.032267671	0.954385459	0.03091331	0.030164262	-1.343948007	0.581723869	0.188077033	-0.553993106	0.028594233	0.033740792	-0.808653831	0.163448974	0.097385742	-1.425335765	0.121888809	0.009732268	-1.1307199	-0.146445572	0.059091892	-1.191995144	0.141231835	0.083882242	-1.43238759	-0.008956494	-0.336554527	0.745031595	0.081626542	0.081740722	-1.659291983	0.084889635
192	-0.069216721	0.011836204	-1.157708883	0.103345945	-0.010484114	0.799778759	0.079444155	0.042628992	-1.013212204	0.123413734	-0.023077484	-1.336172342	-0.032801673	0.042340118	-1.191123605	0.083234064	0.023277955	1.39547646	0.097757161	0.024601638	0.960054398	0.025841732	0.034115717	-1.346525192	0.589103937	0.181814119	-0.546229124	0.025086896	0.034261197	-0.811670721	0.146627128	0.096566185	-1.435521603	0.111169599	0.011193516	-1.137037873	-0.136959448	0.057100568	-1.202531934	0.130844086	0.078877054	-1.43728447	-0.000716049	-0.338937551	0.746723652	0.072269462	0.085348248	-1.657923937	0.0793944
193	-0.078301705	0.006482911	-1.150362134	0.120221794	-0.008522343	0.793569744	0.093527831	0.042672422	-0.997666299	0.143324122	-0.037035435	-1.323406816	-0.036042061	0.038194127	-1.188412905	0.097207434	0.032067727	1.388245702	0.105912961	0.039038803	0.95061481	0.031654764	0.025885995	-1.342378497	0.579776049	0.187690184	-0.560894787	0.029748842	0.032258432	-0.806656539	0.169528902	0.088345118	-1.418506265	0.124321237	0.005396345	-1.12718761	-0.154073089	0.056487642	-1.190100908	0.147745177	0.082071036	-1.427186608	-0.010910958	-0.33670795	0.740712047	0.08603891	0.077478126	-1.657268882	0.084434591
194	-0.079921879	0.011051344	-1.136458516	0.13387309	-0.017939607	0.795974851	0.109014459	0.052585173	-0.996624827	0.166915834	-0.027018894	-1.31928575	-0.035331424	0.038364127	-1.183444858	0.118660517	0.021061009	1.386587024	0.127688408	0.040757731	0.951169193	0.040598068	0.027935758	-1.340610385	0.563937604	0.200363502	-0.560636938	0.034301948	0.034060821	-0.805858135	0.197592229	0.102634095	-1.419391394	0.143816128	0.01195716	-1.121601224	-0.158394083	0.06748113	-1.169478893	0.155324087	0.095769703	-1.430587053	-0.023916645	-0.333405435	0.745650411	0.096334323	0.078834116	-1.66591382	0.099764854
[truncated: 47 more columns]
